# Supplementary material for: Causal networks of phytoplankton diversity and biomass are modulated by environmental context
Source: Nat Commun. 2022 Mar 3;13:1140. doi: 10.1038/s41467-022-28761-3 (PMC8894464; doi:10.1038/s41467-022-28761-3)
Supplement: Supplementary file 4 — Source data [file 41467_2022_28761_MOESM4_ESM.zip]

Archive with 21 entries (21 files):
- Souce_Data/SouceData_Fig2.csv
- Souce_Data/SouceData_Fig3.csv
- Souce_Data/SouceData_Fig4.csv
- Souce_Data/SouceData_FigS1.csv
- Souce_Data/SouceData_FigS10ab.csv
- Souce_Data/SouceData_FigS10cd.csv
- Souce_Data/SouceData_FigS11abcd.csv
- Souce_Data/SouceData_FigS11efgh.csv
- Souce_Data/SouceData_FigS12_standardized.csv
- Souce_Data/SouceData_FigS13.csv
- Souce_Data/SouceData_FigS14.csv
- Souce_Data/SouceData_FigS2.csv
- Souce_Data/SouceData_FigS3_resample.csv
- Souce_Data/SouceData_FigS3_SEM.csv
- Souce_Data/SouceData_FigS4.csv
- Souce_Data/SouceData_FigS5.csv
- Souce_Data/SouceData_FigS6.csv
- Souce_Data/SouceData_FigS7_resample.csv
- Souce_Data/SouceData_FigS7_SEM.csv
- Souce_Data/SouceData_FigS8.csv
- Souce_Data/SouceData_FigS9.csv
