# Supplementary material for: Causal networks of phytoplankton diversity and biomass are modulated by environmental context
Source: Nat Commun. 2022 Mar 3;13:1140. doi: 10.1038/s41467-022-28761-3 (PMC8894464; doi:10.1038/s41467-022-28761-3)
Supplement: Supplementary file 4 — Source data [file 41467_2022_28761_MOESM4_ESM.zip › Souce_Data/SouceData_Fig2.csv]

	NO3->EF	BD->EF	PO4->EF	Temp->EF	NO3->BD	EF->BD	PO4->BD	Temp->BD	BD<->EF	BD<->NO3	BD<->PO4	NO3<->EF	PO4<->EF	Type I-N	Type II-N	Type I-P	Type II-P
Gv	0.582050364	0.410505217	0.367499925	0.368102107	0.269048237	0.356465738	0.761002054	1	0.382532410562497	0.364901341400027	0.761387593338909	0.594773270441804	0.451438567901339	0.406409374639377	0.468273637940181	0.557461473026424	0.463838653213541
Bw	0.730337806	0.657797689	0.843367575	0.881263757	0.89734192	0.631752421	0.885530038	0.288901699	0.644643531383008	0.801346408349957	0.738951406786377	0.854598037676193	0.708779097851737	0.83884830888014	0.691169306049971	0.702694975337337	0.690023835039143
Ks_3	0.664581847	0.738974765	0.326987512	0.378702779	0.74910877	0.665150715	0.374131115	0.181644625	0.701091715331673	0.865510698951781	0.207566229765454	0.645447479578336	0.386726046698633	0.702720480781812	0.761768211332543	0.501929867041054	0.29258154675941
Ks_9	1	0.58584844	0.784731589	0.366770318	0.684233363	0.653436182	0.622892929	0.249311937	0.618720104622644	0.687425699968133	0.68229223255655	0.958163151556143	0.774220499592138	0.716620924248922	0.767037894805547	0.653234266993536	0.726357774107336
Me	0.300596554	0.250667427	0.797411907	0.721000555	0.314409314	0.249894738	0.3760145	0.609782346	0.25028078431094	0.443652675555519	0.455441465732211	0.364246140575423	0.892979231001483	0.32643727368962	0.360947444993562	0.455093708879476	0.479034498093094
Mo	0.8900711	0.307957776	0.656590785	1	0.212198227	0.436483127	0.170923568	0.395374836	0.366631113044768	0.178736867163723	0.316096205019155	0.511882907759065	0.506751144978304	0.267947572802999	0.388173810374772	0.274070698227828	0.551272445665886
Mu	0.451336192	0.517595667	0.669738296	0.382261855	0.913426199	0.294659507	0.840601576	0.250759595	0.390531028298081	0.955733330485026	0.867903417182339	0.526734614297736	0.59260275814679	0.662393229053164	0.510434718191168	0.611037239042973	0.561297010501123
Ng	0.394213807	0.612181605	0.575555636	0.117373816	0.167760188	0.631807262	0.417354498	0.489524061	0.621917023164518	0.321268550933808	0.379073356217354	0.627864481397061	0.535148350657854	0.468298816192946	0.535124279822321	0.502823401767285	0.500269987176486
Wc	0.645518054	0.941791199	0.694321663	0.29874122	0.747741188	0.790386959	1	0.763868609	0.862774293654241	0.579771833418505	0.986435792639338	0.370462332585756	0.738413127748304	0.531000851242347	0.612120644565839	0.9043382706343	0.811296075751077
Ft	0.483598189	0.198865392	0.468907494	0.10066666	1	0.172360636	0.209198547	0.179492595	0.185139313608724	0.837358241734086	0.255493441287473	0.235924327380789	0.302304466567989	0.28392698145465	0.388074509657002	0.200896918940808	0.293252711587568
Sh	0.643605705	0.752056046	0.519893726	0.353333923	0.911564816	0.664315437	0.862501305	0.583374397	0.706825608511026	0.954759035568661	0.825225155405081	0.680766415547715	0.52797078793717	0.790323156556721	0.753352227136074	0.703242420237176	0.648472194272634
Ib_a	0.964674126	0.752229646	0.258410589	0.102775285	0.849513511	0.586165086	0.166802181	0.231351048	0.664026170522924	0.921690572263816	0.212141354266653	0.884811094115502	0.276377532214207	0.80342820651934	0.826926403467296	0.333489714967772	0.344450167756769
Ib_b	0.631556896	0.550553934	0.204450239	0.154944886	0.740838961	0.435714943	0.159197722	0.152549227	0.489780130233185	0.860720024746723	0.258273308236109	0.491788866983803	0.236469683782829	0.538546072364416	0.650436611543092	0.288336759069727	0.334198189650858
Ib_c	0.453019978	0.991191769	0.230444368	0.143938932	0.823253189	0.593468942	0.349066811	0.207928556	0.766969054439316	0.907333008878218	0.355765318139217	0.484546150971672	0.297546744250443	0.750610583094779	0.645414101847289	0.510352426496829	0.367390214300602
Vo	0.64433075	1	0.633379299	0.135943794	0.490310289	0.759754787	0.42304187	0.100686108	0.871639138061159	0.431973377988667	0.477782166778036	0.550060195702354	0.435060278998229	0.612906455459108	0.571138917190046	0.501887198898225	0.637976393859798
Od	0.330648189	0.528311111	0.59537282	0.68555794	0.630128698	0.612288811	0.469467626	0.516644627	0.568752127022202	0.607536305515597	0.685177076382449	0.334913606200672	0.651544021943593	0.483362342681784	0.491299016453265	0.561303787489212	0.714356678298879
Mg	1	0.92467521	0.253346957	0.329039681	0.797429977	0.55536948	0.494809926	0.454694455	0.716614534144118	0.818147960126152	0.519427844309081	0.861805614393408	0.374189928134103	0.818151008608002	0.775385577376264	0.632361427131116	0.424916162548284
Kn	0.722548312	0.986720134	0.528455293	0.485401564	0.739091021	0.787795086	0.975126057	0.97419926	0.881665057049706	0.77602765343718	0.9027066644133	0.850028418348469	0.585005740871452	0.900113562328216	0.774067575053573	0.854126609003239	0.703317383595289
Wd	0.081085172	0.897054248	0.96191917	0.230606964	0.842187136	1	0.728373662	0.776084863	0.947129477949029	0.506502884001604	0.850522441106116	0.201304116315539	0.683646885090866	0.722764910441149	0.291227396646284	0.682180571347275	0.984884494434984
Min.	0.081085172	0.198865392	0.204450239	0.10066666	0.167760188	0.172360636	0.159197722	0.100686108	0.185139313608724	0.178736867163723	0.207566229765454	0.201304116315539	0.236469683782829	0.267947572802999	0.291227396646284	0.200896918940808	0.29258154675941
1st Qu.	0.452178085	0.522953389	0.3472437185	0.149441909	0.5602194935	0.436099035	0.361598963	0.219639802	0.440155579265633	0.475077779778561	0.335930761579186	0.427504241778714	0.380457987416368	0.475830579437365	0.479786327196723	0.47849045388885	0.396153188424443
Median	0.643605705	0.657797689	0.575555636	0.353333923	0.747741188	0.612288811	0.469467626	0.395374836	0.644643531383008	0.77602765343718	0.519427844309081	0.550060195702354	0.52797078793717	0.662393229053164	0.612120644565839	0.557461473026424	0.551272445665886
Mean	0.611251212684211	0.663419856578947	0.545830781210526	0.380864528210526	0.672609737052632	0.572487887210526	0.541370315	0.442430149684211	0.612508558732303	0.67475770897301	0.565140129976905	0.580532695885655	0.524061836545656	0.611832111107342	0.592756436023478	0.548992722870084	0.554167706137514
3rd Qu.	0.726443059	0.910864729	0.6820299795	0.4338317095	0.8458503235	0.664733076	0.800801815	0.5965783715	0.741791794291717	0.863115361849252	0.793306374371995	0.765397416948092	0.667595453517229	0.77046686982575	0.757560219234308	0.667707419170405	0.696670609317216
Max.	1	1	0.96191917	1	1	1	1	1	0.947129477949029	0.955733330485026	0.986435792639338	0.958163151556143	0.892979231001483	0.900113562328216	0.826926403467296	0.9043382706343	0.984884494434984
IQR	0.274264974	0.38791134	0.334786261	0.2843898005	0.28563083	0.228634041	0.439202852	0.3769385695	0.301636215026084	0.388037582070691	0.457375612792809	0.337893175169379	0.287137466100861	0.294636290388385	0.277773892037586	0.189216965281555	0.300517420892773
n_significant	14	16	15	8	15	15	12	11	15	11	10	11	13	11	10	11	10
n_rank1	6	7	3	3	11	4	2	2	4	7	3	3	1	6	4	2	2
