# Supplementary material for: Causal networks of phytoplankton diversity and biomass are modulated by environmental context
Source: Nat Commun. 2022 Mar 3;13:1140. doi: 10.1038/s41467-022-28761-3 (PMC8894464; doi:10.1038/s41467-022-28761-3)
Supplement: Supplementary file 4 — Source data [file 41467_2022_28761_MOESM4_ESM.zip › Souce_Data/SouceData_Fig3.csv]

	BD<->EF	BD<->NO3	BD<->PO4	NO3<->EF	PO4<->EF
Gv	0.054039479	0.225855541	0.000771273999999988	-0.02572392	-0.187049251
Bw	0.0260452680000001	-0.181721651	-0.268894624	-0.269662194	0.247698706
Ks_3	0.07382405	0.25089123	-0.258974321	0.037717826	-0.130390919
Ks_9	-0.067587742	0.00639956799999997	0.124462947	0.081923375	0.0208813879999999
Me	0.000772688999999993	0.311614432	0.17563159	-0.140776606	-0.202588093
Mo	-0.128525351	-0.061646226	0.413646553	0.595685504	0.265484591
Mu	0.22293616	0.086573801	0.055490417	-0.163392604	0.145387171
Ng	-0.0196256570000001	0.447484007	-0.07305101	-0.605786193	0.077977749
Wc	0.15140424	-0.298206798	-0.026944427	0.432909996	-0.090982867
Ft	0.026504756	-0.298831175	0.102834684	0.368502042	0.27401193
Sh	0.087740609	0.0884351839999999	-0.0729412739999999	-0.076467018	-0.016279609
Ib_a	0.16606456	0.150486489	0.10300217	0.153114397	-0.037183104
Ib_b	0.114838991	0.259161039	0.259810169	0.2486044	-0.069053532
Ib_c	0.397722827	0.176746811	0.013525557	-0.065246288	-0.153744084
Vo	0.240245213	-0.109732921	0.116563817	0.1747486	0.334541862
Od	-0.0839776999999999	-0.044374766	0.530532374	-0.00858585900000003	-0.117641947
Mg	0.36930573	0.0419742390000001	0.0504606339999999	0.257291083	-0.299326357
Kn	0.198925048	0.075719201	-0.139460436	-0.277451688	-0.119152407
Wd	-0.102945752	-0.537569361	0.264781995	-0.418677562	0.47604356
Min.	-0.128525351	-0.537569361	-0.268894624	-0.605786193	-0.299326357
1st Qu.	-0.00942648400000004	-0.0856895735	-0.0499428505	-0.152084605	-0.124771663
Median	0.07382405	0.075719201	0.055490417	-0.00858585900000003	-0.037183104
Mean	0.0909319693684211	0.0310136128421053	0.0721709520526316	0.015722489	0.0220334098421053
3rd Qu.	0.182494804	0.201301176	0.1500472685	0.2116765	0.1965429385
Max.	0.397722827	0.447484007	0.530532374	0.595685504	0.47604356
IQR	0.191921288	0.2869907495	0.199990119	0.363761105	0.3213146015
n_positive	14	12	13	9	8
