# Supplementary material for: Causal networks of phytoplankton diversity and biomass are modulated by environmental context
Source: Nat Commun. 2022 Mar 3;13:1140. doi: 10.1038/s41467-022-28761-3 (PMC8894464; doi:10.1038/s41467-022-28761-3)
Supplement: Supplementary file 4 — Source data [file 41467_2022_28761_MOESM4_ESM.zip › Souce_Data/SouceData_Fig4.csv]

Target	Type	Variable	RDA1	RDA2
BiomassDrivers	Site_score	Gv	-0.000127745092110611	-0.273430448043925
BiomassDrivers	Site_score	Bw	-0.204841157105489	-0.126790338994273
BiomassDrivers	Site_score	Ks_3	0.151765552838365	-0.0228444288204719
BiomassDrivers	Site_score	Ks_9	-0.0214787006400386	-0.29502325575733
BiomassDrivers	Site_score	Me	-0.46680663205528	-0.0879378294961775
BiomassDrivers	Site_score	Mo	-0.227066457016374	-0.503148962416429
BiomassDrivers	Site_score	Mu	-0.17180437485091	0.0537994258170432
BiomassDrivers	Site_score	Ng	-0.00879560726027315	0.274218610539058
BiomassDrivers	Site_score	Wc	0.0466707809025158	0.206802200897467
BiomassDrivers	Site_score	Ft	-0.0979708960814234	-0.349258161238804
BiomassDrivers	Site_score	Sh	0.059276179127752	0.0463202597768464
BiomassDrivers	Site_score	Ib_a	0.327724400521624	-0.212637660983432
BiomassDrivers	Site_score	Ib_b	0.272976542160008	-0.15491005056273
BiomassDrivers	Site_score	Ib_c	0.296384571062924	0.428404499558989
BiomassDrivers	Site_score	Vo	0.132597454748479	0.274001264847503
BiomassDrivers	Site_score	Od	-0.262144073942666	0.0896250147191921
BiomassDrivers	Site_score	Mg	0.285046083404154	-0.140816185441129
BiomassDrivers	Site_score	Kn	0.0904997772585471	0.114603760960586
BiomassDrivers	Site_score	Wd	-0.201905697979803	0.679022284638018
BiomassDrivers	Loading	BD->EF	0.304812706275917	0.413871783143449
BiomassDrivers	Loading	NO3->EF	0.266899100911465	-0.465890152667625
BiomassDrivers	Loading	PO4->EF	-0.410471820298672	0.0846393572824689
BiomassDrivers	Loading	Temp->EF	-0.27742921397376	-0.118712644498426
BiomassDrivers	Environment_score	Biomass	0.557402581008295	-0.0263068178654601
BiomassDrivers	Environment_score	Depth	0.110622765604481	-0.334856621893048
BiomassDrivers	Environment_score	NO3	0.385211146562975	-0.036705866880785
BiomassDrivers	Environment_score	PO4	-0.45058161756373	-0.198203015359301
BiomassDrivers	Environment_score	Richness	0.578265515713838	0.12872446665923
BiomassDrivers	Environment_score	Temp	0.205706208536885	-0.411287639816563
RichnessDrivers	Site_score	Gv	-0.61151041266082	-0.167031058339463
RichnessDrivers	Site_score	Bw	0.0632897366002558	0.0113709900402578
RichnessDrivers	Site_score	Ks_3	0.281834385296979	0.135927548412082
RichnessDrivers	Site_score	Ks_9	0.08943421271307	0.161178821193811
RichnessDrivers	Site_score	Me	-0.426535590791929	-0.250355573235723
RichnessDrivers	Site_score	Mo	-0.217649808694143	0.240345145494729
RichnessDrivers	Site_score	Mu	0.0658146410611803	-0.287196610138071
RichnessDrivers	Site_score	Ng	-0.343820698232575	0.417165052051132
RichnessDrivers	Site_score	Wc	-0.215993494631446	0.0598509433684162
RichnessDrivers	Site_score	Ft	0.427333051464232	-0.607817406555783
RichnessDrivers	Site_score	Sh	-0.055807628077742	-0.0569169092735787
RichnessDrivers	Site_score	Ib_a	0.386129400191744	-0.0679892350199
RichnessDrivers	Site_score	Ib_b	0.422652795500329	-0.140252794115806
RichnessDrivers	Site_score	Ib_c	0.30587753064847	-0.00178854130046821
RichnessDrivers	Site_score	Vo	0.185040412294581	0.474031076750223
RichnessDrivers	Site_score	Od	-0.0479616376056783	0.0382015912530946
RichnessDrivers	Site_score	Mg	0.0648720153867099	-0.0936163723698647
RichnessDrivers	Site_score	Kn	-0.286444053704574	-0.00140756987519018
RichnessDrivers	Site_score	Wd	-0.0865548567586431	0.136300901660102
RichnessDrivers	Loading	NO3->BD	0.412946579080522	-0.258178289014624
RichnessDrivers	Loading	PO4->BD	-0.251921948204694	0.106649906782806
RichnessDrivers	Loading	EF->BD	0.124411185637356	0.552635796817682
RichnessDrivers	Loading	Temp->BD	-0.400165355480397	-0.161751180955151
RichnessDrivers	Environment_score	Biomass	0.729370009299471	0.0199388814200715
RichnessDrivers	Environment_score	Depth	-0.294629920859928	-0.373686787756888
RichnessDrivers	Environment_score	PO4	-0.328443733238414	-0.176540818026723
RichnessDrivers	Environment_score	Temp	0.423940590010666	-0.504982484577418
PairwiseFeedback	Site_score	Gv	0.21501175281149	0.0884473131798451
PairwiseFeedback	Site_score	Bw	0.0270458210146235	0.0923389838414984
PairwiseFeedback	Site_score	Ks_3	-0.28844485208503	-0.12106765179214
PairwiseFeedback	Site_score	Ks_9	0.0660123564878189	0.0984623446754176
PairwiseFeedback	Site_score	Me	0.305879586327072	0.499636340122474
PairwiseFeedback	Site_score	Mo	0.250627380261437	-0.00954078408463744
PairwiseFeedback	Site_score	Mu	-0.00146740238029245	0.348211971656627
PairwiseFeedback	Site_score	Ng	0.133559280271329	-0.22180611225209
PairwiseFeedback	Site_score	Wc	0.27216042440246	-0.130924867182458
PairwiseFeedback	Site_score	Ft	-0.333766288458226	0.504654111192532
PairwiseFeedback	Site_score	Sh	-0.0497568588322716	0.0294940252099398
PairwiseFeedback	Site_score	Ib_a	-0.370312676019803	-0.0948420002739191
PairwiseFeedback	Site_score	Ib_b	-0.366835142527084	0.0286042351956772
PairwiseFeedback	Site_score	Ib_c	-0.266943021993858	-0.200051393926645
PairwiseFeedback	Site_score	Vo	0.0706990637171893	-0.456480836519452
PairwiseFeedback	Site_score	Od	0.179707586034701	0.0762674938059855
PairwiseFeedback	Site_score	Mg	-0.174150180700509	-0.118597526364521
PairwiseFeedback	Site_score	Kn	0.0430890885597099	-0.136307946448868
PairwiseFeedback	Site_score	Wd	0.287884083109246	-0.276497700035266
PairwiseFeedback	Loading	BD<->EF	0.0207476231955639	-0.566312863449749
PairwiseFeedback	Loading	BD<->NO3	-0.421000029575104	0.190370995728297
PairwiseFeedback	Loading	BD<->PO4	0.291682476746352	0.0259121787396638
PairwiseFeedback	Loading	NO3<->EF	-0.137275237095839	-0.0232819007542437
PairwiseFeedback	Loading	PO4<->EF	0.35777835774246	0.226793158554212
PairwiseFeedback	Environment_score	Biomass	-0.647165078745831	-0.188601305757489
PairwiseFeedback	Environment_score	Depth	0.00496122933475366	0.130917658045195
PairwiseFeedback	Environment_score	PO4	0.268879394128944	0.497688087818713
PairwiseFeedback	Environment_score	Temp	-0.53546130347931	0.325129016331128
TriangularFeedback	Site_score	Gv	-0.11027312559536	-0.0636052306333659
TriangularFeedback	Site_score	Bw	-0.00431843091904734	-0.365054585841497
TriangularFeedback	Site_score	Ks_3	0.337243544545769	-0.2111028822385
TriangularFeedback	Site_score	Ks_9	-0.0149081532080392	0.196492491485931
TriangularFeedback	Site_score	Me	-0.230518926268697	0.118339557936764
TriangularFeedback	Site_score	Mo	-0.243588713525558	1.18562707592815
TriangularFeedback	Site_score	Mu	-0.0551714909051799	-0.540712062851463
TriangularFeedback	Site_score	Ng	-0.041474418940129	0.171534705725925
TriangularFeedback	Site_score	Wc	-0.260527473837765	-0.0563682145930614
TriangularFeedback	Site_score	Ft	0.112825301723212	0.882039679032285
TriangularFeedback	Site_score	Sh	0.0345862299524316	-0.182585993750491
TriangularFeedback	Site_score	Ib_a	0.409902470598794	0.104010193614243
TriangularFeedback	Site_score	Ib_b	0.310155715052482	0.49587308371569
TriangularFeedback	Site_score	Ib_c	0.233521026671105	-0.544679300854942
TriangularFeedback	Site_score	Vo	-0.0595750679288246	0.106814878342149
TriangularFeedback	Site_score	Od	-0.23777936358007	0.23827735791889
TriangularFeedback	Site_score	Mg	0.218978317751001	-0.428680974930538
TriangularFeedback	Site_score	Kn	0.00565902749355147	-0.477577459346455
TriangularFeedback	Site_score	Wd	-0.404736469079676	-0.628642318659717
TriangularFeedback	Loading	Type.I.N	0.224351788665686	-0.328523945894431
TriangularFeedback	Loading	Type.II.N	0.347018295753611	0.416192101445621
TriangularFeedback	Loading	Type.I.P	-0.201647404276437	-0.238976268016504
TriangularFeedback	Loading	Type.II.P	-0.445177382268397	0.267107646826397
TriangularFeedback	Environment_score	Biomass	0.650156304241138	-0.073191181895469
TriangularFeedback	Environment_score	Depth	0.0209881318878308	-0.164533130397382
TriangularFeedback	Environment_score	NO3	0.415276709452926	-0.180370706557699
TriangularFeedback	Environment_score	Richness	0.386894339694231	-0.432044994693502
TriangularFeedback	Environment_score	Temp	0.438447867793135	0.404002615914142
