# Supplementary material for: Causal networks of phytoplankton diversity and biomass are modulated by environmental context
Source: Nat Commun. 2022 Mar 3;13:1140. doi: 10.1038/s41467-022-28761-3 (PMC8894464; doi:10.1038/s41467-022-28761-3)
Supplement: Supplementary file 4 — Source data [file 41467_2022_28761_MOESM4_ESM.zip › Souce_Data/SouceData_FigS1.csv]

System	Latitude	Longitude
Gv	46.421562	6.473468
Bw	35.298679	136.146106
Ks3, 9	36.007808	140.424548
Me	43.104514	-89.407125
Mo	43.069513	-89.357858
Mu	52.434983	13.658983
Ng	41.586796	-71.350809
Wc	50.25	-4.217
Ft	24.910112	121.582696
Sh	35.763808	140.144957
Iba, b, c	35.802489	140.252528
Od	43.213995	-75.953637
Kn	32.833	35.583
Mg	45.966667	8.65
Vo	58.3103994	26.0113726
Wd	54.35555591	-2.935752869
