# Supplementary material for: Causal networks of phytoplankton diversity and biomass are modulated by environmental context
Source: Nat Commun. 2022 Mar 3;13:1140. doi: 10.1038/s41467-022-28761-3 (PMC8894464; doi:10.1038/s41467-022-28761-3)
Supplement: Supplementary file 4 — Source data [file 41467_2022_28761_MOESM4_ESM.zip › Souce_Data/SouceData_FigS10ab.csv]

system	Normalized_Chla	Normalized.log.composition.derived.biomass.	Normalized_Data_Were_Not_Arranged_by_Chronological_Order
Gv	-0.152549940673013	-0.316696213947479
Gv	-0.560404515414885	-0.276489829223062
Gv	0.812945636460421	0.465909731069329
Gv	-0.32968497213959	0.118447185813674
Gv	-0.210047071816044	-0.76827707656201
Gv	-0.210843110309675	0.445114580946316
Gv	-0.983044427240104	-1.43274968602672
Gv	-0.0698366789264255	0.613076428736482
Gv	1.25208340379995	1.05360223627492
Gv	-1.10309185335543	-1.26802585088422
Gv	0.535882546940698	1.28854826123553
Gv	0.667538493985944	1.5248046486839
Gv	-0.346734772133197	0.0806512771885623
Gv	-0.0388160129995461	0.728697761661321
Gv	-1.80243512071209	-1.6147059854969
Gv	0.243625744262493	0.789962473527121
Gv	-1.93425712772941	0.165132495320858
Gv	0.707010154137327	0.603114514628467
Gv	-0.274842541776251	-0.87216877053639
Gv	-0.175431971840378	-0.960247264200893
Gv	0.862979794265372	0.624566791110683
Gv	-1.23395357863997	-1.30258767623604
Gv	0.564319660665402	-0.414277328695276
Gv	-0.648274903712949	-1.175466041956
Gv	0.518506895016323	0.0765177127332694
Gv	0.633443396935612	1.29870953712489
Gv	0.413371056983794	1.10654512578992
Gv	-0.18384351559934	0.391182115962805
Gv	0.524209905186425	0.286595181871219
Gv	0.934268313924676	0.986496333626816
Gv	-0.573624910362815	-0.675614129901437
Gv	-0.473668954802613	-0.0148053614223414
Gv	-0.315326141343396	-0.735170727508902
Gv	0.0585778522557039	0.0457374158725142
Gv	-0.227418889662509	0.349969707151493
Gv	-1.92894148238007	-2.17616215692482
Gv	-1.47457767097198	-1.00691531398431
Gv	0.434771005709293	0.0889411780989065
Gv	0.861630942898532	0.623449893238918
Gv	-0.117190584178852	-0.220469064107485
Gv	0.830039236968927	1.43173591915213
Gv	0.828813930363643	-0.805259290429165
Gv	0.364566618848572	0.262214893762164
Gv	0.395863388475094	0.553756479044791
Gv	0.727852979522668	0.703355638926597
Gv	-0.0697957925204861	-0.0745636850764029
Gv	-0.928282725686402	-0.197005497757301
Gv	0.181869527075546	0.00876499281499311
Gv	-1.7058437128068	-0.832913923225682
Gv	-0.307792705993639	-1.12362150035817
Gv	0.239484772346472	0.668421740377567
Gv	-0.551609129821991	-0.226187646399924
Gv	1.34304981594594	0.581279929045954
Gv	2.42616034512398	2.92230257076223
Gv	0.504466231748636	0.577969745410125
Gv	0.176674798138318	0.842253249149065
Gv	0.825604361413093	-0.489313518508845
Gv	-0.717463605417106	-0.28663020726562
Gv	-0.776647803843685	0.570252934279456
Gv	-0.0379642899369782	0.667595179166829
Gv	0.203815744786403	1.30784706325577
Gv	-2.33487137850282	-1.79041726551963
Gv	0.0310020772088864	-1.56744675969182
Gv	-0.304061129652345	0.862201075726473
Gv	2.08127448436443	1.07399139307907
Gv	0.984080656216781	0.625342350252803
Gv	0.576148221574662	-0.0557461238125294
Gv	-0.86830100255989	-1.08395862832147
Gv	-0.503574632267233	0.0698546875367636
Gv	1.01575895213272	1.1004924611086
Gv	-0.188795853714941	0.23634403843761
Gv	-0.469294820410084	-0.171843129788586
Gv	0.37714780885207	0.26287755887618
Gv	2.1217133282926	1.13763329936039
Gv	0.826658328715588	0.469347354653577
Gv	0.140847401379769	0.620718634330257
Gv	0.912682975681458	0.668599662065855
Gv	-0.25508824703331	-0.432920489045752
Gv	-1.18362069619175	-1.09991631593123
Gv	0.111970970753082	0.620817848566151
Gv	-2.21847105427599	-2.50415904815862
Gv	0.0308474722343516	-1.0826458497001
Gv	1.00173880779104	0.675373283683653
Gv	1.51373941851752	1.50337481801738
Gv	-0.963683527123318	-1.18657564836514
Gv	-1.03777734051966	-0.773880346791749
Gv	-0.394022573449566	0.00907949694769447
Gv	0.437930581260075	-0.2468782234732
Gv	0.924224373752998	0.309174667187036
Gv	-0.514362378578483	-0.687909298670265
Gv	0.176407538528248	0.5281489025133
Gv	0.40086958330329	0.625924685393361
Gv	0.487276175789198	1.17956234863855
Gv	0.246917940848077	0.366209451636051
Gv	1.28684108084249	0.678001045784919
Gv	1.19202955925394	1.01417022543672
Gv	-1.16506680643092	0.280666139249063
Gv	1.13627658859312	0.803692283945788
Gv	-1.19247285962078	-0.928254254179719
Gv	-1.36078693154785	-1.09976198297792
Gv	-0.312671008247809	-0.419474419302204
Gv	-0.830275138900064	-1.02582050072183
Gv	-0.255564379966426	0.631448152772813
Gv	-1.20949835712291	-1.04216689179578
Gv	0.416147749313862	2.11687634307088
Gv	-0.266847126216789	-0.545520373229978
Gv	1.00303118543656	0.593937667168458
Gv	-0.741569315917629	-1.18458900818054
Gv	1.15962036668596	-0.0196271878326021
Gv	0.448095821666536	0.0798293964749764
Gv	-1.04678212809299	-1.14361606941757
Gv	1.05520998694723	1.15895492330371
Gv	0.80918183765072	0.224798214377165
Gv	0.0667609320149421	0.216976130510025
Gv	0.763285881434501	0.471662745939217
Gv	-2.20967735710305	-2.14260231602345
Gv	-0.318799366526746	-1.3490486715608
Gv	-1.30914289299808	-0.757790597481803
Gv	-1.660028555037	-1.23035053970605
Gv	0.692132938863004	0.872029398542035
Gv	0.873239083595729	1.32611427319367
Gv	0.561820969565465	-0.65147148235902
Gv	0.789876439858594	0.91030634781963
Gv	0.2434712740419	0.69230751742147
Gv	-1.91663748830821	-1.89929901290194
Gv	-0.446220399844327	-1.30643730091097
Gv	1.31548197923675	0.524011920733488
Gv	-1.06499984791768	-0.250672000741473
Gv	1.6190728657335	2.24833501210477
Gv	0.867839383985999	0.359457090568351
Gv	0.215307962518493	-0.717754429843038
Gv	-1.28211840410173	-0.990102247981105
Gv	0.645484214135469	0.766286191163298
Gv	-0.177124147641214	0.766008352796942
Gv	-0.541526239445804	-0.656142046081725
Gv	-0.475975426611985	0.0899951946467538
Gv	-1.18369682138373	-0.890325259810833
Gv	1.42352749732047	0.993458857496312
Gv	0.780412323095183	0.716340907943144
Gv	0.450299376535066	0.140657478387939
Gv	-0.211816526722387	0.61410478379007
Gv	1.09213375612213	0.102402951737838
Gv	-0.375791440170351	-0.110561472989523
Gv	-1.5904423243809	-0.817019006610567
Gv	-0.893956283293953	-1.25726789131865
Gv	-0.643369236331182	2.18737243408928
Gv	1.32518466992305	0.428154739260978
Gv	-0.0159485004024077	0.345131480212632
Gv	-0.0088210838217345	-0.918134904070499
Gv	-1.39308495224815	-1.63785357751435
Gv	2.96313007367629	2.70081704891607
Gv	1.50626132480057	0.63069011376224
Gv	0.153742042520094	0.662391982460007
Gv	0.737598033109884	-0.0501365342092132
Gv	-0.595640373334132	0.174523841429564
Gv	0.0477056301644802	0.866255426718142
Gv	-1.19660865850915	-0.986261453893206
Gv	0.717975615440786	0.815334879149415
Gv	0.863137701450544	1.79752560002523
Gv	-2.11172652899675	-2.30565413398007
Gv	0.498670165381455	0.14217376707076
Gv	0.215116156368325	0.0472804733101863
Gv	-0.481394488820152	-0.663177740980223
Gv	-0.37957837751912	-1.10475476262893
Gv	-0.115491129483659	0.664033685458795
Gv	-0.0236820707039512	-0.379512610229542
Gv	-0.407942126171815	-0.358302492035959
Gv	-0.391770212249487	-0.810143746380316
Gv	0.00470223205280337	0.232106656569328
Gv	0.415290241825042	-0.995160775632993
Gv	0.00785674487524846	-0.444056568421846
Gv	1.2620567644499	0.126857091552476
Gv	-0.400157458028774	-0.819791972248778
Gv	2.22730000835036	0.843883508643087
Gv	1.05977613082257	-0.0928011310967468
Gv	1.38280453321035	-0.153929220509511
Gv	1.12422194864113	0.688806518577723
Gv	-0.267486178759092	0.170678021086049
Gv	-1.29470882824142	-1.364185254879
Gv	-2.03849382291401	-1.31694205749391
Gv	0.519581271150032	0.749824957866727
Gv	-1.07791837293623	-1.56633990199217
Gv	0.285423158282169	-0.713976431031725
Gv	-0.711399771966822	0.268387486787565
Gv	0.0297261870734091	0.538034807634443
Gv	0.160370492430667	1.16583738396529
Gv	-0.79831170506924	0.276012338406906
Gv	1.30776522351608	0.597064061586793
Gv	0.749207038884449	0.323901607398708
Gv	-0.137243701326478	0.45480344607752
Gv	0.739238761705727	1.21489711565104
Gv	-1.10491223685606	-0.84374759141993
Gv	-0.326851178623841	-0.699043316488401
Gv	0.250563158373853	-0.124314410521258
Gv	0.87327934311525	0.0775368858488265
Gv	1.51173609319452	1.05943668596765
Gv	1.15116968411665	0.948424437427552
Gv	1.00394090968592	0.256509053449686
Gv	0.143477321749002	-0.195617376034467
Gv	0.691638462489336	1.47062806861967
Gv	-1.11367591225823	-0.598449170877725
Gv	0.434771005709293	0.522336802354089
Gv	0.467194772541936	0.162659352617984
Gv	0.378915197618683	0.435558583200352
Gv	0.0344771673122086	-0.558911167348197
Gv	-0.0576936274344333	0.17510467013557
Gv	1.53082430582469	0.579453311928846
Gv	0.842590488820201	0.666479826584903
Gv	-1.67343540307427	-0.734406362817786
Gv	0.434971534561147	0.178366479904367
Gv	-0.041844513695259	0.294271822630232
Gv	0.53934919180634	-0.109241988942508
Gv	-0.557289015845277	-0.466206519111705
Gv	0.262337932971258	0.300152684464509
Gv	-1.42146723734992	-1.71538543946009
Gv	1.56175986445418	1.46543367283524
Gv	0.43888506401262	-0.103850715883555
Gv	0.038984732771618	0.913153644748967
Gv	1.5009541419279	1.62468551015038
Gv	0.730902371013059	0.680356696500759
Gv	0.416054222980648	0.286508954873112
Gv	0.596334457725698	0.620038696527375
Gv	1.10441607318593	0.307056458103959
Gv	0.654731520791161	0.25240413136267
Gv	-0.995029382190237	-1.50902477083146
Gv	-0.26594827379519	-0.220015300752339
Gv	1.08358350630689	0.570448172555601
Gv	0.761538490797513	2.1246325002631
Gv	1.45589220640241	1.09593726651693
Gv	0.708652637255286	1.09772071947599
Gv	-1.59316685018631	-2.56774702704849
Gv	-1.32855721431298	-1.15074265328431
Gv	-0.134041273158539	1.05499557260671
Gv	0.917072753659555	0.705157010057062
Gv	-1.32814457955484	-1.15429890779173
Gv	-1.24676084513049	-1.39356507026837
Gv	0.379026596158646	0.729317169474674
Gv	-0.0176355077127214	0.26516546107118
Gv	-0.139367669141323	-0.586871071415495
Gv	-1.06101441629156	-1.45558095638673
Gv	-0.0146000371341346	0.246433844691724
Gv	-1.14610658580357	-1.45088428915097
Gv	0.409839382931964	0.965620159737384
Gv	-0.0589326833198736	-0.12035093599452
Gv	0.347156398476192	0.238310895185245
Gv	-1.74134123563735	-2.62187163940264
Gv	0.912293040100279	0.658159794917544
Gv	0.2123413900647	0.862215018007203
Gv	-1.10283714717309	-0.705649821408169
Gv	1.4370868407083	1.98356473221342
Gv	-0.265478494853965	0.0796250435092254
Gv	-1.5428402184128	-2.98854249858393
Gv	0.702498832817275	0.854859445933839
Gv	-1.83958992511776	-1.30172270471221
Gv	-1.62760199748955	-1.24398860998552
Gv	-1.41366068034675	-1.3661018463416
Gv	-1.34147938176892	-1.12932410306554
Gv	-0.842756082633419	-1.24562109114515
Gv	-0.149405550571645	-0.468839211263464
Gv	0.962102387373403	0.618802443013994
Gv	-1.38191964682477	-0.727586000239456
Gv	1.40134882047584	1.74146085398147
Gv	-1.567095979786	-0.783615959294434
Gv	0.426669411654903	1.15622073560309
Gv	0.8540536713597	0.624955603354003
Gv	1.08544918181125	0.0892232059778923
Gv	0.18874889471235	-0.162356567709929
Gv	-2.28562518796737	-2.97233017039824
Gv	-1.58329225122751	-1.03707784198747
Gv	-0.222625940260857	-0.434364370435598
Gv	0.761692740883506	1.06132732614322
Gv	0.593513001254918	0.817792378471929
Gv	0.76467230235955	1.14642812054664
Gv	-0.368627894205385	-0.140267357070425
Gv	-0.271737108678174	0.513861939319013
Gv	1.57251836375003	0.595082852641311
Gv	-1.5228595770368	-0.105827742086273
Gv	-2.25021443285416	-1.97858908696511
Gv	0.717672655468633	0.999887403269285
Gv	1.9478285169249	2.02810711718572
Gv	-0.505346362797515	-0.519138952262217
Gv	-0.529305677295882	-1.5188423293528
Gv	-1.04247810393036	-1.17754677112547
Gv	0.668120922269144	0.482755205540682
Gv	-0.39333677246836	0.265688262438579
Gv	-0.199554788894825	0.489293694049583
Gv	0.35246185492294	0.486303948220717
Gv	1.35902637985581	1.29794502569822
Gv	-1.17875539822591	-0.696078094509167
Gv	-0.708944926885285	-0.703039733080843
Gv	1.07422588054606	-0.406070853633984
Gv	0.372729680329425	1.19362460372892
Gv	-0.462613574210828	0.526587534349313
Gv	0.393307675408299	1.45356054135994
Gv	1.06719442093484	0.689985673499503
Gv	-0.149512412020921	0.615158676185096
Gv	0.577758411551874	0.68676939371218
Gv	0.504540418709925	0.732622842976041
Gv	-0.717199533361184	-0.0865395326796384
Gv	0.742281849210396	0.769227845713833
Gv	0.617396751524817	-0.956746673221922
Gv	-0.239716110777249	0.383955379654817
Gv	-2.14369884054465	-2.30809262729252
Gv	0.487021485425993	1.35198777253376
Gv	0.716341659370715	0.827684781867195
Gv	1.78427615119278	1.05643939348708
Gv	-0.152464305971019	0.351302358751451
Gv	0.0422907707419489	0.808616679098824
Gv	1.74092571027949	0.597747661236444
Gv	0.774270749216857	0.265071063918543
Gv	2.06752127626753	1.1176153365373
Gv	-0.721752886055283	-0.908922070768738
Gv	0.732118062612135	0.886062181065163
Gv	0.0339949187191523	-0.252559669274231
Gv	-0.923141020474409	-1.01828212292224
Gv	-0.0974631959846231	0.29255346416653
Gv	-2.07843232299077	-1.09025795076316
Gv	-0.578467967295945	-0.379103196567092
Gv	1.02924518335228	0.149562471463827
Gv	-0.172420383247517	0.653251303049168
Gv	0.871220939126067	0.202123389790861
Gv	-1.8686955565196	-1.84584475162873
Gv	0.41465074190133	0.0643543791445224
Gv	0.315846906170442	0.50464110158278
Gv	0.100649479319834	0.619384204437238
Gv	-1.73149619159562	-2.03120901086606
Gv	-1.41764644921533	-2.27273926567218
Gv	-1.35131611919981	-1.47530310011366
Gv	1.25988743456174	0.96959849114244
Gv	-0.737647810618657	-1.21530838968857
Gv	2.09305900325312	0.541415303802655
Gv	0.680456342929926	1.03270449513134
Gv	0.270776231200647	1.429927469355
Gv	0.718449710853448	0.834265649306458
Gv	-0.0186484749670478	1.21148677768156
Gv	0.595107670043329	0.770794699196291
Gv	-1.0208753308367	-1.48115743203958
Gv	-0.355536674719203	-1.38679709029068
Gv	0.303838896179189	1.87468552533098
Gv	0.775699715352377	0.25720250096585
Gv	0.787783248032538	0.541289952898064
Gv	0.334737319008425	0.0266114800246609
Gv	0.705790564044873	0.35940761829039
Gv	-0.328928855582582	0.54441761620933
Gv	0.139447320440874	0.516139317711308
Gv	0.209457365488136	0.542546034025474
Gv	0.888225300114983	0.309227654861816
Gv	1.94157820166209	-0.708272508345413
Gv	-0.275585345164761	0.195010561692104
Gv	-0.875465481567798	-0.449670583285497
Gv	0.970221404871996	1.30358997707221
Gv	1.15949683440612	0.53454010637057
Gv	-0.296273218866671	-0.258280435156403
Gv	-1.41253587229306	-0.708054426031473
Gv	-0.0794503929865417	0.516997127824624
Gv	0.92796914194315	0.950650421451066
Gv	-1.69943680582315	-1.16267335279514
Gv	-1.19576540643401	-0.707082878099995
Gv	-0.536744730899714	-0.838306242332648
Gv	0.970564619980348	1.51243842026319
Gv	-0.633430005069539	-1.14582435942305
Gv	-1.76909309635151	-1.14381121888679
Gv	-1.78371700696167	-1.5880449502989
Gv	-0.164126808207391	0.312079699853441
Gv	2.05788820552821	1.21918533589909
Gv	-0.220845784687921	-0.949294116097182
Gv	0.561073557579813	1.14709443423457
Gv	0.0723970668299298	-0.27866477371746
Gv	-2.12249209651648	-1.87009999557885
Gv	-0.156343379179715	0.796774963424001
Gv	-1.75951468034654	-0.720083097660639
Gv	-0.784002454321953	-0.973364392822171
Gv	0.265460328200056	1.05405912925137
Gv	-0.187463703846687	0.464758654906308
Gv	0.138846950721046	1.2551002157623
Gv	-0.826092497342922	-0.900206547793979
Gv	-1.78904511791682	-1.05977765816405
Gv	-0.585021203254926	-0.287548885790559
Gv	0.0771305659122472	0.639376856358755
Gv	-1.15477491292056	-1.97979163914816
Gv	-0.720870688543544	-0.838864706801051
Gv	-1.10855856107578	-0.852601436311265
Gv	-0.729239615177166	-0.78653516599842
Gv	-1.50182599745263	-0.455120552313746
Gv	-1.23904980321005	-0.256333326496604
Gv	1.38881106151069	0.967799164667335
Gv	-0.821359796486742	-0.302938488383391
Gv	1.70608731878077	1.73811114262369
Gv	-2.51497768475815	-3.6713117578023
Gv	0.926089918005181	0.599624709040876
Gv	0.640278749736022	-0.211339749873927
Gv	0.526717594396769	1.46527431629362
Gv	0.463190822365309	0.866680754776874
Gv	-1.25561428777715	-1.13647250101267
Gv	0.99772086977922	0.418991968580587
Gv	1.27992401958789	0.690793990855209
Gv	0.947909252166141	1.25176189725269
Gv	0.0236823779762952	0.15556036193045
Gv	1.05481712576869	2.28757637110972
Gv	0.57654734156211	0.246072862285886
Gv	1.05684598206653	0.449132564677236
Gv	1.23992942985068	-0.358807611865096
Gv	-0.0157302978293002	-0.654032759307147
Gv	1.02836372523111	0.848281647161568
Gv	-1.40636201691918	-0.0449611192634684
Gv	-1.79224960545934	-1.6583908377368
Gv	0.03644339771351	0.332170439357047
Gv	-0.255156258278629	-0.541234451250158
Gv	1.46991112869819	-0.568831221829043
Gv	-1.93402568453164	-1.77753493995043
Gv	-0.566274201555917	-0.722233723049276
Gv	1.03414729641827	0.835903951572728
Gv	-0.752457759827441	-0.0984760214335998
Gv	-1.50155327103003	-1.51059806624751
Gv	0.921522346401375	0.356293998770501
Gv	-1.24865433251442	-1.5959106047166
Gv	-0.199356995969822	0.599260038297621
Gv	1.45346493090845	0.836031073599909
Gv	1.09850379958028	0.856562469450675
Gv	-0.27059339417003	0.248455403179933
Gv	0.989148475112661	0.171016405796667
Gv	-1.92542565209764	-0.59015016711949
Gv	0.250357990997976	0.389744140800292
Gv	-0.0126188444723044	0.612864031435701
Gv	0.259890518571635	0.674113398076217
Gv	0.148881230612973	0.329327644029494
Gv	0.937918392618116	-0.115161243580475
Bw	0.522322052056642	0.0922736734744698
Bw	-0.860070063316238	0.0677874257649426
Bw	-0.776937595554353	-0.262028988889825
Bw	-0.693875062971767	-0.239804547858541
Bw	-0.287059164053607	-1.53644699140871
Bw	0.780155690105802	0.436425804319693
Bw	-0.847564315938226	0.669508518886451
Bw	-0.25183298361543	0.518589539066369
Bw	-1.31306128042598	1.06432667320368
Bw	0.746124800488815	0.895350541261312
Bw	0.724672957597673	-0.161565607927011
Bw	0.866179194891175	0.545402081067952
Bw	-1.71079692007178	-0.668729684468658
Bw	-0.960985496826389	-1.82582562174077
Bw	-0.62442340939689	-0.363811398150017
Bw	0.991163695741628	0.172126606074046
Bw	-0.507434387256984	-1.82037461318636
Bw	-0.648261112319271	0.265818268646415
Bw	-0.465084323058547	-1.4491352149647
Bw	-1.76517495387559	-1.57929806806398
Bw	0.747299887542236	1.00478453660327
Bw	0.261561148904588	1.01190941528823
Bw	-0.851465115102211	-0.927823442450835
Bw	-0.794393446772958	-1.5900990842302
Bw	-0.839782366813255	-1.47117582242465
Bw	-1.85612962470943	-0.34507107679415
Bw	0.0376163060318311	-0.225233935067218
Bw	-1.42183203060746	-0.436949381254261
Bw	-1.45452213449285	-0.204447000202225
Bw	0.15608756378988	-1.67046920837766
Bw	0.52792519766986	1.11242208368953
Bw	0.199747919218355	0.88184972003914
Bw	1.17483162454236	0.839192063998084
Bw	-0.254546964620298	-0.18734853207464
Bw	-0.200862387631361	-0.0378214471306482
Bw	-0.976591653146874	-0.909756655740005
Bw	-0.426092467741618	0.288099756016425
Bw	-1.40739471339678	1.02348939013909
Bw	-0.25726412876645	0.670797554291972
Bw	-0.726085160927404	-0.629799589549984
Bw	-0.733122818821251	-0.733290247663514
Bw	1.03283638530598	1.51720603276674
Bw	-0.125450388890159	0.350106742555567
Bw	0.803969944852822	0.61534390939689
Bw	0.193937396286194	1.16745694262763
Bw	-1.40045704466851	-0.516912987573426
Bw	-0.431948433978688	-0.316973945790465
Bw	1.07571058394143	0.315614561225064
Bw	0.284627266781986	1.31855195890842
Bw	1.20748656359481	-0.845144898815789
Bw	1.49542842663288	1.70978624280631
Bw	-0.608549607904591	0.328366486215009
Bw	-0.62010908754294	-1.23570735252533
Bw	-0.575391228333591	0.274329897401354
Bw	-0.145167943766215	1.57441601059124
Bw	1.79700394570998	2.23681506602774
Bw	-0.334480770607351	-1.54398128703733
Bw	-0.865562627627604	-1.91234364063869
Bw	0.595046953253605	0.483982312996986
Bw	-0.0546292035849731	-0.837501400395445
Bw	-1.22608774918566	-0.896778128351606
Bw	-1.68324045492888	-1.20581996781853
Bw	-1.03881908552258	-0.183945854999601
Bw	1.40184298330547	1.58893060532001
Bw	-0.0942697825901594	-0.371577824963334
Bw	0.76776801075519	-0.151069904017679
Bw	-0.34813821378517	0.362822737725911
Bw	3.87405889400859	2.65295811336486
Bw	0.773582983878853	0.627136950213054
Bw	0.562959169920733	0.470469467582538
Bw	0.198656454197411	-0.328353029163202
Bw	-1.0945112884878	-0.662370031354714
Bw	0.300590494759833	-1.31953944682608
Bw	0.262382008867	-0.0665814648961646
Bw	0.428981726763313	0.0327903026863298
Bw	0.524694267747988	-0.223856751583115
Bw	0.840931530249005	0.973048074784744
Bw	3.22354655787165	1.83701385538395
Bw	-0.614181173305868	0.2824333055603
Bw	0.554250220305352	-0.413076369483842
Bw	-0.517214420445035	0.0395984231149479
Bw	-0.370235109109212	0.279632538102408
Bw	-0.88132780637135	-0.386689603439958
Bw	1.17124719104895	-0.48464695325257
Bw	1.45611197677181	1.60638819439815
Bw	-0.133454734727047	0.154820209109455
Bw	0.929839958970655	-0.278888544786703
Bw	-0.136320145205082	-2.98318985347557
Bw	-0.471371122238625	-0.846809855874495
Bw	0.740633166175664	0.562007321760045
Bw	-0.0342371816362396	-1.64982259061408
Bw	0.177970524890207	-1.5228041113698
Bw	0.593289861086193	1.04278306851868
Bw	-1.82977616075996	-0.665355259817083
Bw	0.870639003586016	1.18449446929145
Bw	-1.02447163372928	-0.470093666007965
Bw	-0.7814786308067	-0.643779841231544
Bw	0.135271283671134	1.22055756057838
Bw	1.19428604881297	-0.241536346032405
Bw	0.364751805701028	0.600037993390902
Bw	0.651765348421037	0.0778085431576762
Bw	-0.793251003710693	0.455882841306767
Bw	0.965039867068171	1.64046412331135
Bw	0.591887414877267	0.19144038257381
Bw	-2.38122892863461	-4.00316762908246
Bw	-0.339045173999005	-0.209626057514508
Bw	-0.771650946631641	-1.52522221803884
Bw	0.352014469252435	0.132828283068217
Bw	2.67581430761893	2.25696796991146
Bw	-0.201452099757785	-0.954327004938187
Bw	-1.29313473300045	-1.69288741585371
Bw	1.61235838714278	1.77839827941323
Bw	0.0370842853437314	-0.657975344427422
Bw	0.407088792109787	1.01312481046621
Bw	-1.66087513633033	-1.49528722308304
Bw	0.999502226374818	1.33688018917367
Bw	-0.158503324567609	-1.09181300871625
Bw	-0.146089136313229	0.325062592326874
Bw	-0.6676537135605	-0.0252403576256612
Bw	-0.944264352653617	-0.601858402394524
Bw	-1.02615496464886	-0.29805923392275
Bw	0.988800937682514	0.936064810993867
Bw	-0.858894777550194	-0.0529021706831302
Bw	-0.265737966317608	0.157219522904962
Bw	-2.34152407446829	-0.0729375429452779
Bw	-0.149258532347341	-0.329227667052848
Bw	-0.0562905045354397	-1.64806164317482
Bw	-0.433577721672363	-0.470511937461235
Bw	-0.500042495608648	-1.2955125755878
Bw	-0.272417793969753	0.730441205824238
Bw	-0.541334378684534	0.867148479735572
Bw	0.378108470573403	-0.424442271632431
Bw	1.21677830389919	1.19448083489821
Bw	-0.513837329357005	0.201417134834973
Bw	-0.918964583890537	-1.61543324145345
Bw	0.673495527127554	0.277534511464292
Bw	-0.7323810051498	-1.58061245755383
Bw	-1.02236918864792	-0.669623694700671
Bw	0.591615200074516	1.28265298675097
Bw	1.42519433433394	-0.0183215448863697
Bw	0.814264640867662	0.187235027983424
Bw	-0.579900759291057	-2.47371929788375
Bw	-0.0551828382097012	0.170657647967458
Bw	0.925311469166885	1.61378443320323
Bw	0.636822249334897	0.0882131746081695
Bw	0.517354101455699	0.975913211015501
Bw	-1.12198993066486	-0.841055953950458
Bw	0.557652731034322	1.33041379046985
Bw	-1.45756306786688	0.379290276053021
Bw	0.65584258297599	1.15579752458564
Bw	-0.697050428221506	0.568737876597676
Bw	0.0946266608758513	-1.11079899808641
Bw	-0.638981514951433	-0.0645194846537397
Bw	1.15947739057915	0.99072431045513
Bw	0.232157201106983	-0.721546410482116
Bw	-0.249724305421209	0.417356015650577
Bw	-0.320034139939568	0.0768187315475845
Bw	2.13254408212399	2.1620337351441
Bw	-0.116904882792958	0.176026651506303
Bw	0.0930690516220952	1.4977658192241
Bw	-1.40541040143293	-2.44725839272574
Bw	-0.376269384567826	1.23040270940724
Bw	0.531366563562947	0.997939268936034
Bw	-0.0446863382104812	-1.21744755643174
Bw	-0.140624917102379	-0.39372584587466
Bw	-1.29266237412918	-0.307582118901797
Bw	-0.193797526015482	-0.210535083799602
Bw	-0.286141362492782	-1.69257110667237
Bw	1.23629732611194	0.49430671571897
Bw	-1.05325594649999	0.770807155644731
Bw	1.3359683678455	0.518259453178587
Bw	-1.02320993773214	-0.0539117516425501
Bw	-0.0279355121186918	0.952199946465811
Bw	0.454894189839595	1.01793277788174
Bw	1.42212365091666	1.55517495157028
Bw	0.957076966298146	0.624203362240778
Bw	-0.118896016629451	-0.744433461622299
Bw	1.69458325404476	1.01253484334834
Bw	1.1736917244362	0.528344683160747
Bw	0.401185252114217	-0.595622790719548
Bw	-1.40045704466851	-0.207251598638072
Bw	-0.440106355205801	0.300823572386846
Bw	-0.508780905211862	-0.921544618437146
Bw	2.15920184685755	1.73648040168844
Bw	0.79842237288535	-1.10746613640103
Bw	-1.17569839474699	0.371584084639578
Bw	0.167432140943311	0.553635375566525
Bw	-0.875403285003877	-0.123276423455896
Bw	-0.280031960017157	-0.710291056163011
Bw	0.0553687612990448	-0.854519830472637
Bw	-1.94015888056849	0.366681099159474
Bw	-0.361497434357399	-1.72713587993629
Bw	-0.0693454100824288	-0.107460834161664
Bw	-0.119180604072367	0.264991832394577
Bw	0.135781229540714	-0.886983379325111
Bw	-0.388065640814696	-0.853851205115197
Bw	-0.682849884116919	-1.30780233407335
Bw	0.474580648378319	-0.0853535433719874
Bw	-0.243409762528208	0.832835974335739
Bw	0.0216022970398659	-1.3253358032252
Bw	-0.463432733856103	0.295351681669701
Bw	-0.986502616182053	-0.342021411639092
Bw	1.30092786274195	1.27330383787807
Bw	-1.55545474934415	-0.946391051542856
Bw	-0.182070423899313	1.01971963059624
Bw	0.361053616227842	-1.11986524762472
Bw	-0.0367077259411519	-0.194536035858177
Bw	0.102140377489477	-0.253393293152721
Bw	1.41479607624703	0.963263418700126
Bw	0.29202691310805	-0.278009478522127
Bw	-0.79782416014123	-1.79977076040912
Bw	0.267590101654368	0.757049171235306
Bw	-1.07233115715291	0.513716220910117
Bw	2.35721104040713	0.742502737804262
Bw	-0.730156988265893	0.187426109128187
Bw	-0.318792948334123	-0.960630317537339
Bw	-0.337793757857219	-0.535660641657314
Bw	0.144179170797317	0.392390765108091
Bw	1.2423772834367	1.28784593502809
Bw	-0.289814752389505	-0.0144620250982489
Bw	0.801867256904717	-0.381437057798747
Bw	-2.05678770785538	-1.63351294443809
Bw	0.774937713338372	0.129218278104264
Bw	3.10005453395001	1.75973161748455
Bw	2.63248643613914	-0.208440482827802
Bw	-0.0807941222417345	0.734133166744618
Bw	0.227015812936098	-1.05955782805888
Bw	0.995143194627752	1.2888203634689
Bw	-0.624069474009119	-0.933055134696872
Bw	-0.827385365585885	-0.238867028254222
Bw	0.0495545842026548	-0.294270751588382
Bw	1.11947371759524	-0.605340238411774
Bw	1.3480857361765	1.48414632695724
Bw	0.964861626323621	0.721884576563909
Bw	-0.591038684956756	-0.114480018936503
Bw	0.150267700126091	-0.189177810129626
Bw	0.909665514413877	1.66430033189282
Bw	0.998834842075775	-0.413133513649152
Bw	-0.416883051095134	-0.497952245964749
Bw	1.30800923362887	0.169845635003837
Bw	0.29559891989498	0.61577659569917
Bw	2.44522973693666	1.22886009017327
Bw	-0.652198312932836	0.171603356511361
Bw	0.844689331683064	-0.291033117261393
Bw	0.328440129343888	-0.432525204438168
Bw	-0.981128915317872	-1.61753295953802
Bw	-0.316622461856273	-0.160664511606615
Bw	-0.368649750752572	-0.351256478934801
Bw	-1.15958849271508	-1.14654830057921
Bw	0.621988827961761	0.19036134711711
Bw	-1.8615572353361	-0.489834716633231
Bw	1.59150795432292	1.78397291703522
Bw	0.441303947602051	0.397795706787997
Bw	-0.459803376874029	-0.279698877291837
Bw	-0.800114128113005	0.339882707582244
Bw	1.11947371759524	1.268604419606
Bw	-1.03459001520587	-0.2718769928909
Bw	0.188461187689731	-0.805195414795397
Bw	-0.507434387256984	-0.660609339963792
Bw	0.880827132122556	1.3920747015856
Bw	0.640925844555659	0.231611578798297
Bw	-0.355690572800211	-0.973695572645954
Bw	-0.508444202344305	0.711609111154992
Bw	1.54479903185745	1.33438695631523
Bw	0.122229592638649	-0.534640370172065
Bw	1.09920982483834	1.44656269392397
Bw	-1.15646897920477	0.155300520498306
Bw	1.18603787172544	1.33447859861635
Bw	2.32086667644759	1.32679012356998
Bw	-0.53758100503229	0.739095352149453
Bw	-0.422196697637222	1.32224208032121
Bw	1.2255551440294	0.805736399420674
Bw	-0.557784275559196	0.199707810928895
Bw	-0.106691710883021	-0.760693642069333
Bw	-0.134027533364197	1.42876356631046
Bw	-0.923631912448835	0.19169898732962
Bw	-0.0551828382097012	1.17308808988474
Bw	-0.867920576000271	0.791925555848823
Bw	-0.0785557799650489	-0.148053372802549
Bw	0.230444672539318	0.0322833112218681
Bw	-0.764119457306086	0.307034195100281
Bw	-0.357267084651556	-0.498654304891117
Bw	-0.393826151224451	0.189110004826923
Bw	0.193440093702734	-0.285649284526321
Bw	-0.72423669352211	-1.28984037332422
Bw	2.24385712693501	1.1421128938116
Bw	-0.659374047572249	-0.623414116179485
Bw	-0.933722894847106	0.934811445041984
Bw	0.135781229540714	-0.0696539017343219
Bw	1.07060737883182	1.56614694541171
Bw	-0.460792637757106	-0.176782938478015
Bw	1.00322200408102	-0.0163720487049678
Bw	-0.22993627919696	-1.30387074894453
Bw	-0.0866800809579933	-0.991520076576957
Bw	0.227260899852608	-0.277389187302296
Bw	-0.0257476389057687	-0.606604661371732
Bw	0.501733022090008	-0.0285843046664544
Bw	0.575856098381834	1.37377960308841
Bw	-1.67988860856243	-1.06119102248852
Bw	-0.170402385756054	1.21929731332648
Bw	1.70457820855157	0.99231300247274
Bw	-1.05594091965293	-0.948313781506834
Bw	0.0264181335553004	-0.583912690594272
Bw	3.19390840426391	2.48739595767095
Bw	1.44237336868569	0.684378176325365
Bw	1.37825386027814	0.014202209622295
Bw	1.79189548922738	1.45989157713401
Bw	-1.58045422315409	-0.249941244329467
Bw	-0.827385365585885	-1.22263988518328
Bw	-0.247316735367012	-0.669510842925324
Bw	-0.689393166886747	0.299749309876876
Bw	1.92578209979776	2.22221105689755
Bw	0.115295329930823	-0.0179265627409701
Bw	1.29351545569479	1.44029109470961
Bw	0.0902107118688129	0.460149716692086
Bw	0.572902489288005	0.179912929772396
Bw	-1.14447576479524	-0.328798353530298
Bw	-0.454205530458478	-1.01021745145634
Bw	0.749452666986493	0.577479137965253
Bw	0.389789832797071	0.26540763111799
Bw	0.0619581168880801	0.437098338752736
Bw	0.0946266608758513	0.432165169223657
Bw	-0.38614864933076	-0.6721322028007
Bw	0.965396307422155	0.782290868704273
Bw	0.0127471783055733	1.05586791783299
Bw	-1.65987873686524	-1.14591106165289
Bw	-1.77562355925216	-1.24306804105917
Bw	0.331722216218087	0.443001548125597
Bw	-1.45350937641065	0.0637613857085279
Bw	0.290358089929836	0.580973284473138
Bw	-1.2912458751085	0.286595167089851
Bw	-0.602230417235423	-2.41576167339648
Bw	-0.257868376051083	0.640434742988929
Bw	-0.268164766671668	0.445462353786622
Bw	1.32912439218515	0.216360054607124
Bw	0.374431558263173	0.790664974323508
Bw	-1.28182461740645	-1.9270961496061
Bw	-0.693036325486491	-1.57343125316032
Bw	-1.30260219233974	-0.781481463910334
Bw	-0.871855831025246	-0.20288403381794
Bw	1.03992237293506	0.0693714498993056
Bw	-1.69276377369425	-0.619505063410879
Bw	-0.53758100503229	-0.264296748381422
Bw	0.277443744511111	-1.74601703864972
Bw	-1.49591540732695	-0.517593152059753
Bw	-0.533153025592666	-1.44043299719378
Bw	-0.0380813898273207	-0.383570388452787
Bw	-0.17681253318308	-0.244822142842434
Bw	-0.695589949638133	0.127695428067747
Bw	0.548155754601836	-1.85170210220259
Bw	-0.122883425662267	-1.60337242811
Bw	-0.225164528640434	0.126718786098095
Bw	-0.431948433978688	-1.15320907034037
Bw	-0.100190122362092	1.64262112185206
Bw	0.930744595663062	0.754993306192008
Bw	-0.0345115564901343	-1.69585966932755
Bw	-1.37535836309125	0.369210424447593
Bw	2.1355570954212	1.37110008479114
Bw	1.19622253603312	0.548481364485644
Bw	0.314085090408128	-1.77134558256476
Bw	-0.603633192982884	0.265536810097516
Bw	-1.47282789847032	0.663153801118186
Bw	-0.677049107186626	0.60514578120574
Bw	-0.00235757985611817	0.536150308853835
Bw	0.205098574496167	-0.433210814439655
Bw	0.373511417619104	0.850037544451123
Bw	-0.577818346498127	-1.23134440578951
Bw	1.09920982483834	-0.397286366788161
Bw	-0.100190122362092	-0.456192864935364
Bw	-0.600478141169621	-0.00556766194578821
Bw	0.555952100327637	-1.30367194867159
Bw	-1.05325594649999	-0.457038970056828
Bw	-1.91716276664819	-0.912355005390554
Bw	-0.00967557015357386	0.0454069278532664
Bw	3.068753884023	2.05717763696343
Bw	-1.16226570881751	-2.31812115591535
Bw	-0.45157592282524	0.22964295827426
Bw	0.645226810791133	0.819028716480863
Bw	-0.744278622446303	-0.218359919969767
Bw	-2.02087445857852	0.473747893994911
Bw	0.210288779430076	-0.198737228538106
Bw	1.0469867528929	0.117071466399116
Bw	-0.714648366243771	0.608704877463844
Bw	-0.559504543014901	-0.324486833265159
Ks_3	-1.01171755729829	-2.0364788230272
Ks_3	0.102221040078376	0.008021600507356
Ks_3	-0.893344772848835	0.319151872532384
Ks_3	-0.119302544586943	-0.245781792885712
Ks_3	0.911170218543048	0.889966826051269
Ks_3	0.222038676921691	1.29706492246132
Ks_3	0.813520379603984	0.0723514602887698
Ks_3	0.583419097689629	1.66946424451967
Ks_3	0.369263868140218	0.682646244813265
Ks_3	-1.6550405654891	-1.11074768737275
Ks_3	-0.143197521476753	-0.623068003422978
Ks_3	-0.242426498837607	-0.425014819521815
Ks_3	0.260104970451244	2.45449461112394
Ks_3	-1.18416920993861	0.547496449216687
Ks_3	0.315594245318968	0.287307019831986
Ks_3	-0.460987590663005	0.875082008849848
Ks_3	1.64694249103547	-0.566350070917094
Ks_3	0.892100758021522	0.376446714197344
Ks_3	-0.520513308629976	-0.724598887481274
Ks_3	-5.91506278313325	-3.78376660020992
Ks_3	0.454978574370724	0.465082044144342
Ks_3	0.859816144345332	0.240567016218691
Ks_3	-0.119302544586943	0.785727846164842
Ks_3	-2.06638620307263	-0.902422326805284
Ks_3	-0.242426498837607	-0.758649652261427
Ks_3	-0.095751392264561	-0.0955849119210997
Ks_3	-2.8513403173972	-2.47556700567971
Ks_3	0.369263868140218	-0.509789109978843
Ks_3	0.351568810963556	0.976020047366807
Ks_3	0.629099555913741	0.303179586887487
Ks_3	0.438190972363519	0.897430741334776
Ks_3	-0.192060160381184	-0.26328361734367
Ks_3	0.997336262663418	0.852256796455739
Ks_3	0.297306045592882	0.219567221564828
Ks_3	0.504332369121967	0.466556741700822
Ks_3	-1.42891929002754	-0.718350326373422
Ks_3	0.351568810963556	0.127320594319024
Ks_3	-1.23027864912369	-1.22396604362856
Ks_3	0.438190972363519	-0.108034473542494
Ks_3	-0.143197521476753	-0.308867902358198
Ks_3	-0.43201733266105	-0.276458890273216
Ks_3	0.552241453180188	0.321588426080393
Ks_3	0.658859954817947	0.473788401313598
Ks_3	0.351568810963556	0.156473736586156
Ks_3	0.730976326001743	0.416763107323602
Ks_3	-0.294392033168412	-0.523353035341885
Ks_3	0.738016237272681	0.186993389784529
Ks_3	-0.143197521476753	0.187280227737582
Ks_3	0.266364162900702	0.560984308368699
Ks_3	-0.520513308629976	-2.24890306530815
Ks_3	0.892100758021522	-0.0549163871405608
Ks_3	0.942467096477944	0.425024679152625
Ks_3	-0.43201733266105	0.17421550616365
Ks_3	-0.403550930857386	0.788811202387267
Ks_3	0.183065958422428	1.52049393597993
Ks_3	0.278811195169316	0.345892326163367
Ks_3	-0.095751392264561	-0.711883212220073
Ks_3	0.567904509044067	-0.109359647844621
Ks_3	0.991329735382376	-0.42405150299336
Ks_3	-2.14624481415742	1.58807096286651
Ks_3	-0.0270653627669668	-0.600611943186876
Ks_3	-0.43201733266105	0.0371530156871631
Ks_3	0.0388540228894491	0.00466769573274657
Ks_3	0.772768643556976	2.00607500713464
Ks_3	0.552241453180188	0.149897357306124
Ks_3	1.34690940519798	0.829861941806643
Ks_3	-0.268203044904876	0.524911505809944
Ks_3	1.55575665933015	0.672126222938869
Ks_3	0.0813700976296886	0.306947276565793
Ks_3	0.806798493987283	0.327426742245153
Ks_3	1.14075341833133	1.21648225247213
Ks_3	-1.53807818771651	0.317803808097806
Ks_3	0.826881897454859	0.647102573327517
Ks_3	-0.348061655989662	-0.322806206018348
Ks_3	-0.281245160501401	-0.407555930186453
Ks_3	-1.13932320334981	-1.26038085196975
Ks_3	-0.294392033168412	-1.05344716033846
Ks_3	-0.747757587118251	-0.675085630620798
Ks_3	0.260104970451244	1.45940342707827
Ks_3	0.745025998938318	0.861818907596227
Ks_3	0.954820187923178	0.85734024466537
Ks_3	-0.375571158118469	-1.81725701849543
Ks_3	0.520458379831875	1.33462563814544
Ks_3	-0.095751392264561	0.122455494939428
Ks_3	-0.0841016858096217	0.754076248917687
Ks_3	-0.00479594649068142	-0.186456893862581
Ks_3	-0.0725343101234035	0.620848627048035
Ks_3	0.772768643556976	0.28045726863722
Ks_3	1.53861747814702	-0.307971733896065
Ks_3	0.122809699560837	0.347180300193408
Ks_3	0.629099555913741	1.17653892796589
Ks_3	0.333680361354788	-0.284623579558352
Ks_3	1.30770329487639	0.430810440930829
Ks_3	0.143142592678654	0.252510398182563
Ks_3	-0.614068877027253	-0.878621834044228
Ks_3	-1.05315715922944	-0.807941040025783
Ks_3	-0.818933011540161	-1.92172888592476
Ks_3	0.260104970451244	-0.0146170210355968
Ks_3	0.122809699560837	0.302120531068056
Ks_3	-0.931858946213505	-1.24954821034736
Ks_3	0.429732158461035	0.444295331355931
Ks_3	-0.403550930857386	0.895863657849061
Ks_3	1.16257743295022	0.538414906997828
Ks_3	1.27766984953778	1.02226600689024
Ks_3	0.879263226744645	0.926258069428475
Ks_3	1.38519832887576	1.90396507814017
Ks_3	0.614013948229153	-0.145848757600973
Ks_3	0.102221040078376	0.259608538297345
Ks_3	0.0813700976296886	0.61495438573205
Ks_3	1.40401206299301	0.787162587965315
Ks_3	1.07347914718711	0.169263062663911
Ks_3	-0.095751392264561	-0.522318138806624
Ks_3	-0.0270653627669668	-0.505464604442422
Ks_3	-1.05315715922944	-1.03862054735565
Ks_3	-0.551108159169499	0.0411504114807405
Ks_3	0.315594245318968	0.575558390563987
Ks_3	0.954820187923178	0.0416558357956188
Ks_3	0.297306045592882	0.391145629101414
Ks_3	-0.16744651087951	-0.617807509496615
Ks_3	-0.321006877255145	0.288836718976927
Ks_3	-0.490479863291368	0.132297427138344
Ks_3	0.745025998938318	0.174449448347408
Ks_3	0.979250146627598	0.0876202632626791
Ks_3	0.673539666196122	-0.0821167141048516
Ks_3	0.369263868140218	0.580214779863584
Ks_3	0.202668310645623	0.110239263753584
Ks_3	1.27766984953778	2.25408107278219
Ks_3	-2.14624481415742	-2.14695247818691
Ks_3	0.488045897959283	0.0783595176626811
Ks_3	-0.713297854388106	-1.3339017418569
Ks_3	-0.551108159169499	-1.04875136027953
Ks_3	0.0171745424087826	-0.625033108245528
Ks_3	1.15170179926791	1.30032221091608
Ks_3	2.17913833921056	0.875580834361484
Ks_3	0.658859954817947	0.524080820498006
Ks_3	1.4364245448656	0.00934670335115997
Ks_3	-0.403550930857386	0.309761160964911
Ks_3	0.866324211954253	0.315246732712876
Ks_3	1.33719556750475	1.11177176385429
Ks_3	0.658859954817947	1.34757664448562
Ks_3	-2.31869646679773	-2.74172221379941
Ks_3	0.960961946901512	0.85405703767633
Ks_3	1.63073664728825	1.25139461205091
Ks_3	-1.42891929002754	-1.31204980621127
Ks_3	0.412682245465173	0.275015383616019
Ks_3	1.58113355288726	0.69190264489795
Ks_3	1.11863447567935	0.516600866136878
Ks_3	0.488045897959283	0.313395150432026
Ks_3	-0.348061655989662	-0.465581328673979
Ks_3	-0.321006877255145	0.0936100251952076
Ks_3	0.143142592678654	0.780167919085085
Ks_3	0.629099555913741	-0.016380598295912
Ks_3	-2.73004210438126	-1.59154187230428
Ks_3	0.163225996146231	-0.193492886523277
Ks_3	-0.0725343101234035	-0.372084699611083
Ks_3	-1.23027864912369	-1.26280184463334
Ks_3	0.504332369121967	1.15044483725762
Ks_3	-1.53807818771651	-0.966805996944259
Ks_3	0.351568810963556	0.8308608547559
Ks_3	0.315594245318968	0.45145661761224
Ks_3	1.27766984953778	0.209315603333706
Ks_3	-2.31869646679773	-2.68873341328609
Ks_3	0.222038676921691	0.57645365072142
Ks_3	0.260104970451244	0.875807560743541
Ks_3	-0.0270653627669668	0.431158634180223
Ks_3	0.813520379603984	0.277123589858641
Ks_3	0.386769669740877	0.468573591216909
Ks_3	-1.23027864912369	-1.41227758987699
Ks_3	-0.00479594649068142	0.149643475249738
Ks_3	0.583419097689629	0.364045797511679
Ks_3	-0.361758613302153	-0.360649688007662
Ks_3	-0.679548682488406	0.927441110492142
Ks_3	-0.58228580367894	0.487500293690339
Ks_3	0.421229402471023	0.34024724393805
Ks_3	-0.520513308629976	-0.863066918598621
Ks_3	-0.321006877255145	-0.516917739890623
Ks_3	-0.43201733266105	0.366325406184934
Ks_3	0.567904509044067	-0.433583477909843
Ks_3	-2.98235236810636	-2.17820345431575
Ks_3	0.716805009362001	0.648749420546613
Ks_3	-2.02787202970796	-0.55757252024058
Ks_3	0.222038676921691	-0.454379023271085
Ks_3	-0.874422286407885	0.133745358963847
Ks_3	0.806798493987283	-0.142064209110589
Ks_3	0.840135223690717	0.625997569888454
Ks_3	0.673539666196122	0.897803007366099
Ks_3	-0.00479594649068142	-0.256148199571095
Ks_3	0.904838385318923	0.0613769633467603
Ks_3	0.552241453180188	0.155458196420445
Ks_3	-0.43201733266105	0.0704614248024833
Ks_3	0.122809699560837	1.6547047669125
Ks_3	1.17338127974858	0.8017498455862
Ks_3	0.583419097689629	0.327595650829592
Ks_3	-1.6550405654891	-1.79774439182158
Ks_3	1.17338127974858	0.525146810185042
Ks_3	1.4501215021781	0.165422512140215
Ks_3	-1.71681306053807	-1.46944906313557
Ks_3	1.11305771782371	0.149900419155462
Ks_3	0.930020064271803	1.41009099330591
Ks_3	0.930020064271803	0.635192699647043
Ks_3	1.15170179926791	0.641869258998246
Ks_3	1.15714864904402	0.757426411201212
Ks_3	0.786465600869467	1.26563496976584
Ks_3	0.528462194544675	0.809749661903506
Ks_3	-0.294392033168412	0.102960765184064
Ks_3	1.14075341833133	0.71653855321846
Ks_3	0.658859954817947	1.07457308929103
Ks_3	1.06199294673573	0.891939987853298
Ks_3	-0.294392033168412	0.526399182389549
Ks_3	-0.931858946213505	-0.993985983964388
Ks_3	0.386769669740877	0.16601087506856
Ks_3	-1.05315715922944	-0.481907324078211
Ks_3	-0.551108159169499	-1.08605507027353
Ks_3	-0.0270653627669668	-0.42149230512763
Ks_3	1.32742373640718	0.663514064327989
Ks_3	0.826881897454859	0.395440480133268
Ks_3	-0.0725343101234035	1.0115046528966
Ks_3	1.07347914718711	0.495471877376833
Ks_3	-0.192060160381184	0.282318191022128
Ks_3	0.738016237272681	0.487766637430281
Ks_3	-0.646481358899846	-1.37587219332177
Ks_3	-0.143197521476753	1.93904274996388
Ks_3	0.0602501033439166	0.386519194390647
Ks_3	0.278811195169316	1.65905081469521
Ks_3	0.673539666196122	2.36312148015062
Ks_3	-0.38950125792081	-0.387099256201897
Ks_3	0.892100758021522	0.698316652293244
Ks_3	-0.0496419530794765	-0.291133478151127
Ks_3	-0.16744651087951	-0.267399461056845
Ks_3	0.454978574370724	0.0119694977404068
Ks_3	0.536427061099916	0.548780836660297
Ks_3	-0.217049605280497	0.0877882723986275
Ks_3	0.786465600869467	0.002807845942828
Ks_3	1.67095431795904	0.156153006262942
Ks_3	0.0602501033439166	0.10902702585195
Ks_3	0.412682245465173	1.08754471274388
Ks_3	0.0171745424087826	2.05774232314972
Ks_3	0.826881897454859	0.836611081571499
Ks_3	-0.646481358899846	-2.04786460649757
Ks_3	-1.05315715922944	-1.60738898188208
Ks_3	0.122809699560837	-0.0886000977331167
Ks_3	-2.98235236810636	-2.1104578365901
Ks_3	0.143142592678654	-0.121785352607791
Ks_3	-0.217049605280497	-0.469290827652129
Ks_3	-1.42891929002754	1.23712954560474
Ks_3	-1.71681306053807	-0.867038590706973
Ks_3	0.745025998938318	1.18075168262334
Ks_3	-2.14624481415742	-1.93160149999288
Ks_3	-1.01171755729829	-0.718768372482209
Ks_3	-0.679548682488406	-0.689466370837379
Ks_3	0.241182484010293	0.925581794024086
Ks_3	-0.294392033168412	-0.155771080651661
Ks_3	0.0171745424087826	-0.0438917977551145
Ks_3	1.39932886424089	0.30547579914695
Ks_3	-0.931858946213505	-0.148795723579051
Ks_3	-4.78053552627412	-3.61283064862671
Ks_3	-1.9174857027547	-2.73864243093301
Ks_3	-0.646481358899846	0.364904719359355
Ks_3	-0.0270653627669668	0.287327425931133
Ks_3	0.404090221287894	1.03499659676358
Ks_3	0.917477651578632	0.153559572850401
Ks_3	-0.460987590663005	0.344233032857214
Ks_3	0.629099555913741	-0.071229382352255
Ks_3	0.800048889176238	0.405314857891459
Ks_3	1.6629894514038	0.759338087393306
Ks_3	0.183065958422428	0.158401260347061
Ks_3	0.421229402471023	-0.0396118870629879
Ks_3	-1.84782511124723	-2.49239223474044
Ks_3	-2.61711616970792	-3.01505016937364
Ks_3	0.917477651578632	0.178869196910529
Ks_3	-1.01171755729829	-1.43848195657537
Ks_3	-0.971301260712898	1.34692973083797
Ks_3	0.351568810963556	0.805178406265196
Ks_3	-0.119302544586943	-0.31438248499277
Ks_3	0.315594245318968	0.345266347159586
Ks_3	-1.9174857027547	-1.34015089499058
Ks_3	-2.14624481415742	-1.22035100820293
Ks_3	-0.614068877027253	-0.89367109314092
Ks_3	-0.268203044904876	-0.711496627023477
Ks_3	-0.321006877255145	-0.708079025907944
Ks_3	0.567904509044067	0.992724265026381
Ks_3	0.772768643556976	0.158217151274397
Ks_3	-1.9174857027547	-2.75473249995015
Ks_3	0.163225996146231	1.41237437570059
Ks_3	-2.06638620307263	-0.7347374750215
Ks_3	-0.403550930857386	-1.46105073499951
Ks_3	-0.143197521476753	-0.318014310642152
Ks_3	-0.713297854388106	0.00102921343160822
Ks_3	-0.242426498837607	-0.0922997616150222
Ks_3	0.658859954817947	1.67468926241698
Ks_3	0.853282096357727	-0.347042960208693
Ks_3	-0.119302544586943	-0.570233777856523
Ks_3	0.488045897959283	-0.488039007818443
Ks_3	-0.490479863291368	0.894744730322215
Ks_3	0.0813700976296886	-0.0141456214594937
Ks_3	1.6946189737555	-0.207729257782819
Ks_3	-0.403550930857386	0.243215074105907
Ks_3	0.260104970451244	-0.477033540521937
Ks_3	0.404090221287894	0.300661897309274
Ks_3	0.351568810963556	-0.667520479153817
Ks_3	0.369263868140218	0.635968257258553
Ks_3	0.942467096477944	0.28642989716804
Ks_3	0.488045897959283	0.376391611348261
Ks_3	0.404090221287894	0.0790795493920475
Ks_3	0.0171745424087826	-1.22276383859146
Ks_3	-2.41225203519501	-0.188429826010643
Ks_3	-0.475667302041182	0.210645133958605
Ks_3	-0.855716061689813	-1.12764307102344
Ks_3	-0.00479594649068142	1.04644252402088
Ks_3	0.102221040078376	-0.541673210362404
Ks_3	-0.713297854388106	-2.02539410013421
Ks_3	-0.782958445895573	-0.311502913584362
Ks_3	-0.192060160381184	-0.289491833872612
Ks_3	0.143142592678654	0.493831613307917
Ks_3	-0.294392033168412	-1.05446958314743
Ks_3	0.202668310645623	0.644414400479648
Ks_3	0.260104970451244	0.262973241222432
Ks_3	0.644047393567761	1.39717452485265
Ks_3	0.658859954817947	0.522351326181747
Ks_3	-0.16744651087951	-0.882847551721475
Ks_3	0.421229402471023	0.10038471822088
Ks_3	-0.614068877027253	-0.370926734189691
Ks_3	-0.143197521476753	-0.412015821688585
Ks_3	0.673539666196122	-0.448065771611769
Ks_3	-0.520513308629976	-0.816983148529177
Ks_3	-3.12477057540807	-3.31016928059921
Ks_3	-1.37695375569674	0.15154553119385
Ks_3	-0.348061655989662	-0.751908941105879
Ks_3	0.552241453180188	1.02921898577505
Ks_3	0.222038676921691	-0.211764716194894
Ks_3	0.386769669740877	-0.179482969416289
Ks_3	-0.460987590663005	0.162690521450348
Ks_3	-0.192060160381184	0.829654253799712
Ks_3	0.315594245318968	0.226079099867705
Ks_3	-2.8513403173972	-3.86777411959697
Ks_3	1.05042557104951	1.03829849424097
Ks_3	-0.375571158118469	0.355000902805093
Ks_3	0.879263226744645	-0.678344778573379
Ks_3	-0.242426498837607	0.19663688722818
Ks_3	-0.217049605280497	-1.32302795361443
Ks_3	0.183065958422428	0.81333012564819
Ks_3	-0.348061655989662	0.125605792635439
Ks_3	0.260104970451244	-1.74659665916778
Ks_3	1.09621252440019	-0.00842963316026592
Ks_3	-0.818933011540161	-1.18356462513382
Ks_3	0.163225996146231	0.11174172272394
Ks_3	0.404090221287894	0.0417455539030423
Ks_3	-0.107484609872724	0.108656666013112
Ks_3	-0.58228580367894	-0.946968113695266
Ks_3	1.63073664728825	0.695000091968606
Ks_3	1.11863447567935	2.87536036158662
Ks_3	-0.747757587118251	-0.144760477137084
Ks_3	0.122809699560837	-0.590321848748523
Ks_3	0.351568810963556	0.516240227535927
Ks_3	0.614013948229153	1.03182778137423
Ks_3	-0.321006877255145	0.714406348792646
Ks_3	0.0171745424087826	-0.428325364729849
Ks_3	0.202668310645623	1.00432720025313
Ks_3	0.75895609874066	1.31557734102016
Ks_3	1.34690940519798	0.487110486294202
Ks_3	-0.490479863291368	-1.0741078510579
Ks_3	1.17338127974858	1.14615437718689
Ks_3	-1.78100861575898	-1.67720376263422
Ks_3	0.122809699560837	-0.273357519714413
Ks_3	0.0171745424087826	-0.948211643486649
Ks_3	0.438190972363519	0.0665158626316669
Ks_3	-0.58228580367894	0.264671093608094
Ks_3	1.12973131036845	0.44570458218696
Ks_3	-0.403550930857386	-0.445970881795723
Ks_3	0.0813700976296886	0.456823942014843
Ks_3	0.917477651578632	0.571496037533135
Ks_3	-0.520513308629976	0.0139822367377238
Ks_3	1.58950583122985	1.00345400476805
Ks_3	-0.16744651087951	-0.261223096174709
Ks_3	-1.13932320334981	0.0517375516006008
Ks_3	-0.646481358899846	1.04202492747954
Ks_3	-1.27772477833588	-1.28386457571506
Ks_9	1.18533626654635	0.643464526324486
Ks_9	-1.62249701972362	-2.87704243078342
Ks_9	-0.444176744451894	1.07726406544982
Ks_9	0.708124249208276	0.570798711228371
Ks_9	0.68304612270076	1.10227092416652
Ks_9	-0.444176744451894	-0.656423493579802
Ks_9	0.524613772943006	0.133232460312539
Ks_9	0.288533171724741	-0.436029590506802
Ks_9	-3.38787429852776	-2.29397487628355
Ks_9	-0.492617535579432	-0.210284807114244
Ks_9	0.781292412298941	0.392505731183846
Ks_9	0.805024020633824	0.478412269873527
Ks_9	0.962782726536901	-0.153487663718194
Ks_9	0.224235966910182	0.546544069631004
Ks_9	-2.43494019481988	-3.06150104033548
Ks_9	0.43973451641188	-0.112288745821286
Ks_9	0.3505738627994	0.741394457567992
Ks_9	0.380796449605614	-0.439751288798341
Ks_9	-0.646451759792927	0.244270602838533
Ks_9	-3.66040935157072	-0.428754128445065
Ks_9	-0.178481074310446	-0.305794456751622
Ks_9	0.0524525705064736	0.306054297965112
Ks_9	0.191188681827421	0.0816092887245611
Ks_9	0.757237915044301	0.619561678027851
Ks_9	-0.444176744451894	0.824208912984384
Ks_9	1.00538667421435	0.256986102285177
Ks_9	0.43973451641188	-0.266086087642256
Ks_9	0.0524525705064736	0.729804331566618
Ks_9	-0.351103767323891	0.160854916081308
Ks_9	0.552024837913347	-0.298115022793907
Ks_9	0.288533171724741	-0.0685529253226981
Ks_9	1.04698808244039	0.490961824912525
Ks_9	0.224235966910182	-1.66946049980591
Ks_9	-1.36330526228254	-0.975181388695227
Ks_9	-0.0212238513990196	0.268955766017828
Ks_9	0.319825639516829	0.270690717765562
Ks_9	-0.306342432831809	-0.128996987755341
Ks_9	-0.646451759792927	-0.640943274090464
Ks_9	0.0159981186817878	-0.353772905188435
Ks_9	-0.178481074310446	-0.0269659273165238
Ks_9	-0.646451759792927	0.352284642925852
Ks_9	0.191188681827421	0.0958819388487125
Ks_9	0.874365389426944	1.92811320181525
Ks_9	0.781292412298941	1.1267135331898
Ks_9	-1.87192091654376	-1.72660022942318
Ks_9	-0.593672369493741	-0.346552973980366
Ks_9	-0.874895293951434	0.699824196359051
Ks_9	1.51400232847557	-0.274354356367612
Ks_9	0.781292412298941	0.107387156669344
Ks_9	1.18533626654635	1.43340434223779
Ks_9	0.3505738627994	0.128948124943632
Ks_9	0.157511886937329	-0.367065061471723
Ks_9	-2.43494019481988	-1.9850496310015
Ks_9	-0.444176744451894	0.686399923548673
Ks_9	1.27792172725731	1.12704614256789
Ks_9	1.10761041942758	0.924055469673112
Ks_9	-0.351103767323891	0.232784753645038
Ks_9	-0.874895293951434	-1.41732741374273
Ks_9	1.08763305121913	0.916981829499097
Ks_9	-0.0592463550118221	1.2048154257184
Ks_9	-0.178481074310446	-0.509624648782172
Ks_9	0.256676845444311	0.920073757657896
Ks_9	-0.220082482536479	0.653488372963953
Ks_9	0.732851621171402	0.50954107183272
Ks_9	-0.137836105531708	-0.36732862666549
Ks_9	0.828441293778049	0.600573612053227
Ks_9	0.657607147477793	1.05928596713375
Ks_9	0.380796449605614	-0.0809234974973689
Ks_9	-0.178481074310446	-0.431637904030209
Ks_9	-3.98274990308431	-4.0018245411856
Ks_9	0.157511886937329	1.17871298197635
Ks_9	0.941089469399797	0.37795032106259
Ks_9	0.288533171724741	0.521871604322129
Ks_9	-0.178481074310446	0.076489072272756
Ks_9	0.468482764056734	-0.152875485889871
Ks_9	0.805024020633824	0.520896951130745
Ks_9	0.757237915044301	0.716346870171548
Ks_9	0.43973451641188	0.694546595472225
Ks_9	-1.00123318984065	-1.34793360999275
Ks_9	-1.24669300814985	-2.20131633804458
Ks_9	0.851552450000861	0.222050508665157
Ks_9	0.524613772943006	0.258491552424031
Ks_9	0.0524525705064736	0.688163816664162
Ks_9	-3.38787429852776	-3.8064234287145
Ks_9	-0.178481074310446	-0.445030952296533
Ks_9	-0.098104584603414	-0.0210186737078254
Ks_9	0.0159981186817878	-0.146694524342778
Ks_9	0.0881705181442097	1.1558242172021
Ks_9	0.524613772943006	0.25796590761669
Ks_9	0.757237915044301	-0.373038725471243
Ks_9	-2.29342642656434	-2.57492215658045
Ks_9	1.02630973823311	0.657332191973947
Ks_9	0.524613772943006	-0.299034086075913
Ks_9	-0.262686430213933	-0.0353686197615238
Ks_9	0.538372428179168	0.431518980221959
Ks_9	0.657607147477793	0.282218854236388
Ks_9	0.708124249208276	0.336531694409129
Ks_9	-0.444176744451894	-0.477819332677099
Ks_9	-2.04042724384386	-1.02479073821546
Ks_9	0.256676845444311	-0.252884776014971
Ks_9	0.123181132995873	-0.646949002979139
Ks_9	0.828441293778049	0.591738726426985
Ks_9	-4.37726285406033	-2.4231700504212
Ks_9	1.2322349919196	0.272336328985401
Ks_9	0.552024837913347	-0.0173879252689005
Ks_9	0.468482764056734	1.69223543063632
Ks_9	0.941089469399797	0.391398221511347
Ks_9	-1.36330526228254	-0.292964925767601
Ks_9	0.805024020633824	0.826859586457414
Ks_9	-0.137836105531708	-0.0819060773676124
Ks_9	0.0159981186817878	-0.167397682396172
Ks_9	1.02630973823311	-0.509842510104297
Ks_9	0.496771019953135	0.637821825327307
Ks_9	1.04698808244039	0.161170869799552
Ks_9	0.941089469399797	1.43623288864985
Ks_9	0.0524525705064736	0.36936491380803
Ks_9	1.57604301955023	-0.281038367295681
Ks_9	-2.29342642656434	-2.69289671770057
Ks_9	0.0524525705064736	1.16090943516302
Ks_9	0.657607147477793	0.385486532404914
Ks_9	0.288533171724741	0.520296151177038
Ks_9	0.757237915044301	0.280564301002776
Ks_9	-2.16240514177693	0.072604191350806
Ks_9	1.89584154578736	0.919594402325218
Ks_9	0.874365389426944	0.959883027204843
Ks_9	0.0881705181442097	-0.148528784390023
Ks_9	-1.0679572698135	-1.26016989301573
Ks_9	-1.28471551176266	-1.47340774520654
Ks_9	-0.137836105531708	0.113990342424039
Ks_9	0.552024837913347	1.05967314698281
Ks_9	0.0524525705064736	0.36916006404179
Ks_9	0.0881705181442097	-0.206861750529925
Ks_9	-0.397027862972785	0.131502710695251
Ks_9	0.605604037443638	1.05866959273884
Ks_9	0.224235966910182	0.85226216067936
Ks_9	-0.542423034050076	0.333693773829804
Ks_9	-1.24669300814985	-0.183986908622829
Ks_9	0.410511069657805	0.27097842798202
Ks_9	-0.542423034050076	-2.27629034818879
Ks_9	0.605604037443638	0.778970162442677
Ks_9	0.874365389426944	0.855646195987447
Ks_9	0.256676845444311	1.34534046600011
Ks_9	-0.137836105531708	0.0661401705882431
Ks_9	-0.7569863926941	-0.854087728897922
Ks_9	-1.92632454055866	-0.604192205937909
Ks_9	0.579017396957906	0.500168745505068
Ks_9	-0.468231241706533	-1.44743164141941
Ks_9	0.43973451641188	0.121553090761112
Ks_9	-0.0592463550118221	0.0152749373985002
Ks_9	0.380796449605614	1.15973737039931
Ks_9	0.874365389426944	0.46452074219289
Ks_9	-0.0592463550118221	0.0384315832944789
Ks_9	0.123181132995873	1.59018372507388
Ks_9	0.769306072996088	0.10537265166582
Ks_9	-1.28471551176266	-0.436096149555465
Ks_9	0.43973451641188	-0.250589821646235
Ks_9	0.0524525705064736	1.36995833138176
Ks_9	-2.43494019481988	-1.27725548943421
Ks_9	0.380796449605614	-0.0974043230147102
Ks_9	1.00538667421435	0.351957803784789
Ks_9	-0.7569863926941	-0.173436279112839
Ks_9	-1.53181158958264	-2.02755448749875
Ks_9	-1.53181158958264	-1.19840111208922
Ks_9	0.256676845444311	0.51619207257392
Ks_9	0.552024837913347	0.518870653645541
Ks_9	0.3505738627994	0.684825350824153
Ks_9	1.48214600219515	-0.281371613819125
Ks_9	-0.262686430213933	-1.28461145478303
Ks_9	0.657607147477793	0.922787242510458
Ks_9	1.00538667421435	0.736615528366674
Ks_9	-0.137836105531708	-1.04384706048945
Ks_9	0.468482764056734	-0.993958221624986
Ks_9	-0.646451759792927	0.894221965654783
Ks_9	1.99477522974692	1.01737719671393
Ks_9	0.896887710248739	0.104159054290696
Ks_9	-0.137836105531708	0.224588132511787
Ks_9	-0.306342432831809	-0.835270322708878
Ks_9	-1.0679572698135	-0.55681331024133
Ks_9	-1.13729863860662	0.274804383984025
Ks_9	1.1469004424699	0.308816462091042
Ks_9	0.380796449605614	0.151038104271545
Ks_9	-0.351103767323891	-1.3284172237819
Ks_9	1.70106653111365	0.866470373837184
Ks_9	0.319825639516829	-0.175482245228378
Ks_9	0.224235966910182	1.2253387183255
Ks_9	1.61374121273835	0.481915516007852
Ks_9	0.43973451641188	0.675600643633547
Ks_9	-0.874895293951434	-0.401050281272284
Ks_9	0.0159981186817878	-0.612324410711652
Ks_9	-0.0592463550118221	1.97999272638765
Ks_9	1.02630973823311	0.590659491553505
Ks_9	0.43973451641188	0.496263560073408
Ks_9	-2.16240514177693	-3.15872520003034
Ks_9	0.468482764056734	-0.373473870026665
Ks_9	-0.351103767323891	-1.0376069056539
Ks_9	0.0524525705064736	1.12039152081014
Ks_9	-1.00123318984065	-2.00504974127596
Ks_9	1.18533626654635	0.172509369164639
Ks_9	-1.44555163928731	-1.31458817154147
Ks_9	0.631796787257093	0.43220491716253
Ks_9	-0.646451759792927	-1.72594767809264
Ks_9	-1.28471551176266	0.866427008494186
Ks_9	-0.0592463550118221	-0.199636940772908
Ks_9	0.552024837913347	0.622003351491652
Ks_9	-1.00123318984065	-1.23098221453209
Ks_9	0.896887710248739	-0.516883897790674
Ks_9	1.36589899509923	0.662290118655056
Ks_9	-0.444176744451894	-0.243856293792044
Ks_9	-0.351103767323891	-0.0665831783902626
Ks_9	0.657607147477793	0.409781499186038
Ks_9	0.157511886937329	1.30944419375146
Ks_9	0.579017396957906	0.0855072871675308
Ks_9	-0.098104584603414	1.91691616693302
Ks_9	1.49814591478855	0.6218853317058
Ks_9	0.319825639516829	0.561811125654342
Ks_9	-3.1517936973095	-2.6241660702853
Ks_9	-1.81914152624458	-2.10526488364595
Ks_9	1.00538667421435	0.134923955465415
Ks_9	-0.178481074310446	0.983428321726125
Ks_9	1.10761041942758	1.77827633177394
Ks_9	0.224235966910182	-0.195642661623111
Ks_9	-1.71808669233027	-0.997299814584505
Ks_9	0.68304612270076	1.00425368723715
Ks_9	0.552024837913347	0.356442530647179
Ks_9	0.631796787257093	0.459940586446573
Ks_9	0.0343193010312284	-0.87438359196588
Ks_9	-0.542423034050076	0.293269804410333
Ks_9	1.00538667421435	0.449608035442854
Ks_9	0.631796787257093	0.730734535669203
Ks_9	0.851552450000861	-0.0246066224959504
Ks_9	0.43973451641188	0.214930452041975
Ks_9	0.496771019953135	0.741179744730465
Ks_9	-1.36330526228254	-1.35327157414911
Ks_9	0.157511886937329	-0.0300273769832359
Ks_9	0.0524525705064736	0.0116654505162736
Ks_9	-0.098104584603414	1.17556699611242
Ks_9	0.319825639516829	0.896795279652576
Ks_9	0.0881705181442097	-0.0835610731627521
Ks_9	1.27792172725731	0.793326213356317
Ks_9	-1.20947103806905	-0.194093545247613
Ks_9	0.657607147477793	0.317105396868784
Ks_9	0.552024837913347	0.45293267723455
Ks_9	0.380796449605614	-0.347798409508757
Ks_9	-1.36330526228254	0.0819550852826501
Ks_9	-1.0679572698135	-0.929239990581556
Ks_9	0.496771019953135	1.61508563946094
Ks_9	0.816771427809114	-0.276554367717097
Ks_9	-0.0212238513990196	0.146540443633884
Ks_9	0.781292412298941	1.70533150338883
Ks_9	0.288533171724741	1.23336044475223
Ks_9	0.524613772943006	0.265622693830247
Ks_9	0.43973451641188	0.475356674479057
Ks_9	-0.397027862972785	-0.842004922120514
Ks_9	-1.00123318984065	0.466416693241605
Ks_9	-1.36330526228254	-1.49525421462346
Ks_9	1.02630973823311	0.484466997825559
Ks_9	0.380796449605614	1.69551405184254
Ks_9	0.319825639516829	1.82528922665279
Ks_9	-1.44555163928731	-0.260624827172274
Ks_9	1.97055597052625	1.19230498724364
Ks_9	1.33123164367457	0.945685647218672
Ks_9	0.3505738627994	-0.717758457523282
Ks_9	-0.936935985026094	-1.52199667217758
Ks_9	0.524613772943006	0.702755435291152
Ks_9	-2.16240514177693	0.873768301056198
Ks_9	0.0524525705064736	-0.239194749435279
Ks_9	-0.444176744451894	-0.346687249916175
Ks_9	-2.16240514177693	-1.66203413663935
Ks_9	-0.262686430213933	-0.792055860672421
Ks_9	-0.542423034050076	-0.41133211964895
Ks_9	-0.328581446502095	-0.124018819981442
Ks_9	0.657607147477793	0.110143827205256
Ks_9	0.631796787257093	1.30142137452452
Ks_9	0.0881705181442097	-0.204892618038053
Ks_9	1.39989962519037	0.408937819826919
Ks_9	0.68304612270076	0.0959491825867366
Ks_9	0.0881705181442097	0.0304566939309637
Ks_9	0.0524525705064736	1.21648700991674
Ks_9	-0.814958087093028	-1.07994523899022
Ks_9	0.496771019953135	-0.0724301841468141
Ks_9	0.631796787257093	-0.401285906500513
Ks_9	0.962782726536901	1.06882455574137
Ks_9	-3.38787429852776	-1.60236802256324
Ks_9	-0.262686430213933	-0.568843483104318
Ks_9	0.288533171724741	1.19949420162492
Ks_9	-1.13729863860662	-1.8728542179208
Ks_9	-1.71808669233027	-0.927374593875369
Ks_9	0.123181132995873	0.383053538196389
Ks_9	-0.542423034050076	-0.515205171352717
Ks_9	0.68304612270076	-0.550569542176114
Ks_9	-0.137836105531708	0.263037667230488
Ks_9	-0.874895293951434	-1.87148857638112
Ks_9	-0.492617535579432	-0.0992779396801592
Ks_9	-0.492617535579432	-0.0901790881543327
Ks_9	0.123181132995873	0.49668980380273
Ks_9	0.524613772943006	0.237902872646119
Ks_9	0.605604037443638	0.756770099807416
Ks_9	0.0881705181442097	-0.0276634854021538
Ks_9	-0.646451759792927	-0.922880733029599
Ks_9	-0.593672369493741	-0.513322978221517
Ks_9	1.63598022640864	0.86418324535299
Ks_9	-0.0212238513990196	-0.410137167022609
Ks_9	-0.262686430213933	0.529736466370151
Ks_9	1.90851527945159	1.61352159586205
Ks_9	0.224235966910182	-0.990061194788253
Ks_9	0.224235966910182	0.531372377032803
Ks_9	0.0881705181442097	0.585763434861049
Ks_9	1.61374121273835	1.50845669274382
Ks_9	-0.262686430213933	-0.593901306544685
Ks_9	0.657607147477793	1.09795259783761
Ks_9	-0.444176744451894	0.276205337535947
Ks_9	0.410511069657805	-0.578505959001659
Ks_9	-2.16240514177693	-3.34563220672973
Ks_9	-0.0592463550118221	0.388655813690872
Ks_9	0.805024020633824	2.68156372408418
Ks_9	0.43973451641188	0.102422132486056
Ks_9	-2.43494019481988	-2.41385210323211
Ks_9	-0.098104584603414	-0.488382729363084
Ks_9	0.0159981186817878	-0.034498663690712
Ks_9	0.380796449605614	0.507344540090418
Ks_9	0.874365389426944	0.669292994300067
Ks_9	-0.178481074310446	-1.14329281821086
Ks_9	0.930142200520745	0.1156629469941
Ks_9	0.579017396957906	0.550438120514583
Ks_9	0.0524525705064736	0.0783165927861806
Ks_9	-0.15804179146182	0.63360936188169
Ks_9	1.59121889191656	-0.115396977948346
Ks_9	0.930142200520745	0.849793216793299
Ks_9	-0.306342432831809	-0.45692202471791
Ks_9	-0.397027862972785	-0.785901988275677
Ks_9	0.708124249208276	1.23709736726096
Ks_9	0.68304612270076	0.567716322533586
Ks_9	-1.36330526228254	-2.12577687542868
Ks_9	-0.397027862972785	0.0698180191645622
Ks_9	0.524613772943006	-0.662988657156662
Ks_9	1.33123164367457	1.34764776139834
Ks_9	-0.542423034050076	-0.697943859985926
Ks_9	0.43973451641188	0.0377613302484929
Ks_9	0.757237915044301	0.991333163685861
Ks_9	0.0881705181442097	-0.285971952494919
Ks_9	0.410511069657805	-0.513654714341782
Ks_9	-0.306342432831809	0.625813773682111
Ks_9	0.468482764056734	-0.317799793058216
Ks_9	0.708124249208276	1.08055983492923
Ks_9	-0.397027862972785	-0.101575632167562
Ks_9	-1.13729863860662	-2.20401764214493
Ks_9	-1.20947103806905	0.17160851178004
Ks_9	-1.92632454055866	-2.35437684573459
Ks_9	0.256676845444311	-0.4385887728433
Ks_9	1.04698808244039	0.602472353876138
Ks_9	0.579017396957906	0.307271543266471
Ks_9	0.962782726536901	0.954352099137259
Ks_9	0.468482764056734	1.01308848523436
Ks_9	-0.542423034050076	-0.680421199352742
Ks_9	-1.71808669233027	-0.951003557665486
Ks_9	1.27792172725731	0.920334973517705
Ks_9	-0.874895293951434	-0.896959128959529
Ks_9	-0.098104584603414	-0.153966689850212
Ks_9	0.256676845444311	0.134097758763901
Ks_9	0.805024020633824	0.120287626086898
Ks_9	0.781292412298941	0.550639886472012
Ks_9	1.00538667421435	0.524755439329428
Ks_9	-1.44555163928731	-2.66057381837261
Ks_9	-0.306342432831809	-0.624303965000729
Ks_9	0.732851621171402	0.435586291105647
Ks_9	0.319825639516829	0.267212764894546
Ks_9	-0.0592463550118221	-0.536273226137983
Ks_9	-1.00123318984065	1.10020973694339
Ks_9	1.18533626654635	0.538883910462193
Ks_9	-0.397027862972785	0.79380670072303
Ks_9	-0.7569863926941	-0.289222741390119
Ks_9	-0.593672369493741	-0.049468610700647
Me	-0.10977340070261	-1.05001060444688
Me	-0.0996516667139097	0.862924201681138
Me	0.626918639763987	1.5938109721987
Me	1.00063758426129	-0.264476533976296
Me	-0.130260120667837	1.38354066102898
Me	-1.78698715229149	-0.968201122371273
Me	1.2166825057135	0.747488215201194
Me	-0.431554555487618	0.853186617336362
Me	-0.526441860691383	0.00454336467858618
Me	-0.100281229438909	-0.708979274508044
Me	0.0432913353261472	-0.0518401050314961
Me	1.41953191191366	2.22180889459945
Me	-0.723815263026508	0.176209242195982
Me	-0.0348706954363457	0.056675545888264
Me	0.0186529827552882	0.411048090923055
Me	-0.757074085721722	-0.948571186090795
Me	-1.03858054994668	-0.767008763559858
Me	-1.19464738039117	-1.05574167897299
Me	1.18896375777264	1.30070915973378
Me	-1.24296982014664	-0.110604064249186
Me	0.0876000016325152	0.709435191773516
Me	-1.51642853517618	-1.03458010827947
Me	-1.51642853517618	-0.61246879506852
Me	-1.57889910431931	-0.755206923788036
Me	0.72235021426981	0.174296182836163
Me	-1.21858065070592	-0.592213536682343
Me	0.0159509510218779	-0.6887247652968
Me	-1.74987172221749	-1.1337076348297
Me	-0.367840282816162	-0.544399539051111
Me	-0.659782286512278	-0.962793242955634
Me	-1.51642853517618	-1.02245568814847
Me	-0.626391837519205	-0.900676960415413
Me	-0.723815263026508	-0.534260628817522
Me	0.413901316154728	1.91645636045772
Me	0.863728182791502	1.80144313664207
Me	0.643952939990022	1.14040505542282
Me	0.875514579768809	1.18948639411057
Me	0.243238392159427	0.725593485192795
Me	1.41336133282989	0.370904983791508
Me	0.273725372494201	4.8119461773339
Me	0.856545452350255	0.780030882196135
Me	1.61866288855597	0.336571821649752
Me	0.196102050387553	-0.65255296147582
Me	1.13842903876587	1.15090745109228
Me	2.24744234845032	1.12807067806626
Me	1.43882264779225	1.07422545478805
Me	0.143422435592799	-0.192151059544343
Me	-0.899324566934076	-0.366781015663272
Me	-1.05974454719918	-0.918690980542687
Me	-0.331080073352492	-1.13684462463812
Me	0.179996269704765	-0.114411420229853
Me	0.626918639763987	0.644995602772485
Me	-1.7138019375113	-1.0854097902373
Me	1.48475593817585	0.565899588992777
Me	1.36537452992847	1.64117490402894
Me	0.00695069197311461	-0.608958657617626
Me	-0.193763681139076	-0.00798710435146136
Me	-1.08126425849251	-0.422655261640563
Me	-0.0599463865298999	-0.452951872460638
Me	-0.612013784446244	-0.182610115390061
Me	0.699150826824899	1.9644785417006
Me	0.0962806632330412	0.0327162915864398
Me	-1.7138019375113	-1.13539618039145
Me	-0.540589990079044	-0.467214306137483
Me	-1.7138019375113	-0.381116364804542
Me	-0.791219914120392	-0.868515388419399
Me	1.05118589168036	-0.234133478192974
Me	0.671849308842721	1.54310090699305
Me	0.217266047587578	-0.124854452709003
Me	0.570717928784697	-0.28796643272214
Me	-0.612013784446244	-0.907254778046456
Me	-0.542450045865907	-0.761695054194444
Me	2.0578484026556	0.387653102720015
Me	0.578519711787449	-0.391485661040474
Me	0.429545237428862	0.773224812961966
Me	0.992403446110027	2.68954972924059
Me	-0.598799681141173	0.0821647612270887
Me	2.07899629593798	0.199795469096387
Me	0.632621957353213	-0.583640060953417
Me	0.227718290841155	-0.217284279570299
Me	0.052276584001814	-0.59197610984718
Me	1.38205432862504	0.56455503170966
Me	-0.0812490563789755	-0.918703842568173
Me	-1.86461047439814	-1.1081892716779
Me	-0.260581937589445	-0.382567211053305
Me	-0.0896093196912716	-0.633204829247189
Me	0.429545237428862	-0.0995682246026397
Me	0.542015168570252	-0.378252341746158
Me	-1.17115327752429	-0.967193533170026
Me	-0.413727328431004	-1.13250723226848
Me	2.59027919509742	1.93015713577586
Me	-1.78698715229149	-1.16244372521622
Me	0.609654656666871	2.34517733050383
Me	1.42500044813367	-0.106428575395054
Me	0.212007754082399	1.79288638606341
Me	0.643952939990022	1.23663929240687
Me	-1.29318773424049	-1.06531982711162
Me	1.33448691527056	1.74344305336866
Me	1.22850658735979	0.742461712860135
Me	-0.0796451240210393	-0.233012068168898
Me	1.73406168290004	0.585904788091763
Me	-0.14528493487941	-0.593751350935054
Me	1.92896374795432	1.63070623584534
Me	0.283564368117252	0.994990306627809
Me	0.704541961870636	2.03487797312679
Me	-0.64093318335125	-1.13828018847962
Me	-1.3815257021671	-1.12086344836209
Me	0.303503288609422	-0.122733422245562
Me	-0.0896093196912716	-0.091623307468446
Me	0.637556728233831	0.973261768137024
Me	0.339777461963456	2.04352455377134
Me	-0.899486574938057	-0.699067525574587
Me	0.148695254415564	-0.178809486638518
Me	-0.295345865291325	0.135722972993237
Me	-1.32779504873836	-0.922332494838482
Me	-1.78698715229149	-1.15872144659231
Me	-1.48630025849461	-0.797632370188321
Me	0.111321222386936	0.334935906287241
Me	0.36105871666205	-0.596667531150456
Me	0.532031334560223	1.62226722512521
Me	-1.45686464760311	-0.475547126173479
Me	-0.476471745228689	-1.04317581770263
Me	0.802883048319081	1.00705653604807
Me	0.374812826799925	-0.549624923223958
Me	0.339777461963456	0.694417308149115
Me	0.152694751667398	0.73553495713283
Me	-0.700808523438597	-0.839351139735686
Me	-1.7138019375113	-1.18142758038642
Me	1.01792706898514	0.0144416973077343
Me	-0.618806223934862	0.58004050990292
Me	0.660763588668444	-0.552837368545911
Me	1.20980887213485	0.0960312645611593
Me	0.143422435592799	0.555349618063825
Me	-1.345455917278	-1.08733873830594
Me	0.388894436452297	0.909943808350322
Me	-0.0214354329589105	-0.299152348977287
Mo	0.115661667066122	0.418300931494697
Mo	-1.56619039771231	-1.17416160546111
Mo	0.646049797006555	0.0824898039104768
Mo	-1.05850392597087	-0.914575558954778
Mo	0.305500849244971	-0.162696099180665
Mo	-0.615928735870195	0.573326130834477
Mo	0.940076895155498	1.03530321536338
Mo	-0.25584798935692	4.56826028281151
Mo	-0.947194418089572	-0.822270103285402
Mo	0.748594594659285	0.275817641033144
Mo	-0.432746418527919	1.83260205677312
Mo	1.23063139767041	1.20872100348405
Mo	1.48263442087312	0.477772640982593
Mo	0.54460728093817	0.600801657602892
Mo	0.147321945298413	1.09627066160656
Mo	0.0897340358116117	0.267786356832402
Mo	0.5536294238262	1.4737475900445
Mo	-1.19940221798435	-1.03855228275009
Mo	0.465126995249398	0.417377192070042
Mo	1.31380141417689	0.291230722094667
Mo	0.861766714859514	-0.717168434489757
Mo	-0.808325060757193	-1.33284913425077
Mo	-0.763086271064906	-1.12600547701945
Mo	-0.183400848660428	-0.913739488497428
Mo	-0.201926845734559	0.301415584943371
Mo	-0.0110930341157871	-1.0050480533551
Mo	-0.493928443375858	-0.00320560920026999
Mo	-1.84729480715037	-1.34278415718428
Mo	0.692339216039452	0.453427483743071
Mo	1.48138332112712	1.66440662143818
Mo	-0.183400848660428	-1.3531808175221
Mo	-0.403069874192157	-0.00401138263225451
Mo	-1.14465911686853	-0.796446432195888
Mo	-0.394730591069535	-1.11546838881685
Mo	-0.309015252770615	0.795729058969792
Mo	0.226020563556199	0.895161530478223
Mo	1.95361782226354	2.01744009388556
Mo	0.892082392837154	0.218560365804895
Mo	-0.197839698267836	-0.982360178934716
Mo	-0.213230692013307	-0.173086566181356
Mo	-0.364581835693225	0.0860968169187719
Mo	0.584696364848821	-0.524490209552845
Mo	0.369768491232604	1.17261216745911
Mo	0.316447739067396	-0.739730120165861
Mo	0.47953086700568	0.650734966197171
Mo	0.354013261471714	0.408878097397194
Mo	-0.0414757848131515	0.397656025009643
Mo	0.93018513919414	1.47081949895342
Mo	-1.81611549631187	-0.412614768909753
Mo	0.00486402665846115	-0.239747844747458
Mo	-0.526324354440831	-0.381878893414309
Mo	0.623620408799946	-0.376489683600598
Mo	-0.238623694652443	0.565504503105353
Mo	-2.34663197914059	-1.48451387299012
Mo	-0.0784610568093549	-0.762553109641651
Mo	-0.249894647812836	-0.927337265217123
Mo	-1.87928406013984	-1.39611218031643
Mo	-0.777059928223429	-0.439684788004728
Mo	-1.75602957989116	-1.27266862238963
Mo	0.811275544056094	-0.255477060242761
Mo	0.460288022437434	0.714568839766131
Mo	-0.355144877667548	0.510306497845619
Mo	-1.19940221798435	-1.1087000157421
Mo	0.41585974573505	1.4126937780292
Mo	-0.202035572481358	0.12301767174934
Mo	0.215879476307359	-1.04343145343223
Mo	0.272063944747353	0.714673911674728
Mo	1.23453623454213	0.452656552526282
Mo	0.400686859810097	-0.0555311059473626
Mo	0.0944582358248119	-0.885655292321628
Mo	1.93326563097377	0.0594121855081442
Mo	-1.94586876207001	-1.16134075589567
Mo	-0.0487845124735928	0.978885081821568
Mo	1.15057327094699	0.377347638715217
Mo	-1.1626377864794	0.534223674569367
Mo	-1.19940221798435	-0.943174531125501
Mo	1.54614199008647	0.423911817699234
Mo	-1.09224622836123	-0.0592648189268523
Mo	1.89347205891794	3.56974916170961
Mo	-0.0126670560274793	-0.169298263468534
Mo	-0.428114029725239	-1.19029162563594
Mo	-0.309015252770615	0.918339243085652
Mo	0.2434891826333	1.49407631213067
Mo	-0.762502818108091	-1.36457107625289
Mo	-0.266270101250902	-1.22893793223953
Mo	0.172076889275448	-0.600473698234194
Mo	-1.44653159007979	-0.651966765957442
Mo	-0.651285719226328	0.997519083186297
Mo	2.46098639056747	2.42872697314437
Mo	0.700232808284895	0.35437506500931
Mo	0.407458855191011	-0.539728187250792
Mo	0.575899777475575	0.234212589567248
Mo	0.756243793140002	0.611345765492671
Mo	0.410822859383701	-0.449733652992891
Mo	0.703001767994661	1.48016893244644
Mo	-2.09092057234167	-1.43463976620227
Mo	0.295703675840838	0.863751994718478
Mo	0.593430564552698	0.736999726053428
Mo	0.440739723165278	-0.375675865791878
Mo	0.294455779728138	0.242212080007886
Mo	-1.25669240790094	-0.44588792723583
Mo	-1.59158340035145	-0.998741777875273
Mo	-1.67106368604022	-1.17484578615
Mo	0.257446836372429	0.61608249730527
Mo	0.940076895155498	0.0269010117845667
Mo	-1.23729803863288	-0.904842301268135
Mo	1.592342194887	0.248743079667117
Mo	0.825622986227557	-0.182343216622295
Mo	-1.19940221798435	-1.40826740473947
Mo	1.69635637559251	1.09845890908647
Mo	1.54729962847037	1.05488634467984
Mo	-0.299689082451406	-0.63197619038446
Mo	0.797485659121323	1.89635150607913
Mo	-1.02566152643105	0.327180125916702
Mo	0.623521482040476	-0.123417606133619
Mo	-0.101197400980898	-0.143245830114837
Mo	0.527341829921295	-0.0418034312925987
Mo	-0.48385404247618	-0.570437484526272
Mo	-1.54131042028208	-1.27723176981148
Mo	2.17401798466883	-0.682530694387781
Mo	0.465126995249398	-0.0299741367821825
Mu	1.11554663573955	1.12294311814306
Mu	0.780137154474929	0.991080817354271
Mu	1.15924920072351	0.984533743301423
Mu	-0.0993241830419222	-0.686244056662732
Mu	1.22406552694359	0.807242485147639
Mu	-1.08245010077133	-1.09259328511082
Mu	0.524815340348769	0.811530791120206
Mu	-1.12794070604952	-1.51123937544788
Mu	-1.34738238413228	-1.46479128883541
Mu	-0.0828080543362454	-0.96539247268197
Mu	0.90315390692075	0.560398081481018
Mu	0.818518047029705	0.0933893513072943
Mu	0.717225911389207	0.302071972117009
Mu	-0.116066877497788	-1.11030561967996
Mu	-0.0589816432660948	-0.0210910884227535
Mu	-1.12485467839604	-1.33177586559032
Mu	1.03028523693167	1.26483004278923
Mu	1.0602302435787	0.541508132787548
Mu	-1.69850505272867	-1.78480579442846
Mu	-2.37231761328683	-1.79684418312208
Mu	0.46514614380579	0.365658409158424
Mu	0.222175947916343	-0.0485805915745014
Mu	0.441248796940843	0.884454918513108
Mu	0.877731577653971	1.1816392589316
Mu	1.21182157610808	1.12698810558202
Mu	-0.506012081633336	-0.991714484886764
Mu	0.238422754024736	-0.0193946625859786
Mu	-0.664358283346544	0.331639116347541
Mu	0.119317386590245	0.422000661714481
Mu	0.253460192123886	0.108508553174619
Mu	-0.627922046645064	-0.592603304902054
Mu	-0.0440580287205703	-0.536720219680583
Mu	0.0359040748776047	-0.637680116028772
Mu	0.695051158219714	2.32445890416095
Mu	1.7423353447828	1.46576232451104
Mu	-1.63836859005526	-1.58746541085151
Mu	-1.66206881602719	-1.52682048819559
Mu	1.13674823223347	0.939630418799353
Mu	0.139993035494922	-0.268604787331873
Mu	-0.531807001668217	-0.669753391898044
Mu	-1.99996791760892	-1.77792133450823
Mu	0.782723009863176	-0.58565340136718
Mu	0.736660060712039	0.737555514267314
Mu	-0.492168568913927	0.720591308638615
Mu	0.341536138041312	0.52540390202937
Mu	-1.25825350633147	-0.28808092784373
Mu	0.548515566320695	0.522966087900351
Mu	-1.75528381510917	-1.06302044471784
Mu	0.4998318190566	0.730001190722641
Mu	-0.54371464037825	-1.16692992471299
Mu	0.280069343512858	-0.150742782202304
Mu	0.255948517729316	0.996889354692622
Mu	-0.0632792651276058	-1.26033928786472
Mu	0.40475862837599	-0.0282076201372269
Mu	1.25281294266791	1.76340618764477
Mu	-0.341294857093646	-0.485349248900342
Mu	-0.240921343140679	-0.434906736789247
Mu	-1.39451269083873	-1.38724041816365
Mu	-2.30971295303476	-1.84948159287324
Mu	0.702659999044348	0.494977028277292
Mu	0.263383200332381	1.57772629109932
Mu	0.259671519965441	0.0524025439743992
Mu	-0.834148698231777	-0.54691015149307
Mu	1.56781886236955	0.803460146216492
Mu	1.03423302458926	1.47388998254212
Mu	0.336504641383504	0.359418932853157
Mu	-0.325182104450525	-0.302349151548874
Mu	-0.744045227828486	-0.624360135899213
Mu	-0.249541687770978	-0.767530219534867
Mu	-0.754808789091017	-1.20347631803301
Mu	0.026940583281453	-0.680173222861476
Mu	-1.32448258880663	-1.10929702082745
Mu	0.409882272033115	-0.0135500699321062
Mu	1.33797190991291	0.966346374175654
Mu	-0.553325109613039	-1.0270713481282
Mu	-1.23273641066159	-1.27766959821916
Mu	0.748007638144287	-0.188426363488831
Mu	0.729260888889637	1.1648262966144
Mu	-0.548510415847946	0.03561116961628
Mu	0.656278749386331	1.05975245628776
Mu	1.16197371639791	0.975568185540894
Mu	-0.0453300697806933	0.803425921762719
Mu	-0.207036202925614	-1.03051353654581
Mu	0.725882743121923	0.595901448175298
Mu	0.252463439690612	-0.409088606060219
Mu	-0.883719908742652	-1.24692471326675
Mu	0.412071552058149	1.33973740653129
Mu	0.0418433726644082	0.691827318786651
Mu	-0.127924934695955	-0.51887183440247
Mu	1.56322818637999	0.786207895662615
Mu	-0.433056109289538	0.414506016714555
Mu	0.381058402550761	0.927782161034815
Mu	0.381058402550761	1.23285035422612
Mu	0.207780392649953	-0.0288281643323965
Mu	-0.0488350339838558	0.808081301259004
Mu	-0.00650050274710639	-0.33133001732962
Mu	-1.56437482738032	-0.7738611860457
Mu	0.600216046449492	0.419356765930207
Mu	-2.532240658771	-1.93963591463811
Mu	-2.30971295303476	-1.77341050253564
Mu	-0.895156441748507	-0.843793615790911
Mu	0.96197881108258	1.04295584561365
Mu	0.33347575699481	0.312321557915985
Mu	0.199998071150347	0.209684479412532
Mu	-0.54371464037825	-0.25303471954457
Mu	-1.21878742132761	-0.893781105953814
Mu	1.25295938503378	1.76693269159082
Mu	0.327160876808058	-0.195575930425917
Mu	0.834096092412644	0.218962093391707
Mu	0.857855851749786	-0.621859907779833
Mu	-0.792366315064481	-0.160529152660046
Mu	1.28350795267497	1.67995330629013
Mu	1.10567379495622	0.663234916302441
Mu	-0.171241165759085	0.986419551988723
Mu	-0.68388707219726	0.0174652518832109
Mu	0.465564920027675	-0.613898524615021
Mu	-1.84226199052668	-1.75302362178332
Mu	-0.309279295931978	0.94257686045631
Mu	0.484262663702384	-0.178917557600354
Mu	0.737330493734504	1.15074836621151
Mu	0.722325598279328	0.501363424073982
Mu	-0.631345676279774	0.373376127641311
Mu	0.780298931039114	0.787939271795666
Mu	-0.890060303711352	-1.3524180561688
Mu	-0.57768766073064	-0.0978481316157653
Mu	-0.0293146865760714	0.375701749550606
Mu	-0.846354032810677	-0.910978428494125
Mu	1.31104370228613	1.80108837766404
Mu	-0.515329098530958	-0.786609779384877
Mu	-1.74884304403229	-1.69052892526104
Mu	1.20384427132599	1.63505464619983
Mu	0.734142651871743	1.39040550253726
Mu	1.04469845451187	1.65054476255752
Mu	0.438041112343667	0.805341202132969
Mu	-2.6077610298835	-1.74346946581765
Mu	0.550469967517662	0.88324323039847
Mu	-1.85621097991613	-1.77179015924193
Mu	0.533756942880515	0.00716946615326911
Mu	0.157093941749601	0.163071973272733
Mu	0.843809143997822	0.47704640811497
Mu	-0.0188917085342702	1.03212935959617
Mu	0.672996071633119	1.33795805852043
Mu	0.268314614260141	0.223614033368425
Mu	-1.29903850866152	-1.30820651222634
Mu	0.050698477673939	1.42593550957495
Mu	-1.17519266969967	-1.45873708677264
Mu	1.33848398178395	0.993868641852919
Mu	-0.207036202925614	0.082959061565788
Mu	0.598339761242614	0.791309300678047
Mu	-1.37544162647577	-1.32509302907049
Mu	0.0725591806349416	-0.458296233239798
Mu	0.278118066859505	0.733243757422601
Mu	0.426855413518754	1.03445224453138
Mu	0.488379103647288	0.124312625179638
Mu	-2.2696922107122	-1.13644517575792
Mu	1.54044614293909	1.32231353766552
Mu	0.615123386415611	0.224005307987211
Mu	1.45555672420101	1.71682235816754
Mu	-0.0314100058284698	0.475965385832114
Mu	2.0185790595976	1.36214890433046
Mu	0.34462216584928	0.765701975151891
Mu	0.085490095677056	-0.875560082102095
Mu	1.07785082512519	1.58671302603079
Mu	0.06240622487277	-0.568884896473509
Mu	0.0768847254578251	-0.0809957081578509
Mu	0.784336391838634	0.566209309780946
Mu	0.604894178994301	1.17352072576709
Mu	-2.35109058631053	-1.64789340105153
Mu	0.650714998572809	0.265343424854918
Mu	1.29894097945167	1.54181273832767
Mu	1.08021487199104	1.70564798005865
Mu	-1.78800757917367	-1.05653279479893
Mu	0.396663479067896	0.303846620350128
Mu	-0.109342214278743	0.0685605197945104
Mu	1.33026493869317	1.44290189546988
Mu	-0.54371464037825	-1.03501594303014
Mu	-1.94342830950051	-1.39546447745878
Mu	-2.17503057961695	-1.59934386844645
Mu	0.744181282445243	0.721800797929309
Mu	0.0418433726644082	0.0675470467173201
Mu	0.492481706793168	0.724217993029641
Mu	-2.19338465912306	-1.72403305141104
[truncated: 3,134 more rows]
