# Supplementary material for: Causal networks of phytoplankton diversity and biomass are modulated by environmental context
Source: Nat Commun. 2022 Mar 3;13:1140. doi: 10.1038/s41467-022-28761-3 (PMC8894464; doi:10.1038/s41467-022-28761-3)
Supplement: Supplementary file 4 — Source data [file 41467_2022_28761_MOESM4_ESM.zip › Souce_Data/SouceData_FigS10cd.csv]

Type	Strength_(Chla)	Strength_(Composition derived Biomass)
BD->EF	0.410505217189789	0.508243413676622
BD->EF	0.6577976888909	0.738918237404638
BD->EF	0.738974764858503	0.771875524927306
BD->EF	0.585848440230448	0.586151457781657
BD->EF	0.250667426995038	0.44542457135846
BD->EF	0.307957776078767	0.59698917028025
BD->EF	0.517595667327325	0.653647806952068
BD->EF	0.6121816045381	1
BD->EF	0.941791199433477	1
BD->EF	0.198865391938825	0.570621299674436
BD->EF	0.75205604593629	0.884712253681671
BD->EF	0.752229645848787	0.548835543088846
BD->EF	0.550553933768456	0.35981346527795
BD->EF	0.991191768701573	0.446691091253725
BD->EF	1	1
BD->EF	0.528311111297275	0.984122335623593
BD->EF	0.924675209984285	1
BD->EF	0.986720134295795	0.722960924326995
BD->EF	0.89705424791423	0.454306180539739
NO3->EF	0.582050364023649	0.728581767686686
NO3->EF	0.730337806128732	1
NO3->EF	0.664581846586556	0.506616299585414
NO3->EF	1	0.975471183812741
NO3->EF	0.300596554164736	0.671935163993278
NO3->EF	0.890071100079878	0.182418675477614
NO3->EF	0.451336192346486	0.453902915058969
NO3->EF	0.394213806954884	0.405179273566806
NO3->EF	0.645518053883185	0.613262656287367
NO3->EF	0.483598189370179	0.553817354024098
NO3->EF	0.643605704865128	0.60350890328102
NO3->EF	0.964674126268673	0.745590232208027
NO3->EF	0.631556895876699	0.728591141258437
NO3->EF	0.453019978254178	0.479225233443556
NO3->EF	0.644330750220751	0.478944437731425
NO3->EF	0.33064818851491	0.269587133043861
NO3->EF	1	0.523346436473326
NO3->EF	0.722548311794231	0.770038902719055
NO3->EF	0.0810851723717332	0.262650017275434
PO4->EF	0.367499924780053	0.635970817678006
PO4->EF	0.843367575250805	0.614392125115223
PO4->EF	0.326987512345092	0.355517694539996
PO4->EF	0.784731588978807	0.761625758762053
PO4->EF	0.797411907202183	0.703695587005196
PO4->EF	0.656590785235796	0.233106582695723
PO4->EF	0.669738295522457	0.480887157489915
PO4->EF	0.57555563563528	0.695726638666735
PO4->EF	0.694321662531594	0.369137592328906
PO4->EF	0.468907494293521	0.517740109106082
PO4->EF	0.519893726118096	0.881010373383989
PO4->EF	0.258410588761907	0.465842581809822
PO4->EF	0.20445023886253	0.405674697531987
PO4->EF	0.230444367997088	0.432318683583685
PO4->EF	0.633379298927706	0.583268089724977
PO4->EF	0.595372819530263	1
PO4->EF	0.253346956764023	0.431962670412457
PO4->EF	0.528455293044361	0.625001407638951
PO4->EF	0.961919169706217	0.927788889603365
Temp->EF	0.368102106652902	0.574644760939306
Temp->EF	0.881263757356281	0.758296232401446
Temp->EF	0.378702778544485	0.178958174121204
Temp->EF	0.366770317902886	0.134015593872076
Temp->EF	0.721000554911448	0.477354048499743
Temp->EF	1	1
Temp->EF	0.382261854696941	0.372639612242604
Temp->EF	0.117373816096289	0.385626640487736
Temp->EF	0.298741219783703	0.352066209669614
Temp->EF	0.100666659631862	0.23766543689026
Temp->EF	0.353333922539553	0.330128745092088
Temp->EF	0.102775284810316	0.184912100716003
Temp->EF	0.154944885502006	0.187864822103967
Temp->EF	0.143938932446825	0.0444168751480699
Temp->EF	0.135943793710734	0.134408117082669
Temp->EF	0.685557939578725	0.918053050052073
Temp->EF	0.329039680652972	0.219407307804522
Temp->EF	0.485401563770135	0.381658043113194
Temp->EF	0.230606963848443	0.302376665000625
EF->BD	0.356465737815738	0.535968595033605
EF->BD	0.631752421054938	0.670635277534044
EF->BD	0.665150714677694	0.485715876774381
EF->BD	0.653436181991803	0.719751202697931
EF->BD	0.24989473795677	0.622569244566227
EF->BD	0.436483126704208	0.614423995989299
EF->BD	0.294659507002375	0.605461764981092
EF->BD	0.631807262417825	0.851112796924106
EF->BD	0.79038695852633	0.766260061092366
EF->BD	0.172360636150005	0.554434567601579
EF->BD	0.664315437414532	0.63847259261347
EF->BD	0.586165085881716	0.666945975573865
EF->BD	0.435714943484038	0.521961909952438
EF->BD	0.593468942234492	0.633332247019394
EF->BD	0.75975478747273	0.81885339838012
EF->BD	0.612288811014028	0.743166300722786
EF->BD	0.555369479788403	0.826594186948234
EF->BD	0.787795086020085	0.89565505550308
EF->BD	1	1
BD<->EF	0.382532410552058	0.521921937039767
BD<->EF	0.644643531357578	0.703949314380535
BD<->EF	0.70109171509469	0.612300740935981
BD<->EF	0.618720104740453	0.649525378027289
BD<->EF	0.250280784286814	0.526600074916318
BD<->EF	0.366631112967428	0.605643848780723
BD<->EF	0.390531028423139	0.629093597863799
BD<->EF	0.621917023135537	0.922557747202909
BD<->EF	0.862774293594269	0.875362816832178
BD<->EF	0.18513931366081	0.562469709005958
BD<->EF	0.706825608701616	0.751574697767988
BD<->EF	0.664026170389185	0.605015418576256
BD<->EF	0.489780130402242	0.433369269287848
BD<->EF	0.76696905447538	0.531887086276088
BD<->EF	0.871639138332332	0.90490518750868
BD<->EF	0.568752127188733	0.85519971680541
BD<->EF	0.716614534001512	0.909172253727661
BD<->EF	0.881665057193096	0.804688515392542
BD<->EF	0.94712947790375	0.674022388752584
BD<->NO3	0.364901341800262	0.364901341800262
BD<->NO3	0.801346408223799	0.892693410620347
BD<->NO3	0.86551069903522	0.86551069903522
BD<->NO3	0.687425700186885	0.711994483301533
BD<->NO3	0.443652675503374	0.458463661432139
BD<->NO3	0.178736867388331	0.242905727083919
BD<->NO3	0.955733330719198	0.955733330625247
BD<->NO3	0.321268550681596	0.472699599541279
BD<->NO3	0.579771833311764	0.483595883301014
BD<->NO3	0.837358241871747	0.837358241871747
BD<->NO3	0.954759035752392	0.954759035752392
BD<->NO3	0.921690572325085	0.921690572325085
BD<->NO3	0.860720024686157	0.860720024686156
BD<->NO3	0.907333009117738	0.907333009117738
BD<->NO3	0.431973378053324	0.418965191777255
BD<->NO3	0.607536305785207	0.597439371614185
BD<->NO3	0.818147959952976	0.663934903573562
BD<->NO3	0.77602765311706	0.795822906486423
BD<->NO3	0.506502884039802	0.456549995075256
BD<->PO4	0.76138759350594	0.76138759350594
BD<->PO4	0.738951406836022	0.823186077826307
BD<->PO4	0.207566230175686	0.207566230175686
BD<->PO4	0.682292232502358	0.706677544073633
BD<->PO4	0.455441465682148	0.470646008114589
BD<->PO4	0.316096205027196	0.429578849033234
BD<->PO4	0.867903417082072	0.867903417084149
BD<->PO4	0.379073356571905	0.557750901755393
BD<->PO4	0.986435792658615	0.822800041432783
BD<->PO4	0.255493440801708	0.255493440801707
BD<->PO4	0.825225155296753	0.825225155296753
BD<->PO4	0.212141354226912	0.212141354226913
BD<->PO4	0.25827330800528	0.258273308005279
BD<->PO4	0.355765317886524	0.355765317886524
BD<->PO4	0.477782167036125	0.463394522463679
BD<->PO4	0.685177076022692	0.673789793046816
BD<->PO4	0.519427844535945	0.421520669556172
BD<->PO4	0.902706664304449	0.925733301391857
BD<->PO4	0.850522441119873	0.766641273999457
NO3<->EF	0.594773270604126	0.668335825726389
NO3<->EF	0.85459803775151	0.993923084847453
NO3<->EF	0.645447479389702	0.508062771413444
NO3<->EF	0.958163151756178	0.987659447285723
NO3<->EF	0.364246140637657	0.591313276200017
NO3<->EF	0.511882907908539	0.0994806237073708
NO3<->EF	0.526734614640107	0.55658748170621
NO3<->EF	0.627864481361133	0.330647860616633
NO3<->EF	0.370462332439358	0.503294414249417
NO3<->EF	0.235924327575113	0.717234155484107
NO3<->EF	0.680766415666979	0.632098312413194
NO3<->EF	0.884811094126625	0.725398662398236
NO3<->EF	0.491788867149389	0.670907358787106
NO3<->EF	0.484546151198404	0.518794233526711
NO3<->EF	0.550060195690529	0.462227458358407
NO3<->EF	0.334913605783842	0.323946509067719
NO3<->EF	0.861805614626908	0.609979583802157
NO3<->EF	0.850028418227433	0.664120674008766
NO3<->EF	0.201304116834491	0.405624395215921
PO4<->EF	0.451438567865175	0.626784019750354
PO4<->EF	0.70877909800494	0.543425848697716
PO4<->EF	0.386726046713066	0.368000364282225
PO4<->EF	0.774220499516772	0.75628145137848
PO4<->EF	0.89297923111469	0.838865654920498
PO4<->EF	0.506751144874005	0.243124863709576
PO4<->EF	0.59260275817552	0.554130601339269
PO4<->EF	0.53514835023261	0.572081302347019
PO4<->EF	0.738413127481765	0.457118119608276
PO4<->EF	0.302304466645291	0.542619828168875
PO4<->EF	0.527970788055817	0.826226070191687
PO4<->EF	0.276377532212522	0.496531700691297
PO4<->EF	0.236469683769415	0.285792152218399
PO4<->EF	0.297546744109036	0.387142280619539
PO4<->EF	0.435060278844662	0.599074782140385
PO4<->EF	0.651544021590658	0.945795124025249
PO4<->EF	0.374189927898465	0.386123911766321
PO4<->EF	0.585005740690458	0.691573427938599
PO4<->EF	0.683646884710722	0.765541346621818
Type I-N	0.468273637929531	0.578157464538066
Type I-N	0.691169306116305	0.811615540059328
Type I-N	0.761768211051533	0.626643423255641
Type I-N	0.767037894921955	0.794874070608233
Type I-N	0.360947445091034	0.646828604778707
Type I-N	0.388173810590579	0.284107394867573
Type I-N	0.510434718323158	0.650154487998598
Type I-N	0.535124279865913	0.678369472039658
Type I-N	0.612120644437405	0.560622303244131
Type I-N	0.388074509911135	0.5993490475832
Type I-N	0.753352227240147	0.72768258295175
Type I-N	0.826926403488442	0.792252506806921
Type I-N	0.65043661174162	0.724504186511365
Type I-N	0.645414102053003	0.672032732016822
Type I-N	0.571138917392954	0.525071447433873
Type I-N	0.491299016328785	0.486863624824559
Type I-N	0.775385577183222	0.665450063624661
Type I-N	0.774067574869719	0.832178296261608
Type I-N	0.291227397074297	0.416242446049684
Type II-N	0.406409375012344	0.437660848929785
Type II-N	0.838848308738817	0.900286305614551
Type II-N	0.702720480790933	0.665399667857228
Type II-N	0.716620924482899	0.746142285832779
Type II-N	0.326437273592094	0.42229223174488
Type II-N	0.267947572892988	0.210594248073964
Type II-N	0.662393229418522	0.741379186980361
Type II-N	0.468298815877293	0.405349876936673
Type II-N	0.531000851124086	0.636294489930532
Type II-N	0.283926981508998	0.809284299070698
Type II-N	0.790323156783306	0.811256878968028
Type II-N	0.803428206433255	0.69038063891607
Type II-N	0.538546072419587	0.548126522124563
Type II-N	0.750610583245318	0.591103828077806
Type II-N	0.612906455420856	0.596402476717786
Type II-N	0.483362342640549	0.619178403235042
Type II-N	0.818151008735481	0.771985561592032
Type II-N	0.900113562306618	0.679586027021115
Type II-N	0.72276491063438	0.600037126651576
Type I-P	0.463838653022161	0.637970745732178
Type I-P	0.690023835218411	0.656569837772227
Type I-P	0.292581547084594	0.2709220557924
Type I-P	0.726357774037474	0.751451196188592
Type I-P	0.479034498161655	0.629745318122649
Type I-P	0.551272445593416	0.484574969816786
Type I-P	0.561297010268388	0.638990153595354
Type I-P	0.500269987385423	0.669413909255023
Type I-P	0.81129607541714	0.612316361279858
Type I-P	0.293252711593682	0.447425761577377
Type I-P	0.648472194370092	0.762961831526627
Type I-P	0.344450167723519	0.437649325286807
Type I-P	0.334198189775887	0.446011761757538
Type I-P	0.367390214212348	0.463039550804366
Type I-P	0.637976394010489	0.629927570749109
Type I-P	0.714356678116464	0.900746404388653
Type I-P	0.424916162467795	0.540606696554186
Type I-P	0.703317383490491	0.782824694069892
Type I-P	0.984884494407359	0.939992314357287
Type II-P	0.557461473298049	0.620514703831017
Type II-P	0.702694975269028	0.704972547188666
Type II-P	0.501929867043914	0.479147020335734
Type II-P	0.653234267062304	0.657304283991048
Type II-P	0.455093708790208	0.55728864275928
Type II-P	0.274070698192355	0.327616228613351
Type II-P	0.611037239399468	0.70529645238032
Type II-P	0.50282340158882	0.66104800366408
Type II-P	0.904338270758787	0.778690172180764
Type II-P	0.200896918753905	0.407939146730481
Type II-P	0.703242420301715	0.839317329220742
Type II-P	0.333489714912182	0.364557673200375
Type II-P	0.288336758845501	0.225932640987488
Type II-P	0.510352426232067	0.378109582765823
Type II-P	0.50188719894641	0.632022769325561
Type II-P	0.561303787342932	0.740724701086591
Type II-P	0.632361427085654	0.517503243784781
Type II-P	0.854126608978283	0.820924987740815
Type II-P	0.682180571099138	0.573278707169363
