# Supplementary material for: Causal networks of phytoplankton diversity and biomass are modulated by environmental context
Source: Nat Commun. 2022 Mar 3;13:1140. doi: 10.1038/s41467-022-28761-3 (PMC8894464; doi:10.1038/s41467-022-28761-3)
Supplement: Supplementary file 4 — Source data [file 41467_2022_28761_MOESM4_ESM.zip › Souce_Data/SouceData_FigS11abcd.csv]

	NO3->EF	BD->EF	PO4->EF	Temp->EF	W_stability->EF	Irradiance->EF	NO3->BD	EF->BD	PO4->BD	Temp->BD	BD<->EF	BD<->NO3	BD<->PO4	NO3<->EF	PO4<->EF	Type I-N	Type II-N	Type I-P	Type II-P
Gv	0.728581767686686	0.508243413676622	0.635970817678006	0.574644760939306	0.374021091111856	0.228066809744831	0.269048237480413	0.535968595033605	0.761002054427038	1	0.521921937039767	0.364901341800262	0.76138759350594	0.668335825726389	0.626784019750354	0.437660848929785	0.578157464538066	0.620514703831017	0.637970745732178
Bw	0.830719293169578	0.613833635886891	0.510387391904673	0.629931310193683	1	0.66061350000088	0.999631634331306	0.670635277534044	0.986473188115249	0.321834153236897	0.703949314380535	0.892693410620347	0.823186077826307	0.993923084847453	0.543425848697716	0.900286305614551	0.811615540059328	0.704972547188666	0.656569837772227
Ks_3	0.506616299585414	0.771875524927306	0.355517694539996	0.178958174121204	0.350226334977017	0.170604937592944	0.749108770144436	0.485715876774381	0.374131115444953	0.181644624515483	0.612300740935981	0.86551069903522	0.207566230175686	0.508062771413444	0.368000364282225	0.665399667857228	0.626643423255641	0.479147020335734	0.2709220557924
Ks_9	0.975471183812741	0.586151457781657	0.761625758762053	0.134015593872076	0.285250929528089	0.168034713640567	0.708688051227284	0.719751202697931	0.645155293226514	0.258222413957697	0.649525378027289	0.711994483301533	0.706677544073633	0.987659447285723	0.75628145137848	0.746142285832779	0.794874070608233	0.657304283991048	0.751451196188592
Me	0.671935163993278	0.44542457135846	0.703695587005196	0.477354048499743	NA	NA	0.324905614482446	0.622569244566227	0.38856744049219	0.630139435073737	0.526600074916318	0.458463661432139	0.470646008114589	0.591313276200017	0.838865654920498	0.42229223174488	0.646828604778707	0.55728864275928	0.629745318122649
Mo	0.182418675477614	0.59698917028025	0.233106582695723	1	NA	NA	0.288380148960605	0.614423995989299	0.232287347197478	0.53731954110796	0.605643848780723	0.242905727083919	0.429578849033234	0.0994806237073708	0.243124863709576	0.210594248073964	0.284107394867573	0.327616228613351	0.484574969816785
Mu	0.453902915058969	0.653647806952068	0.480887157489915	0.372639612242604	0.378313380966343	0.246686709070453	0.913426199268029	0.605461764981092	0.840601576244193	0.250759594581246	0.629093597863799	0.955733330625247	0.867903417084149	0.55658748170621	0.554130601339269	0.741379186980361	0.650154487998598	0.70529645238032	0.638990153595354
Ng	0.405179273566806	1	0.695726638666735	0.385626640487736	NA	NA	0.246834535835538	0.851112796924106	0.61407599274846	0.720262929588325	0.922557747202909	0.472699599541279	0.557750901755393	0.330647860616633	0.572081302347019	0.405349876936673	0.678369472039658	0.66104800366408	0.669413909255023
Wc	0.613262656287367	1	0.369137592328906	0.352066209669614	0.0795566168353173	NA	0.62370149656664	0.766260061092366	0.834114138554517	0.637153606971988	0.875362816832178	0.483595883301014	0.822800041432783	0.503294414249417	0.457118119608276	0.636294489930532	0.560622303244131	0.778690172180764	0.612316361279858
Ft	0.553817354024098	0.570621299674436	0.517740109106082	0.23766543689026	NA	NA	1	0.554434567601579	0.209198546504441	0.179492594946525	0.562469709005958	0.837358241871747	0.255493440801707	0.717234155484107	0.542619828168875	0.809284299070698	0.5993490475832	0.407939146730481	0.447425761577377
Sh	0.60350890328102	0.884712253681671	0.881010373383989	0.330128745092088	NA	NA	0.911564816350838	0.63847259261347	0.862501305118804	0.583374396906386	0.751574697767988	0.954759035752392	0.825225155296753	0.632098312413194	0.826226070191687	0.811256878968028	0.72768258295175	0.839317329220742	0.762961831526627
Ib_a	0.745590232208027	0.548835543088846	0.465842581809822	0.184912100716003	NA	NA	0.849513511112942	0.666945975573865	0.166802180798463	0.231351047766883	0.605015418576256	0.921690572325085	0.212141354226913	0.725398662398236	0.496531700691297	0.69038063891607	0.792252506806921	0.364557673200375	0.437649325286807
Ib_b	0.728591141258437	0.35981346527795	0.405674697531987	0.187864822103967	NA	NA	0.740838960895737	0.521961909952438	0.159197721606571	0.152549226755773	0.433369269287848	0.860720024686156	0.258273308005279	0.670907358787106	0.285792152218399	0.548126522124563	0.724504186511365	0.225932640987488	0.446011761757538
Ib_c	0.479225233443556	0.446691091253725	0.432318683583685	0.0444168751480699	NA	NA	0.823253189434649	0.633332247019394	0.349066810889201	0.207928555600671	0.531887086276088	0.907333009117738	0.355765317886524	0.518794233526711	0.387142280619539	0.591103828077806	0.672032732016822	0.378109582765823	0.463039550804366
Vo	0.478944437731425	1	0.583268089724977	0.134408117082669	0.665289198167847	0.469097148906551	0.475545380198495	0.81885339838012	0.410302642142038	0.0976541074080441	0.90490518750868	0.418965191777255	0.463394522463679	0.462227458358407	0.599074782140385	0.596402476717786	0.525071447433873	0.632022769325561	0.629927570749109
Od	0.269587133043861	0.984122335623593	1	0.918053050052073	0.271505131830043	NA	0.619656290267672	0.743166300722786	0.461665320253752	0.508058265050399	0.85519971680541	0.597439371614185	0.673789793046816	0.323946509067719	0.945795124025249	0.619178403235042	0.486863624824559	0.740724701086591	0.900746404388653
Mg	0.523346436473326	1	0.431962670412457	0.219407307804522	0.164447389014224	0.385144219749919	0.647122061987635	0.826594186948234	0.401542992990443	0.368988903730245	0.909172253727661	0.663934903573562	0.421520669556172	0.609979583802157	0.386123911766321	0.771985561592032	0.665450063624661	0.517503243784781	0.540606696554186
Kn	0.770038902719055	0.722960924326995	0.625001407638951	0.381658043113194	0.496592024910596	0.416269222149353	0.757944078292849	0.89565505550308	1	0.999049561146287	0.804688515392542	0.795822906486423	0.925733301391857	0.664120674008766	0.691573427938599	0.679586027021115	0.832178296261608	0.820924987740815	0.782824694069892
Wd	0.262650017275434	0.454306180539739	0.927788889603365	0.302376665000625	0.667829445158023	NA	0.759128022829722	1	0.656539187070243	0.699544961263746	0.674022388752584	0.456549995075256	0.766641273999457	0.405624395215921	0.765541346621818	0.600037126651576	0.416242446049684	0.573278707169363	0.939992314357287
Min.	0.182418675477614	0.35981346527795	0.233106582695723	0.0444168751480699	0.0795566168353173	0.168034713640567	0.246834535835538	0.485715876774381	0.159197721606571	0.0976541074080441	0.433369269287848	0.242905727083919	0.207566230175686	0.0994806237073708	0.243124863709576	0.210594248073964	0.284107394867573	0.225932640987488	0.2709220557924
1st Qu.	0.466423676395197	0.528539478382734	0.432140676998071	0.186388461409985	0.278378030679066	0.213701341706859	0.547600835233083	0.609942880485195	0.361598963167077	0.219639801683777	0.583742563791107	0.465581630486709	0.388642993721348	0.482760936303912	0.422130200113908	0.569615175101185	0.569389883891099	0.443543083533107	0.473807260310576
Median	0.553817354024098	0.613833635886891	0.517740109106082	0.330128745092088	0.374021091111856	0.315915464410186	0.740838960895737	0.666945975573865	0.461665320253752	0.368988903730245	0.649525378027289	0.711994483301533	0.557750901755393	0.591313276200017	0.554130601339269	0.636294489930532	0.650154487998598	0.620514703831017	0.629927570749109
Mean	0.567546685268247	0.692012035491064	0.579824353887711	0.370848816475233	0.430275594772669	0.343064657606937	0.668857421035118	0.693227107889895	0.544906571253923	0.450806732610963	0.68838208942529	0.677003757316882	0.568709199982993	0.577349269937631	0.572959623706083	0.625407416014498	0.635421036602862	0.578536254576646	0.615954760980364
3rd Qu.	0.728586454472562	0.934417294652632	0.699711112835965	0.43149034449374	0.580940611539221	0.429476203838653	0.836383350273795	0.792556729736243	0.797558096490777	0.633646521022862	0.829944116098976	0.879102054827784	0.79472065771612	0.669621592256748	0.723927439658539	0.74376073640657	0.726093384731557	0.705134499784493	0.710432552721808
Max.	0.975471183812741	1	1	1	1	0.66061350000088	1	1	1	1	0.922557747202909	0.955733330625247	0.925733301391857	0.993923084847453	0.945795124025249	0.900286305614551	0.832178296261608	0.839317329220742	0.939992314357287
IQR	0.262162778077365	0.405877816269898	0.267570435837894	0.245101883083754	0.302562580860155	0.215774862131793	0.288782515040712	0.182613849251047	0.4359591333237	0.414006719339085	0.246201552307869	0.413520424341075	0.406077663994772	0.186860655952836	0.301797239544632	0.174145561305385	0.156703500840459	0.261591416251385	0.236625292411232
n_significant	14	16	15	6	NA	NA	15	17	12	11	16	11	10	12	13	12	12	10	14
n_rank1	7	8	3	1	NA	NA	8	7	2	2	4	7	3	2	0	5	5	1	4
