# Supplementary material for: Causal networks of phytoplankton diversity and biomass are modulated by environmental context
Source: Nat Commun. 2022 Mar 3;13:1140. doi: 10.1038/s41467-022-28761-3 (PMC8894464; doi:10.1038/s41467-022-28761-3)
Supplement: Supplementary file 4 — Source data [file 41467_2022_28761_MOESM4_ESM.zip › Souce_Data/SouceData_FigS11efgh.csv]

Target	Type	Variable	RDA1	RDA2
BiomassDrivers	Site_score	Gv	-0.0279488155614135	0.464881892331223
BiomassDrivers	Site_score	Bw	0.0174895838450532	0.581043124440878
BiomassDrivers	Site_score	Ks_3	0.115590460144943	-0.224508097153672
BiomassDrivers	Site_score	Ks_9	0.351389805670661	0.0010751828463982
BiomassDrivers	Site_score	Me	-0.0114552329410008	0.321891600229935
BiomassDrivers	Site_score	Mo	-0.65478885579017	0.73561995873329
BiomassDrivers	Site_score	Mu	-0.0913367310216437	0.00879145813423057
BiomassDrivers	Site_score	Ng	-0.17699759671912	-0.38050626943331
BiomassDrivers	Site_score	Wc	0.029766050768638	-0.0670738257706791
BiomassDrivers	Site_score	Ft	0.105245952767115	-0.0454168064317442
BiomassDrivers	Site_score	Sh	-0.0331296496616873	-0.309951112600782
BiomassDrivers	Site_score	Ib_a	0.303907126392725	0.121686636142643
BiomassDrivers	Site_score	Ib_b	0.36332982206506	0.35826414290301
BiomassDrivers	Site_score	Ib_c	0.283487916788864	-0.279415337240652
BiomassDrivers	Site_score	Vo	0.0371850240879711	-0.56445077047412
BiomassDrivers	Site_score	Od	-0.499741102713864	-0.0673778950887673
BiomassDrivers	Site_score	Mg	0.0418048730598805	-0.341398856124258
BiomassDrivers	Site_score	Kn	0.102870584078881	0.119513914569801
BiomassDrivers	Site_score	Wd	-0.256669215260893	-0.432668940013424
BiomassDrivers	Loading	BD->EF	-0.035315136175666	-0.254787981868063
BiomassDrivers	Loading	NO3->EF	0.485344007993332	0.30713753720255
BiomassDrivers	Loading	PO4->EF	-0.0905917422400525	-0.234517582758165
BiomassDrivers	Loading	Temp->EF	-0.405693444980041	0.441985430658092
BiomassDrivers	Environment_score	Richness	0.418964075530409	-0.391527431545049
BiomassDrivers	Environment_score	Biomass	0.607162905806582	-0.17921629046536
BiomassDrivers	Environment_score	Temp	0.428412367244531	0.250045764860338
BiomassDrivers	Environment_score	NO3	0.296208844585084	-0.339470100712229
BiomassDrivers	Environment_score	PO4	-0.374020663721395	0.353120776889476
BiomassDrivers	Environment_score	Depth	0.0231206698162389	0.103111998243274
RichnessDrivers	Site_score	Gv	-0.530993888641982	-0.739365590266147
RichnessDrivers	Site_score	Bw	0.100518463243249	0.0976596131462649
RichnessDrivers	Site_score	Ks_3	0.304367017030098	0.0180684341208619
RichnessDrivers	Site_score	Ks_9	0.0647476961445746	0.371857603262188
RichnessDrivers	Site_score	Me	-0.336863364732042	-0.295141158134424
RichnessDrivers	Site_score	Mo	-0.287796517607081	-0.205113299459614
RichnessDrivers	Site_score	Mu	0.139712108499584	0.131502903774386
RichnessDrivers	Site_score	Ng	-0.451567604278373	0.0523591994780225
RichnessDrivers	Site_score	Wc	-0.203742128438402	-0.0434132280952196
RichnessDrivers	Site_score	Ft	0.47975457388799	-0.172120938984868
RichnessDrivers	Site_score	Sh	-0.00830532209855764	-0.262696304565523
RichnessDrivers	Site_score	Ib_a	0.364825966393098	0.00947632264469398
RichnessDrivers	Site_score	Ib_b	0.415881739704478	0.0112855481480168
RichnessDrivers	Site_score	Ib_c	0.299002359450151	0.126248632021817
RichnessDrivers	Site_score	Vo	0.051878756160619	0.958812190883605
RichnessDrivers	Site_score	Od	-0.061145942443746	-0.0207122212744337
RichnessDrivers	Site_score	Mg	0.0354976560478058	0.286164464718114
RichnessDrivers	Site_score	Kn	-0.259796871062869	-0.333781351994132
RichnessDrivers	Site_score	Wd	-0.115974697258595	0.00890918057639367
RichnessDrivers	Loading	NO3->BD	0.488350119292905	-0.11981743631299
RichnessDrivers	Loading	PO4->BD	-0.224628278560893	0.171156385591641
RichnessDrivers	Loading	EF->BD	-0.0870116942989267	0.449653141203579
RichnessDrivers	Loading	Temp->BD	-0.33628152270472	-0.404674345903397
RichnessDrivers	Environment_score	Biomass	0.721194193599619	0.190913932554148
RichnessDrivers	Environment_score	Temp	0.507057102546737	-0.480738509684144
RichnessDrivers	Environment_score	PO4	-0.26280972069934	-0.214071964058167
RichnessDrivers	Environment_score	Depth	-0.236158721205858	-0.362722476912526
PairwiseFeedback	Site_score	Gv	-0.184707433115573	0.40394406979149
PairwiseFeedback	Site_score	Bw	0.10482130347969	0.440276746459586
PairwiseFeedback	Site_score	Ks_3	0.318589715310336	-0.181903344916286
PairwiseFeedback	Site_score	Ks_9	0.0458998900593092	0.419217454102084
PairwiseFeedback	Site_score	Me	-0.0846699506153599	-0.0965514295815193
PairwiseFeedback	Site_score	Mo	-0.368719416653451	-0.0976597035822256
PairwiseFeedback	Site_score	Mu	0.0360858417666743	-0.364533474160877
PairwiseFeedback	Site_score	Ng	-0.237301918864225	-0.0785550679534458
PairwiseFeedback	Site_score	Wc	-0.233254546351958	0.313763279214366
PairwiseFeedback	Site_score	Ft	0.293138924305721	0.0517305662235856
PairwiseFeedback	Site_score	Sh	-0.0043717281186779	-0.390555284959348
PairwiseFeedback	Site_score	Ib_a	0.34350727275384	0.0381654093581395
PairwiseFeedback	Site_score	Ib_b	0.419454329415895	0.152598555607706
PairwiseFeedback	Site_score	Ib_c	0.290811797403252	-0.298480295825233
PairwiseFeedback	Site_score	Vo	-0.191793741931692	0.225685309826791
PairwiseFeedback	Site_score	Od	-0.236541908396176	-0.634516756860256
PairwiseFeedback	Site_score	Mg	0.0446677173262719	0.443026141073121
PairwiseFeedback	Site_score	Kn	-0.084383089125429	-0.0497876049648742
PairwiseFeedback	Site_score	Wd	-0.271233058648449	-0.295864568852802
PairwiseFeedback	Loading	BD<->EF	-0.210107105499099	0.170586360052275
PairwiseFeedback	Loading	BD<->NO3	0.422640444976154	-0.281889832279922
PairwiseFeedback	Loading	BD<->PO4	-0.325392410695824	-0.00118647842066769
PairwiseFeedback	Loading	NO3<->EF	0.231194218221267	0.485922458438021
PairwiseFeedback	Loading	PO4<->EF	-0.165828438489202	-0.254786916610372
PairwiseFeedback	Environment_score	Biomass	0.667409586059632	-0.233313955995002
PairwiseFeedback	Environment_score	Temp	0.545462083295541	-0.037886015328805
PairwiseFeedback	Environment_score	PO4	-0.193736292905367	-0.515082299583075
PairwiseFeedback	Environment_score	Depth	-0.0653584730944798	0.712973410700032
TriangularFeedback	Site_score	Gv	0.173015508598382	0.544234134911141
TriangularFeedback	Site_score	Bw	-0.115331930571024	-0.378270167653103
TriangularFeedback	Site_score	Ks_3	-0.33102071117359	-0.374473809310128
TriangularFeedback	Site_score	Ks_9	-0.0214511781188358	0.054079174822613
TriangularFeedback	Site_score	Me	0.0934486313223722	0.823950794554878
TriangularFeedback	Site_score	Mo	0.367520736285077	0.601942855679736
TriangularFeedback	Site_score	Mu	0.0181333532306259	-0.353010075995044
TriangularFeedback	Site_score	Ng	0.153013150942657	0.968794832343886
TriangularFeedback	Site_score	Wc	0.137284565979555	-0.250249056169322
TriangularFeedback	Site_score	Ft	-0.268168449939978	-0.960495179539106
TriangularFeedback	Site_score	Sh	0.0686563087453855	-0.26937756887227
TriangularFeedback	Site_score	Ib_a	-0.364663331516526	0.129697819025088
TriangularFeedback	Site_score	Ib_b	-0.369078564673875	0.503256649148065
TriangularFeedback	Site_score	Ib_c	-0.237006464142317	0.137765855879448
TriangularFeedback	Site_score	Vo	0.127310245639697	-0.267010342090526
TriangularFeedback	Site_score	Od	0.322986091219544	-0.300580921943149
TriangularFeedback	Site_score	Mg	-0.15958076487583	-0.51381168483119
TriangularFeedback	Site_score	Kn	0.0665782440392217	0.379014064870955
TriangularFeedback	Site_score	Wd	0.33835455900946	-0.475457374831967
TriangularFeedback	Loading	Type.I.N	-0.248195007214136	-0.517765039234686
TriangularFeedback	Loading	Type.II.N	-0.351091017221119	0.376086791327205
TriangularFeedback	Loading	Type.I.P	0.292193300162507	0.000858153624818812
TriangularFeedback	Loading	Type.II.P	0.37330605588546	0.0087950615613369
TriangularFeedback	Environment_score	Richness	-0.312794707438728	-0.428161058594826
TriangularFeedback	Environment_score	Biomass	-0.594681644087756	0.12303193332397
TriangularFeedback	Environment_score	Temp	-0.496758687459053	-0.257249200202438
TriangularFeedback	Environment_score	NO3	-0.331859005457945	-0.369366120476553
TriangularFeedback	Environment_score	Depth	-0.0392341157995877	-0.452101485023175
