# Supplementary material for: Causal networks of phytoplankton diversity and biomass are modulated by environmental context
Source: Nat Commun. 2022 Mar 3;13:1140. doi: 10.1038/s41467-022-28761-3 (PMC8894464; doi:10.1038/s41467-022-28761-3)
Supplement: Supplementary file 4 — Source data [file 41467_2022_28761_MOESM4_ESM.zip › Souce_Data/SouceData_FigS12_standardized.csv]

	NO3->EF	BD->EF	PO4->EF	Temp->EF	NO3->BD	EF->BD	PO4->BD	Temp->BD
Gv	0.910475237676188	0.319885591738061	0.64162273283002	0.377347518408888	0.661745650947488	0.347339449222728	0.280280353499873	0.478291131941499
Bw	1	0.6505947739995	0.531020717108976	0.133617207946048	0.170585317136871	0.599955121529333	0.441876737196286	0.181895982136777
Ks_3	0.884773135936768	0.773461706664392	0.402636993652012	0.351628744958883	1	0.773461706664392	0.230189162343712	0.153345654896431
Ks_9	1	0.468581754334542	0.642456636921504	0.2343005277021	0.5519674112396	0.468581754334542	0.275583015723989	0.190205241612687
Me	0.278929656149115	0.260826828093068	1	0.412902490070756	0.436308520323996	0.582754386064978	0.217636362747394	0.479418190259745
Mo	0.325171732295291	0.388515354924523	1	0.467404197907687	0.623270743338848	0.294403891097961	0.975668614792414	0.38498199718238
Mu	0.808397539446964	0.522276554617467	0.609376380390178	0.39836135636282	1	0.475356678983203	0.496127973361575	0.308867671209106
Ng	0.535673603391171	0.755539061687683	1	0.419657914658148	0.354596247304138	0.755539061687683	0.725182100385211	0.79523647505091
Wc	0.676028617147215	1	0.389070432389493	0.818055022606523	0.841801610879163	1	0.507277238805082	0.813419671319959
Ft	0.248332177183797	0.213074615707543	0.392184921219916	0.392174806103106	0.828179651192905	0.282126579579542	0.322633185319928	0.537608164154617
Sh	0.566658644023863	0.839204458539446	0.660514283210004	0.604912865136866	1	0.826495734989032	0.279496169902857	0.364175662357574
Ib_a	1	0.684932068474995	0.413982813638102	0.182264869425697	0.957117166147981	0.684932068474995	0.154259734640939	0.178519690406095
Ib_b	0.629506123950432	0.512535916258319	0.0918695001054665	0.128977958416625	1	0.512535916258319	0.221048406518724	0.0952231083832462
Ib_c	0.534800795522091	0.969838175644721	0.363128956054267	0.100617378341757	1	0.969838175644721	0.286158973412592	0.216510486794815
Vo	0.692705726046536	1	0.212522657230529	0.272063136315733	0.491451480397754	1	0.280667588912336	0.204300186910862
Od	0.748673180090013	1	0.724290157342932	0.37916493699772	0.570296587462814	1	0.341983470448483	0.693544699642447
Mg	1	0.527208357152097	0.412129805713146	0.537609775043117	0.70910412109962	0.527208357152097	0.450822039178571	0.395753469596769
Kn	0.203707150461699	0.775795996614738	0.654423085774704	0.689251954911384	0.376951096161493	0.663540031387564	1	0.0556806394127469
Wd	0.454222067910615	0.552349000227287	0.714000161993875	0.220502271449262	0.436834604381367	1	0.813302596397622	0.63886772739296
Min.	0.203707150461699	0.213074615707543	0.0918695001054665	0.100617378341757	0.170585317136871	0.282126579579542	0.154259734640939	0.0556806394127469
1st Qu.	0.494511431716353	0.490558835296431	0.397410957435964	0.227401399575681	0.46414304238956	0.493946297620761	0.277539592813423	0.186050611874732
Median	0.676028617147215	0.6505947739995	0.609376380390178	0.37916493699772	0.661745650947488	0.663540031387564	0.322633185319928	0.364175662357574
Mean	0.657792388801671	0.642874748140968	0.571327907135533	0.374779733303322	0.684747905684949	0.671793100687952	0.436852301241452	0.37714978161377
3rd Qu.	0.897624186806478	0.807500227577092	0.68725722260194	0.443531056282917	0.978558583073991	0.898166955316877	0.501702606083328	0.508513177207181
Max.	1	1	1	0.818055022606523	1	1	1	0.813419671319959
IQR	0.403112755090125	0.316941392280661	0.289846265165976	0.216129656707236	0.514415540684431	0.404220657696116	0.224163013269906	0.322462565332449
n_significant	12	13	13	6	14	15	6	5
n_rank1	8	6	5	0	10	6	2	1
