# Supplementary material for: Causal networks of phytoplankton diversity and biomass are modulated by environmental context
Source: Nat Commun. 2022 Mar 3;13:1140. doi: 10.1038/s41467-022-28761-3 (PMC8894464; doi:10.1038/s41467-022-28761-3)
Supplement: Supplementary file 4 — Source data [file 41467_2022_28761_MOESM4_ESM.zip › Souce_Data/SouceData_FigS13.csv]

	CCM_skill_MonthlyMean	CCM_skill_RawData	StandardizedLinkageStrength_MonthlyMean	StandardizedLinkageStrength_RawData
Bw	0.191712630643831	0.238392635365035	0.561775576454729	0.6577976888909
Bw	0.208670487941418	0.25934813200606	0.611467190548157	0.715620269017673
Bw	0.148552019173891	0.223475004463453	0.43530202430933	0.616635414243605
Bw	0.309522549687176	0.228953562922151	0.906994015951373	0.631752421054938
Bw	0.340181362861623	0.362410265939037	0.996833544972762	1
Bw	0.138845953601198	0.215876513255021	0.406860337583237	0.595668869080365
Bw	0.0759549439368359	0.104700941572917	0.222570793960756	0.288901699022316
Bw	0.131204959252813	0.319379032665925	0.384469929656875	0.881263757356281
Bw	0.154846421526788	0.325205923755019	0.453746513325842	0.897341919695297
Bw	0.341261953489857	0.264681918544447	1	0.730337806128732
Bw	0.201895366535179	0.320925176484924	0.591614050352027	0.885530037769152
Bw	0.288615845519216	0.305645067231005	0.845731094743306	0.843367575250805
Ks_3	0.424594234472315	0.448815367579448	0.763104767404755	0.738974764858503
Ks_3	0.556403593069295	0.607348706508788	1	1
Ks_3	0.0779838918971129	0.0699403300748779	0.140157060214025	0.115156794318234
Ks_3	0.353994155684236	0.403978426192894	0.636218313637218	0.665150714677694
Ks_3	0.400495149673666	0.380725052325565	0.719792529491786	0.626864021023573
Ks_3	0.253769946851728	0.277788198180435	0.456089698220412	0.457378430551437
Ks_3	0.29349037342047	0.110321627743753	0.527477494890869	0.181644624515482
Ks_3	0.140909610213553	0.230004642700277	0.253250719385638	0.378702778544485
Ks_3	0.456748080159713	0.454970242581612	0.820893477053497	0.749108770144435
Ks_3	0.411093013827794	0.403632924893567	0.738839610219045	0.664581846586556
Ks_3	0.242078675693824	0.227228049030182	0.435077484597902	0.374131115444953
Ks_3	0.279668524860287	0.198595442667318	0.502636087084823	0.326987512345092
Ks_9	0.333500172484802	0.369351258947294	0.52060724110714	0.585848440230448
Ks_9	0.428632027464834	0.435413197574287	0.669111909616169	0.690632931323102
Ks_9	0.376856872589346	0.471174479025573	0.588288801379692	0.747355875813913
Ks_9	0.422850473593032	0.411962309510374	0.660086670474356	0.653436181991803
Ks_9	0.611610040682826	0.578806281812463	0.954747979711532	0.918076625383332
Ks_9	0.417980135078265	0.481573413813661	0.652483875313743	0.763850200871916
Ks_9	0.134023610597572	0.157180034039598	0.209216270074341	0.249311936934828
Ks_9	0.190900229828276	0.231232293814153	0.298002970244781	0.366770317902886
Ks_9	0.428416574130395	0.431378555827495	0.668775578257795	0.684233363115366
Ks_9	0.640598413067727	0.630455308205662	1	1
Ks_9	0.253815977594174	0.392706153567223	0.39621699401141	0.622892929056149
Ks_9	0.500160869480766	0.494738195788353	0.780771321436113	0.784731588978807
Mu	0.161528922380478	0.230260409536143	0.389751514692962	0.517595667327325
Mu	0.375806544261312	0.444865411499913	0.893042178528863	1
Mu	0.308661610262843	0.398640332992877	0.745745108712568	0.896091992517056
Mu	0.190119492102537	0.131083822834973	0.45353895593263	0.294659507002375
Mu	0.254169398384563	0.273471578938952	0.593684576318366	0.614728796327212
Mu	0.184866600241007	0.233265679182511	0.438052400675412	0.52435112542472
Mu	0.103143445934657	0.111554270200742	0.236663686404036	0.25075959451337
Mu	0.179039369479147	0.170055077290475	0.416117649471573	0.382261854696941
Mu	0.333043590942286	0.406351722092064	0.772042441640864	0.913426199447612
Mu	0.296850330834828	0.200783860933023	0.71392485534862	0.451336192346486
Mu	0.215728968972856	0.373954566129853	0.524330896711917	0.840601576258813
Mu	0.170027943640371	0.297943402434848	0.399495222567205	0.669738295522457
Sh	0.452070227076519	0.303706590626969	0.787919331715585	0.75205604593629
Sh	0.487879997567115	0.403835049619025	0.829148237722032	1
Sh	0.194967877922547	0.318852014168452	0.325504685442509	0.78956003068395
Sh	0.333177650974161	0.268273857630982	0.579946362658772	0.664315437414532
Sh	0.229532748242839	0.290790603984836	0.391363054560455	0.720072723403195
Sh	0.249701358666848	0.216525585392255	0.418586713408967	0.536173335119187
Sh	0.226079200265233	0.235587028521159	0.400523895345903	0.583374396906386
Sh	0.194254670755525	0.142688622140845	0.333983624880316	0.353333922539553
Sh	0.479612168664484	0.368121822841998	0.828897062281525	0.911564816350837
Sh	0.354017850693924	0.259910541759297	0.612212561493313	0.643605704865128
Sh	0.438556179728402	0.348308257349126	0.772786816930322	0.862501305118805
Sh	0.357051671728446	0.209951308683521	0.614645625472692	0.519893726118096
Ib_a	0.550499559006886	0.463156008731193	0.743620084559467	0.752229645848787
Ib_a	0.689031212423245	0.615710921906814	0.939161257051089	1
Ib_a	0.374977202649242	0.166121485827155	0.507204559488031	0.269804351224902
Ib_a	0.350195139538522	0.360908245417818	0.474434980198642	0.586165085881716
Ib_a	0.412043362900844	0.49968618879843	0.562037970521618	0.811559728794376
Ib_a	0.253982539176025	0.182000265392341	0.347650091831735	0.295593693268748
Ib_a	0.240192447039553	0.142445366904655	0.326601560782418	0.231351047766883
Ib_a	0.14631555534627	0.0632798653597951	0.199076348665956	0.102775284810316
Ib_a	0.574522025952132	0.523054747099644	0.782375816629541	0.849513511112942
Ib_a	0.518329513244955	0.593960395624535	0.706127422810985	0.964674126268673
Ib_a	0.128590002878466	0.102701924515489	0.177330060552044	0.166802180798463
Ib_a	0.166919254824906	0.159106221837076	0.226611827175062	0.258410588761907
Ib_b	0.460028566066562	0.375490196714056	0.646821465033001	0.550553933768456
Ib_b	0.707590743726326	0.682022547988867	1	1
Ib_b	0.589134377607681	0.285772829642682	0.831698973270205	0.419007891286532
Ib_b	0.244790997708312	0.297167415951809	0.347402534086358	0.435714943484038
Ib_b	0.224607288127495	0.261182237307489	0.319351105297763	0.382952496332647
Ib_b	0.196286798155528	0.186535738886244	0.27647611925796	0.27350377115287
Ib_b	0.218896175750891	0.104042012325704	0.308277038064558	0.152549226755774
Ib_b	0.110683477016767	0.105675905607922	0.156786816686092	0.154944885502006
Ib_b	0.599825324013843	0.505268875759535	0.849226956174797	0.740838960895738
Ib_b	0.366788086396407	0.430736043325766	0.525850720107644	0.631556895876699
Ib_b	0.0733472288326625	0.108576435724136	0.102439942427491	0.159197721606572
Ib_b	0.190167592799432	0.139439672845955	0.269042026645199	0.20445023886253
Ib_c	0.40702616105914	0.470705676200246	0.603670095279893	0.991191768701573
Ib_c	0.352292683619087	0.474888604872954	0.580303590537944	1
Ib_c	0.487907551397224	0.172190983587149	0.742589279019041	0.362592367600008
Ib_c	0.275097334827882	0.281831638013166	0.456467978817952	0.593468942234492
Ib_c	0.276494186504816	0.246118744105696	0.445296006890575	0.518266266194236
Ib_c	0.165711656222767	0.182446717807472	0.259368713443839	0.384188451639689
Ib_c	0.221776542504382	0.0987429016824511	0.357989889050555	0.207928555600671
Ib_c	0.161741074031328	0.0683549588165752	0.266768637931649	0.143938932446825
Ib_c	0.403517127860808	0.39095355858783	0.688295440457549	0.823253189434649
Ib_c	0.272021543902258	0.215134025452703	0.418656353191641	0.453019978254178
Ib_c	0.23912342072119	0.165767850830624	0.373982638510009	0.349066810889201
Ib_c	0.31795913131101	0.109435404418967	0.499029190274978	0.230444367997088
