# Supplementary material for: Causal networks of phytoplankton diversity and biomass are modulated by environmental context
Source: Nat Commun. 2022 Mar 3;13:1140. doi: 10.1038/s41467-022-28761-3 (PMC8894464; doi:10.1038/s41467-022-28761-3)
Supplement: Supplementary file 4 — Source data [file 41467_2022_28761_MOESM4_ESM.zip › Souce_Data/SouceData_FigS14.csv]

Panel	Variable	Value	Gradient
b	BD->EF	0.410505217	0.47731525241851
b	BD->EF	0.657797689	0.690206937699794
b	BD->EF	0.738974765	0.300468794328247
b	BD->EF	0.58584844	0.42597251931368
b	BD->EF	0.250667427	0.986381663810102
b	BD->EF	0.307957776	0.808869335128287
b	BD->EF	0.517595667	0.56744208566866
b	BD->EF	0.612181605	0.308106289774157
b	BD->EF	0.941791199	0.311008810182045
b	BD->EF	0.198865392	0.451776776905778
b	BD->EF	0.752056046	0.351825807431092
b	BD->EF	0.752229646	0.0130126872735348
b	BD->EF	0.550553934	0.121427527289751
b	BD->EF	0.991191769	-1.71419331784337e-17
b	BD->EF	1	0.171154040646332
b	BD->EF	0.528311111	0.755436110711587
b	BD->EF	0.92467521	0.137052413932543
b	BD->EF	0.986720134	0.34016523195467
b	BD->EF	0.897054248	0.482935954992129
b	NO3->EF	0.582050364	0.47731525241851
b	NO3->EF	0.730337806	0.690206937699794
b	NO3->EF	0.664581847	0.300468794328247
b	NO3->EF	1	0.42597251931368
b	NO3->EF	0.300596554	0.986381663810102
b	NO3->EF	0.8900711	0.808869335128287
b	NO3->EF	0.451336192	0.56744208566866
b	NO3->EF	0.394213807	0.308106289774157
b	NO3->EF	0.645518054	0.311008810182045
b	NO3->EF	0.483598189	0.451776776905778
b	NO3->EF	0.643605705	0.351825807431092
b	NO3->EF	0.964674126	0.0130126872735348
b	NO3->EF	0.631556896	0.121427527289751
b	NO3->EF	0.453019978	-1.71419331784337e-17
b	NO3->EF	0.64433075	0.171154040646332
b	NO3->EF	0.330648189	0.755436110711587
b	NO3->EF	1	0.137052413932543
b	NO3->EF	0.722548312	0.34016523195467
b	NO3->EF	0.081085172	0.482935954992129
b	PO4->EF	0.367499925	0.47731525241851
b	PO4->EF	0.843367575	0.690206937699794
b	PO4->EF	0.326987512	0.300468794328247
b	PO4->EF	0.784731589	0.42597251931368
b	PO4->EF	0.797411907	0.986381663810102
b	PO4->EF	0.656590785	0.808869335128287
b	PO4->EF	0.669738296	0.56744208566866
b	PO4->EF	0.575555636	0.308106289774157
b	PO4->EF	0.694321663	0.311008810182045
b	PO4->EF	0.468907494	0.451776776905778
b	PO4->EF	0.519893726	0.351825807431092
b	PO4->EF	0.258410589	0.0130126872735348
b	PO4->EF	0.204450239	0.121427527289751
b	PO4->EF	0.230444368	-1.71419331784337e-17
b	PO4->EF	0.633379299	0.171154040646332
b	PO4->EF	0.59537282	0.755436110711587
b	PO4->EF	0.253346957	0.137052413932543
b	PO4->EF	0.528455293	0.34016523195467
b	PO4->EF	0.96191917	0.482935954992129
b	Temp->EF	0.368102107	0.47731525241851
b	Temp->EF	0.881263757	0.690206937699794
b	Temp->EF	0.378702779	0.300468794328247
b	Temp->EF	0.366770318	0.42597251931368
b	Temp->EF	0.721000555	0.986381663810102
b	Temp->EF	1	0.808869335128287
b	Temp->EF	0.382261855	0.56744208566866
b	Temp->EF	0.117373816	0.308106289774157
b	Temp->EF	0.29874122	0.311008810182045
b	Temp->EF	0.10066666	0.451776776905778
b	Temp->EF	0.353333923	0.351825807431092
b	Temp->EF	0.102775285	0.0130126872735348
b	Temp->EF	0.154944886	0.121427527289751
b	Temp->EF	0.143938932	-1.71419331784337e-17
b	Temp->EF	0.135943794	0.171154040646332
b	Temp->EF	0.68555794	0.755436110711587
b	Temp->EF	0.329039681	0.137052413932543
b	Temp->EF	0.485401564	0.34016523195467
b	Temp->EF	0.230606964	0.482935954992129
b	NO3->BD	0.269048237	1.05597884920979
b	NO3->BD	0.89734192	0.384725676853573
b	NO3->BD	0.74910877	0.243059887957318
b	NO3->BD	0.684233363	0.390323937899774
b	NO3->BD	0.314409314	0.891092307488518
b	NO3->BD	0.212198227	0.761367913791301
b	NO3->BD	0.913426199	0.346367029696722
b	NO3->BD	0.167760188	0.831805573721146
b	NO3->BD	0.747741188	0.658154515459281
b	NO3->BD	1	-3.73920761898697e-17
b	NO3->BD	0.911564816	0.520032381922303
b	NO3->BD	0.849513511	0.162069349632415
b	NO3->BD	0.740838961	0.102411666638291
b	NO3->BD	0.823253189	0.220759672070456
b	NO3->BD	0.490310289	0.314602223150112
b	NO3->BD	0.630128698	0.556002137871742
b	NO3->BD	0.797429977	0.446431164566527
b	NO3->BD	0.739091021	0.732613825616326
b	NO3->BD	0.842187136	0.589382237634402
b	PO4->BD	0.761002054	1.05597884920979
b	PO4->BD	0.885530038	0.384725676853573
b	PO4->BD	0.374131115	0.243059887957318
b	PO4->BD	0.622892929	0.390323937899774
b	PO4->BD	0.3760145	0.891092307488518
b	PO4->BD	0.170923568	0.761367913791301
b	PO4->BD	0.840601576	0.346367029696722
b	PO4->BD	0.417354498	0.831805573721146
b	PO4->BD	1	0.658154515459281
b	PO4->BD	0.209198547	-3.73920761898697e-17
b	PO4->BD	0.862501305	0.520032381922303
b	PO4->BD	0.166802181	0.162069349632415
b	PO4->BD	0.159197722	0.102411666638291
b	PO4->BD	0.349066811	0.220759672070456
b	PO4->BD	0.42304187	0.314602223150112
b	PO4->BD	0.469467626	0.556002137871742
b	PO4->BD	0.494809926	0.446431164566527
b	PO4->BD	0.975126057	0.732613825616326
b	PO4->BD	0.728373662	0.589382237634402
b	EF->BD	0.356465738	1.05597884920979
b	EF->BD	0.631752421	0.384725676853573
b	EF->BD	0.665150715	0.243059887957318
b	EF->BD	0.653436182	0.390323937899774
b	EF->BD	0.249894738	0.891092307488518
b	EF->BD	0.436483127	0.761367913791301
b	EF->BD	0.294659507	0.346367029696722
b	EF->BD	0.631807262	0.831805573721146
b	EF->BD	0.790386959	0.658154515459281
b	EF->BD	0.172360636	-3.73920761898697e-17
b	EF->BD	0.664315437	0.520032381922303
b	EF->BD	0.586165086	0.162069349632415
b	EF->BD	0.435714943	0.102411666638291
b	EF->BD	0.593468942	0.220759672070456
b	EF->BD	0.759754787	0.314602223150112
b	EF->BD	0.612288811	0.556002137871742
b	EF->BD	0.55536948	0.446431164566527
b	EF->BD	0.787795086	0.732613825616326
b	EF->BD	1	0.589382237634402
b	Temp->BD	1	1.05597884920979
b	Temp->BD	0.288901699	0.384725676853573
b	Temp->BD	0.181644625	0.243059887957318
b	Temp->BD	0.249311937	0.390323937899774
b	Temp->BD	0.609782346	0.891092307488518
b	Temp->BD	0.395374836	0.761367913791301
b	Temp->BD	0.250759595	0.346367029696722
b	Temp->BD	0.489524061	0.831805573721146
b	Temp->BD	0.763868609	0.658154515459281
b	Temp->BD	0.179492595	-3.73920761898697e-17
b	Temp->BD	0.583374397	0.520032381922303
b	Temp->BD	0.231351048	0.162069349632415
b	Temp->BD	0.152549227	0.102411666638291
b	Temp->BD	0.207928556	0.220759672070456
b	Temp->BD	0.100686108	0.314602223150112
b	Temp->BD	0.516644627	0.556002137871742
b	Temp->BD	0.454694455	0.446431164566527
b	Temp->BD	0.97419926	0.732613825616326
b	Temp->BD	0.776084863	0.589382237634402
c	BD<->EF	0.382532410562497	0.0843671768648381
c	BD<->EF	0.644643531383008	0.265269242588559
c	BD<->EF	0.701091715331673	0.576773788216014
c	BD<->EF	0.618720104622644	0.232940045475678
c	BD<->EF	0.25028078431094	-5.4525757592393e-17
c	BD<->EF	0.366631113044768	0.0755816301213807
c	BD<->EF	0.390531028298081	0.27255059275217
c	BD<->EF	0.621917023164518	0.191737390232204
c	BD<->EF	0.862774293654241	0.0533248852908462
c	BD<->EF	0.185139313608724	0.617862239257037
c	BD<->EF	0.706825608511026	0.329972004161265
c	BD<->EF	0.664026170522924	0.656865131274231
c	BD<->EF	0.489780130233185	0.644053338077259
c	BD<->EF	0.766969054439316	0.554836112369619
c	BD<->EF	0.871639138061159	0.253148823142778
c	BD<->EF	0.568752127022202	0.134931965204475
c	BD<->EF	0.716614534144118	0.450354798320553
c	BD<->EF	0.881665057049706	0.255700955989469
c	BD<->EF	0.947129477949029	0.0414083383877821
c	BD<->NO3	0.364901341400027	0.0843671768648381
c	BD<->NO3	0.801346408349957	0.265269242588559
c	BD<->NO3	0.865510698951781	0.576773788216014
c	BD<->NO3	0.687425699968133	0.232940045475678
c	BD<->NO3	0.443652675555519	-5.4525757592393e-17
c	BD<->NO3	0.178736867163723	0.0755816301213807
c	BD<->NO3	0.955733330485026	0.27255059275217
c	BD<->NO3	0.321268550933808	0.191737390232204
c	BD<->NO3	0.579771833418505	0.0533248852908462
c	BD<->NO3	0.837358241734086	0.617862239257037
c	BD<->NO3	0.954759035568661	0.329972004161265
c	BD<->NO3	0.921690572263816	0.656865131274231
c	BD<->NO3	0.860720024746723	0.644053338077259
c	BD<->NO3	0.907333008878218	0.554836112369619
c	BD<->NO3	0.431973377988667	0.253148823142778
c	BD<->NO3	0.607536305515597	0.134931965204475
c	BD<->NO3	0.818147960126152	0.450354798320553
c	BD<->NO3	0.77602765343718	0.255700955989469
c	BD<->NO3	0.506502884001604	0.0414083383877821
c	BD<->PO4	0.761387593338909	0.0843671768648381
c	BD<->PO4	0.738951406786377	0.265269242588559
c	BD<->PO4	0.207566229765454	0.576773788216014
c	BD<->PO4	0.68229223255655	0.232940045475678
c	BD<->PO4	0.455441465732211	-5.4525757592393e-17
c	BD<->PO4	0.316096205019155	0.0755816301213807
c	BD<->PO4	0.867903417182339	0.27255059275217
c	BD<->PO4	0.379073356217354	0.191737390232204
c	BD<->PO4	0.986435792639338	0.0533248852908462
c	BD<->PO4	0.255493441287473	0.617862239257037
c	BD<->PO4	0.825225155405081	0.329972004161265
c	BD<->PO4	0.212141354266653	0.656865131274231
c	BD<->PO4	0.258273308236109	0.644053338077259
c	BD<->PO4	0.355765318139217	0.554836112369619
c	BD<->PO4	0.477782166778036	0.253148823142778
c	BD<->PO4	0.685177076382449	0.134931965204475
c	BD<->PO4	0.519427844309081	0.450354798320553
c	BD<->PO4	0.9027066644133	0.255700955989469
c	BD<->PO4	0.850522441106116	0.0414083383877821
c	NO3<->EF	0.594773270441804	0.0843671768648381
c	NO3<->EF	0.854598037676193	0.265269242588559
c	NO3<->EF	0.645447479578336	0.576773788216014
c	NO3<->EF	0.958163151556143	0.232940045475678
c	NO3<->EF	0.364246140575423	-5.4525757592393e-17
c	NO3<->EF	0.511882907759065	0.0755816301213807
c	NO3<->EF	0.526734614297736	0.27255059275217
c	NO3<->EF	0.627864481397061	0.191737390232204
c	NO3<->EF	0.370462332585756	0.0533248852908462
c	NO3<->EF	0.235924327380789	0.617862239257037
c	NO3<->EF	0.680766415547715	0.329972004161265
c	NO3<->EF	0.884811094115502	0.656865131274231
c	NO3<->EF	0.491788866983803	0.644053338077259
c	NO3<->EF	0.484546150971672	0.554836112369619
c	NO3<->EF	0.550060195702354	0.253148823142778
c	NO3<->EF	0.334913606200672	0.134931965204475
c	NO3<->EF	0.861805614393408	0.450354798320553
c	NO3<->EF	0.850028418348469	0.255700955989469
c	NO3<->EF	0.201304116315539	0.0414083383877821
c	PO4<->EF	0.451438567901339	0.0843671768648381
c	PO4<->EF	0.708779097851737	0.265269242588559
c	PO4<->EF	0.386726046698633	0.576773788216014
c	PO4<->EF	0.774220499592138	0.232940045475678
c	PO4<->EF	0.892979231001483	-5.4525757592393e-17
c	PO4<->EF	0.506751144978304	0.0755816301213807
c	PO4<->EF	0.59260275814679	0.27255059275217
c	PO4<->EF	0.535148350657854	0.191737390232204
c	PO4<->EF	0.738413127748304	0.0533248852908462
c	PO4<->EF	0.302304466567989	0.617862239257037
c	PO4<->EF	0.52797078793717	0.329972004161265
c	PO4<->EF	0.276377532214207	0.656865131274231
c	PO4<->EF	0.236469683782829	0.644053338077259
c	PO4<->EF	0.297546744250443	0.554836112369619
c	PO4<->EF	0.435060278998229	0.253148823142778
c	PO4<->EF	0.651544021943593	0.134931965204475
c	PO4<->EF	0.374189928134103	0.450354798320553
c	PO4<->EF	0.585005740871452	0.255700955989469
c	PO4<->EF	0.683646885090866	0.0414083383877821
d	Type I-N	0.406409374639377	0.39329296939803
d	Type I-N	0.83884830888014	0.313721181990888
d	Type I-N	0.702720480781812	0.065994269489321
d	Type I-N	0.716620924248922	0.322319184447868
d	Type I-N	0.32643727368962	0.477384800304632
d	Type I-N	0.267947572802999	0.489429529396202
d	Type I-N	0.662393229053164	0.34997942288782
d	Type I-N	0.468298816192946	0.342499436593683
d	Type I-N	0.531000851242347	0.502575449953708
d	Type I-N	0.28392698145465	0.230801746769419
d	Type I-N	0.790323156556721	0.287793003952156
d	Type I-N	0.80342820651934	-3.00286026003685e-17
d	Type I-N	0.538546072364416	0.0832932609297739
d	Type I-N	0.750610583094779	0.142888111855864
d	Type I-N	0.612906455459108	0.35186596516906
d	Type I-N	0.483362342681784	0.480485496559675
d	Type I-N	0.818151008608002	0.155657304033544
d	Type I-N	0.900113562328216	0.308427193230555
d	Type I-N	0.722764910441149	0.609399906800097
d	Type II-N	0.468273637940181	0.39329296939803
d	Type II-N	0.691169306049971	0.313721181990888
d	Type II-N	0.761768211332543	0.065994269489321
d	Type II-N	0.767037894805547	0.322319184447868
d	Type II-N	0.360947444993562	0.477384800304632
d	Type II-N	0.388173810374772	0.489429529396202
d	Type II-N	0.510434718191168	0.34997942288782
d	Type II-N	0.535124279822321	0.342499436593683
d	Type II-N	0.612120644565839	0.502575449953708
d	Type II-N	0.388074509657002	0.230801746769419
d	Type II-N	0.753352227136074	0.287793003952156
d	Type II-N	0.826926403467296	-3.00286026003685e-17
d	Type II-N	0.650436611543092	0.0832932609297739
d	Type II-N	0.645414101847289	0.142888111855864
d	Type II-N	0.571138917190046	0.35186596516906
d	Type II-N	0.491299016453265	0.480485496559675
d	Type II-N	0.775385577376264	0.155657304033544
d	Type II-N	0.774067575053573	0.308427193230555
d	Type II-N	0.291227396646284	0.609399906800097
d	Type I-P	0.557461473026424	0.39329296939803
d	Type I-P	0.702694975337337	0.313721181990888
d	Type I-P	0.501929867041054	0.065994269489321
d	Type I-P	0.653234266993536	0.322319184447868
d	Type I-P	0.455093708879476	0.477384800304632
d	Type I-P	0.274070698227828	0.489429529396202
d	Type I-P	0.611037239042973	0.34997942288782
d	Type I-P	0.502823401767285	0.342499436593683
d	Type I-P	0.9043382706343	0.502575449953708
d	Type I-P	0.200896918940808	0.230801746769419
d	Type I-P	0.703242420237176	0.287793003952156
d	Type I-P	0.333489714967772	-3.00286026003685e-17
d	Type I-P	0.288336759069727	0.0832932609297739
d	Type I-P	0.510352426496829	0.142888111855864
d	Type I-P	0.501887198898225	0.35186596516906
d	Type I-P	0.561303787489212	0.480485496559675
d	Type I-P	0.632361427131116	0.155657304033544
d	Type I-P	0.854126609003239	0.308427193230555
d	Type I-P	0.682180571347275	0.609399906800097
d	Type II-P	0.463838653213541	0.39329296939803
d	Type II-P	0.690023835039143	0.313721181990888
d	Type II-P	0.29258154675941	0.065994269489321
d	Type II-P	0.726357774107336	0.322319184447868
d	Type II-P	0.479034498093094	0.477384800304632
d	Type II-P	0.551272445665886	0.489429529396202
d	Type II-P	0.561297010501123	0.34997942288782
d	Type II-P	0.500269987176486	0.342499436593683
d	Type II-P	0.811296075751077	0.502575449953708
d	Type II-P	0.293252711587568	0.230801746769419
d	Type II-P	0.648472194272634	0.287793003952156
d	Type II-P	0.344450167756769	-3.00286026003685e-17
d	Type II-P	0.334198189650858	0.0832932609297739
d	Type II-P	0.367390214300602	0.142888111855864
d	Type II-P	0.637976393859798	0.35186596516906
d	Type II-P	0.714356678298879	0.480485496559675
d	Type II-P	0.424916162548284	0.155657304033544
d	Type II-P	0.703317383595289	0.308427193230555
d	Type II-P	0.984884494434984	0.609399906800097
