# Supplementary material for: Causal networks of phytoplankton diversity and biomass are modulated by environmental context
Source: Nat Commun. 2022 Mar 3;13:1140. doi: 10.1038/s41467-022-28761-3 (PMC8894464; doi:10.1038/s41467-022-28761-3)
Supplement: Supplementary file 4 — Source data [file 41467_2022_28761_MOESM4_ESM.zip › Souce_Data/SouceData_FigS2.csv]

Convergent_cross_map	Library length	Cross-map skill
Biomass xmap Richness	5	0.118845726166348
Biomass xmap Richness	10	0.19556623945758
Biomass xmap Richness	20	0.26027455167188
Biomass xmap Richness	30	0.275712938484858
Biomass xmap Richness	40	0.284666824059977
Biomass xmap Richness	50	0.311548779391311
Biomass xmap Richness	100	0.359709882221715
Biomass xmap Richness	150	0.358448498317422
Biomass xmap Richness	200	0.357469579388054
Biomass xmap Richness	250	0.355769700488099
Biomass xmap Richness	300	0.358923729650844
Biomass xmap Richness	345	0.369351258947294
Richness xmap Biomass	5	0.0472662626673621
Richness xmap Biomass	10	0.112602906754832
Richness xmap Biomass	20	0.150765249420843
Richness xmap Biomass	30	0.173903772461673
Richness xmap Biomass	40	0.198598159521578
Richness xmap Biomass	50	0.213399539131696
Richness xmap Biomass	100	0.292698863552424
Richness xmap Biomass	150	0.318876913573551
Richness xmap Biomass	200	0.348453505491146
Richness xmap Biomass	250	0.375785764474984
Richness xmap Biomass	300	0.403287470043352
Richness xmap Biomass	310	0.411962309510374
PO4 xmap Biomass	5	0.141241024108136
PO4 xmap Biomass	10	0.227750995357394
PO4 xmap Biomass	20	0.296926371427572
PO4 xmap Biomass	30	0.344742175556831
PO4 xmap Biomass	40	0.358360613929422
PO4 xmap Biomass	50	0.356620059266877
PO4 xmap Biomass	100	0.387460895419841
PO4 xmap Biomass	150	0.425335211732102
PO4 xmap Biomass	200	0.452708208817957
PO4 xmap Biomass	250	0.461225586812695
PO4 xmap Biomass	300	0.469999996526813
PO4 xmap Biomass	349	0.481573413813661
Biomass xmap PO4	5	0.132264288348479
Biomass xmap PO4	10	0.227024508021274
Biomass xmap PO4	20	0.287133915258033
Biomass xmap PO4	30	0.337706972243559
Biomass xmap PO4	40	0.351360377579673
Biomass xmap PO4	50	0.378328202213006
Biomass xmap PO4	100	0.401624327623244
Biomass xmap PO4	150	0.41785933137865
Biomass xmap PO4	200	0.432980559207692
Biomass xmap PO4	250	0.457157563938042
Biomass xmap PO4	300	0.482775686394583
Biomass xmap PO4	347	0.494738195788353
PO4 xmap Richness	5	0.0577629428245084
PO4 xmap Richness	10	0.116028234418138
PO4 xmap Richness	20	0.170754353337791
PO4 xmap Richness	30	0.201095733921887
PO4 xmap Richness	40	0.240738477994483
PO4 xmap Richness	50	0.262345077488517
PO4 xmap Richness	100	0.342854622473194
PO4 xmap Richness	150	0.387422043308242
PO4 xmap Richness	200	0.419237537786207
PO4 xmap Richness	250	0.441850136240085
PO4 xmap Richness	300	0.460552609745627
PO4 xmap Richness	350	0.469527988452375
PO4 xmap Richness	362	0.471174479025573
Richness xmap PO4	5	0.0388393292091105
Richness xmap PO4	10	0.0722545050148667
Richness xmap PO4	20	0.0949290509189177
Richness xmap PO4	30	0.118685677318267
Richness xmap PO4	40	0.126883273975032
Richness xmap PO4	50	0.154451240519231
Richness xmap PO4	100	0.277787087264203
Richness xmap PO4	150	0.318443365653271
Richness xmap PO4	200	0.344063977060315
Richness xmap PO4	250	0.359355977199644
Richness xmap PO4	300	0.386148340461283
Richness xmap PO4	310	0.392706153567223
