# Supplementary material for: Causal networks of phytoplankton diversity and biomass are modulated by environmental context
Source: Nat Commun. 2022 Mar 3;13:1140. doi: 10.1038/s41467-022-28761-3 (PMC8894464; doi:10.1038/s41467-022-28761-3)
Supplement: Supplementary file 4 — Source data [file 41467_2022_28761_MOESM4_ESM.zip › Souce_Data/SouceData_FigS3_resample.csv]

system	BD->EF	Temp->EF	NO3->EF	PO4->EF	EF->BD	Temp->BD	NO3->BD	PO4->BD
Gv	0.393403970046025	0.205076305949923	0.560899905974069	0.463840502251434	0.524204519185761	1	0.0623892636873892	0.691422315303504
Gv	0.52733929742968	0.339179238594817	0.567226609825399	0.448141361974905	0.358783964345383	0.931950434115008	0	0.784807739110968
Gv	0.412361711008921	0.402471710443964	0.386505685711229	0.199017077293233	0.301391455749253	1	0.429632085024828	0.696796613420685
Gv	0.519789069049369	0.587651247605256	0.442882381057269	0.480698896675805	0.488003159308756	1	0.308385958646901	0.831037996649088
Gv	0.428934517951262	0.299707980099334	0.59917859615025	0.375576070050081	0.302620718784475	1	0.0537286254387385	0.729697234494824
Gv	0.300103654432516	0.374660430046379	0.671084052348895	0.237293541552834	0.516087037763436	0.989654954054827	0.286113392437512	0.815487830069315
Gv	0.495632427651975	0	0.465747906596163	0.34396888063382	0.288646336132145	0.949233538086705	0.121526502573499	0.771548908898371
Gv	0.34013841454081	0.240769091979039	0.472409364702167	0.30341454028891	0.133942093225482	1	0	0.642604440435431
Gv	0.224927597659442	0.355991669837383	0.339262431417193	0.389077505088363	0.377557313550076	1	0.214974532449305	0.84549474534068
Gv	0.427158773852485	0.352351546673348	0.478934272212201	0.344933372761719	0.301806217217742	0.948048534345775	0.165256233885654	0.897139338338487
Gv	0.385979948888587	0.291549513838576	0.542028901141994	0.461259352925551	0.0580297829390051	0.9961128159861	0.0226652065982558	0.794732314050265
Gv	0.418505094487124	0.253334438902091	0.533108719308997	0.214040984068198	0.114203423689637	1	0.220552564854202	0.511233368810058
Gv	0.335494361250152	0.276534439943832	0.516414073971051	0.449454809498915	0.249927485302888	0.831263218642162	0.281006091496894	0.86346226773911
Gv	0.525820039248745	0.468722323457029	0.470361897962373	0.373714047292884	0.479095106829215	0.966960684349618	0.211825382099703	0.888757591408059
Gv	0.296501448660696	0.42625199550304	0.580716907294064	0.434794205909648	0.542355015765377	1	0.122369346275	0.705112199730932
Gv	0.476124111215117	0.47854014746803	0.540625728696896	0.293357343411137	0.261883689605647	1	0.232621812625462	0.78906406976192
Gv	0.533018355988806	0.297453691274045	0.52766604808991	0.425024927721373	0.313378030211305	0.864325384419396	0.1034213877739	0.6370588663363
Gv	0.514986487580347	0.168418166569961	0.541287666459034	0.404744207292305	0.42344930247697	1	0.131699944685606	0.869308352228537
Gv	0.157751660930925	0.408686944861757	0.421260486794352	0.406229116713279	0.165970997652904	1	0.19917109630635	0.686503619882267
Gv	0.42405719337169	0.434864783410542	0.342977350549994	0.299451350820893	0.504230989605708	1	0.10139143880881	0.673706152448082
Gv	0.486530617800369	0.0596642037730063	0.572309679970205	0.501407456162341	0.412937361356405	1	0.243743643996156	0.752435653147937
Gv	0.312885890763367	0.339168503847875	0.391696086206005	0.224259860882945	0.373637252051999	1	0.140834550326471	0.679439555113453
Gv	0.241094950256166	0.309424094672133	0.430468819401046	0.26613446764748	0.526116595410482	1	0.23521234660519	0.598450091611261
Gv	0.182608940993763	0.31411451887488	0.427970917906764	0.347834572645496	0.403788006909934	1	0.0983482288640082	0.72820245643019
Gv	0.385872437799203	0.338869204668769	0.58413899656887	0.316795785904228	0.281488915330933	1	0.220030802270564	0.817922711209355
Gv	0.254542096679515	0.167411032008882	0.642538281224517	0.314073236199568	0.308952773298774	1	0.184937802467655	0.600901959648064
Gv	0.0826726777013935	0	0.550751488362407	0.363199293514602	0.398683380002461	1	0.0998277325369177	0.563084511528064
Gv	0.17697232858408	0.229771539065887	0.424878149221808	0.37597108865295	0.398399833202936	1	0.0887324912871258	0.959611891899757
Gv	0.206595589039049	0.198445223254215	0.401739905769868	0.405529526525094	0.223181187184901	1	0.246943827228863	0.651431489153959
Gv	0.211531838188237	0	0.52057853153116	0.342449053835429	0.324415156270553	1	0.0626160326277441	0.824226729117728
Gv	0.276484603440212	0.238146764899877	0.453451585691224	0.40265704018172	0.262470392369258	1	0.171635015993225	0.702113609107954
Gv	0.281802607033827	0.523582345742758	0.616901588456468	0.31390116634506	0.291474329199797	1	0.480204730935779	0.814026555759404
Gv	0.505985038869401	0.258328848340344	0.71744120376254	0.451212175362611	0.256569121961349	0.969369851767805	0.544040392235165	0.959205166870849
Gv	0.168751561004996	0.376824058788817	0.350752450204374	0.323776314995851	0.383224464166172	1	0	0.688306770171812
Gv	0.728913999996431	0.35035505777045	0.386283447792901	0.655460798634615	0.581111409459155	0.914765424268634	0.267648814306888	0.949741912551255
Gv	0.349926301471319	0.417465978687245	0.442135186021428	0.418990537767517	0.522603076801252	1	0.124277329123331	0.524974884722998
Gv	0.300487480989529	0.276963628563877	0.632782920298744	0.382248394317942	0.0732058327129761	1	0.158848218817062	0.956207806855326
Gv	0.16814511592185	0.251929313762041	0.498977016540239	0.38501482517684	0.343551488045621	1	0.339424093987051	0.791928003547059
Gv	0.454857756801969	0.440131052809788	0.610378484102922	0.235128772831739	0.326578022485453	1	0.223243632310312	0.699666046693575
Gv	0.409402554680067	0.186652147496073	0.394640980287678	0.236148071499736	0.494167065747009	1	0.105980363714561	0.329802125973402
Gv	0.226996575376806	0.239839338222535	0.403848855821521	0.28643647988419	0.55512897196814	1	0.12953242892067	0.547031336058385
Gv	0.187877853682615	0.0600406758867028	0.414246452696366	0.165695239981762	0.50700187391461	1	0.383541689735342	0.829814258770583
Gv	0.388801858460155	0.306352339051361	0.455507232876551	0.423942671836695	0.186676257688557	1	0.361272533769034	0.699149484405451
Gv	0.474895051115792	0.599532786562181	0.394129690562384	0.194757550798267	0.490000599603495	0.894904353425537	0.257623909726507	0.744436413564439
Gv	0.291382450880454	0.423765776080515	0.648619436833904	0.228469261769411	0.415119834025862	1	0.167067540089018	0.781165206775714
Gv	0.388045283081726	0.312344429858745	0.50584500608843	0.325080657639272	0.354206244024274	1	0.235385497598484	0.82559550387298
Gv	0.279719277597926	0.489081271203242	0.557692572556175	0.418389426132023	0.396740323234128	1	0.183351157243767	0.731957055372674
Gv	0.412561663009316	0.191485409159039	0.506048565170994	0.310446535140589	0.27746822232643	1	0.311467086711086	0.786213036588318
Gv	0.418555414709739	0.477711635161664	0.658274827290946	0.338331051410242	0.352705188615828	1	0.263572992587002	0.771381929498594
Gv	0.536741261555221	0.387546244350359	0.478520259434652	0.197728700119227	0.358779332178193	1	0.242863776476527	0.776612941398333
Gv	0.398427003634425	0.497404517373783	0.527384603484381	0.55289431727721	0.50088627796557	1	0.114211893608742	0.847491089863093
Gv	0.494753850569601	0.302229254840362	0.398772895070357	0.316508096220505	0.485656408083774	1	0.255091006671349	0.81690357727592
Gv	0.390241669230514	0.301935245780055	0.415062133829046	0.365569517924551	0.429724997169478	1	0.316568539432828	0.506808881855263
Gv	0.390684436665441	0.579179665157364	0.416356748972417	0.456433430376781	0.0201760398845422	1	0.442350380077189	0.793062066506212
Gv	0.354860303114427	0.282782176226075	0.437523064338036	0.283581216948635	0.39847785240855	1	0.360149684581779	0.759800548469271
Gv	0.279037672863056	0.2899879141038	0.413250644549422	0.536623691284567	0.498583468757078	1	0.170667138363248	0.764115833812957
Gv	0.346644864677789	0.348975295696091	0.296919001072711	0.405146183212004	0.357396835045873	1	0.23297946715702	0.825165764095177
Gv	0.385217022332472	0.236659087178063	0.501740013133511	0.50079152984139	0.426897136108445	1	0.263799359879457	0.78766773155488
Gv	0.563269853889422	0.102721046729333	0.409689373754229	0.48713763377502	0.282547644872752	0.878131003036261	0.0976896625903365	0.832405355774471
Gv	0.316411874480216	0.100352814027715	0.499259284053423	0.424802430186941	0.430525522688349	1	0.265491220618243	0.890894269573912
Gv	0.437518965056091	0.525269473795365	0.470653371047502	0.444277164665735	0.548676800191094	1	0.219061060491713	0.854997556061975
Gv	0.382699356533097	0.199320368599158	0.351891335077958	0.454867805388462	0.467617135569887	1	0.244012313563057	0.580152161841874
Gv	0.364068240967048	0.342345624816192	0.606363765506903	0.416328952583927	0.475621205470353	1	0.214638864856198	0.954675351384211
Gv	0.38933386471223	0.297911675164473	0.49351061977117	0.206696375918623	0.299930435868067	1	0.275315928661482	0.785566402902647
Gv	0.574545307848801	0.239511727302677	0.344415639981452	0.437620844344762	0.15887585966897	1	0.316372634349509	0.766501168660613
Gv	0.602376471897178	0.219388086824811	0.70188683066485	0.420898633122558	0	1	0.244134706045088	0.959463040373208
Gv	0.486186832015593	0.187098422826172	0.610036756442646	0.451673864260324	0.583908689131555	0.864728645915761	0.317975174014337	0.965050732046374
Gv	0.519845762218941	0.118651941713728	0.577256101514983	0.254503974242861	0.144036408551785	1	0.155286413353618	0.857159590001239
Gv	0.430532623058403	0.150912673182446	0.688212223836515	0.389617900869982	0.442977397044869	0.970845369815022	0.0889329456214391	0.715803361222058
Gv	0.439506640948576	0.154448308482424	0.535094374488096	0.325126413448951	0.352306584514782	1	0.274287149520387	0.487229742868938
Gv	0.596702220158016	0.235772316817278	0.696319421302513	0.483969039288213	0.315146378011418	1	0.409203333974288	0.732538308333791
Gv	0.0849447859740657	0.41791626928129	0.473412783915431	0.374161839532535	0.373783461531867	1	0.0445285924152655	0.829455351946027
Gv	0.365514866938913	0.394702491430585	0.518267539709224	0.326505644621902	0.381842628031064	1	0.17758254083901	0.79402551056214
Gv	0.293101233437513	0.179029674214583	0.192719280102687	0.304154538867012	0.144750646606125	1	0.19332856717325	0.567288833700423
Gv	0.489357793729475	0.109255437371281	0.639977762378216	0.378066040089895	0.479373116219775	0.910447716348506	0.341565775917673	0.590887719109447
Gv	0.279368691507814	0.479464048274515	0.514613450225671	0.426356996268519	0.280280541609815	1	0.351452561628185	0.838556003737386
Gv	0.403144015192895	0.543296446341658	0.386080647659411	0.250724919773939	0.273710311570397	1	0.428474231337759	0.788590767533434
Gv	0.322615626608143	0.0514320198492553	0.357294240274732	0.351952126281592	0.22560482318279	1	0.151182123985283	0.754046087970426
Gv	0.3915666966363	0.295724418110337	0.602767797002151	0.358569506278856	0.189582932473151	1	0.379860616792158	0.891145912242466
Gv	0.361256335315005	0.40092892681247	0.478060287783824	0.393658012992446	0.409866019663525	1	0.167650656136215	0.95993253122999
Gv	0.338702303928869	0.476689677125916	0.515226150306283	0.313907389486323	0.165714737476242	1	0.316432471746137	0.756587531812966
Gv	0.224837146197267	0.320360674045039	0.482770866562871	0.299210670492643	0.353939303401489	1	0.150135302013223	0.628921006999876
Gv	0.293085742863409	0.145480374228446	0.423275729464893	0.416687554996939	0.0722904613154959	1	0.324802161007076	0.554572627637571
Gv	0.440010925568491	0.195661198781468	0.443372206284269	0.425739404836353	0.400881075910577	0.98238311530722	0.172491870697945	0.705526528334232
Gv	0.36409915997563	0.32662206217508	0.692095738889997	0.355228821811366	0.474743037858374	1	0.0964898963612785	0.934026487887916
Gv	0.348369596879857	0.112675874004513	0.625651407922163	0.279323427380815	0.494506265332882	1	0.175306029317509	0.593019150484244
Gv	0.380414521237253	0.479633450228531	0.417838089874875	0.392051571852417	0.163947916002321	1	0.115973750454338	0.690595918213301
Gv	0.41221742459521	0.135673807136005	0.640768586376572	0.315827999009546	0.34923350523748	0.96818268951945	0.227092435788842	0.7718683699655
Gv	0.0759814744645548	0.2960468432411	0.471184582741011	0.331178640144529	0.425417374736799	1	0.210811900834868	0.508150537128703
Gv	0.418343807314339	0.258292130298149	0.372860658141188	0.277074030284688	0.528462084748426	1	0.324795956296668	0.880004986068055
Gv	0.28767304145337	0.281279632410674	0.560672776024377	0.34313673153299	0.371805550156845	1	0.0570043786530684	0.801727426335456
Gv	0.408765898308198	0.339011199038201	0.433894329557725	0.594108616539366	0.481232368677693	0.961284547740937	0.244754555708457	0.821006417711356
Gv	0.181679297884675	0.149621416831255	0.530571093308632	0.281193264077466	0.31546723892888	1	0.0968875746141109	0.761849402361123
Gv	0.566092578206036	0.577685721613149	0.825522572251301	0.387264223233927	0.35393191555945	0.9138726076991	0.222813848762327	1
Gv	0.30227829068532	0.167228711290045	0.490662326155575	0.388265195003507	0.392884355823409	1	0.272365930431966	0.523004472519719
Gv	0.591107950232632	0.260982289022568	0.526976913931841	0.353436351973325	0.411388599916541	0.955821393533051	0.107406939671837	0.906056025937616
Gv	0.247122423119497	0.521399922210417	0.512880652217975	0.460638783071976	0.58497499706539	1	0.395973193706139	0.803541392445202
Gv	0.338752205380752	0.554210123063661	0.629799020264355	0.311745283297594	0.196694847558097	0.824388717846531	0.184262150649944	0.850424937376348
Gv	0.162330768111379	0.268783653967024	0.608605284667031	0.423882353887314	0.255061550146625	1	0.21238648549845	0.64999118654732
Gv	0.535960938863782	0.354014068544317	0.451820750301228	0.269088314569681	0.204135255794633	1	0.328689706705247	0.727382235294869
Gv	0.248822218762926	0.349926671360366	0.426470829716337	0.337166392747247	0.487119930085687	1	0.164420787515803	0.817583347442345
Gv	0.432013403870359	0	0.638401653471321	0.379431693831951	0.396646268563692	1	0.513845194596234	0.746374018404511
Gv	0.537115026685262	0.322063437375611	0.49809961051973	0.387327932724795	0.2510989664638	1	0.330182214542259	0.723369072299565
Gv	0.478001364044448	0.240601659571227	0.336942873756459	0.442587487787964	0.497247440872835	1	0.187571667568218	0.889004630632848
Gv	0.402753411422479	0.394231026903182	0.485562443438542	0.337646938129714	0.452455183106473	0.955627142541915	0.248420681198249	1
Gv	0.583798060059827	0.41280974153285	0.544892830500193	0.36079840198759	0.184256187002139	1	0.138761067447887	0.821140141724343
Gv	0.50856174978463	0.313960027261149	0.484696429183479	0.429181974759009	0.114061586632874	0.721373812618491	0.264165675049198	0.861293156414236
Gv	0.10337839405646	0.31210032258891	0.711525668746366	0.235527733682766	0	1	0.281189214327323	0.925568760354149
Gv	0.659330575766069	0.520273993044248	0.614126238189132	0.51488973869715	0.410833290842988	0.907928114460799	0.249652415540732	1
Gv	0.284023317060796	0.423270306950744	0.386291065007499	0.209621430580524	0.496258269045022	1	0.296741349472037	0.756945654215344
Gv	0.263613312594946	0.0409724197829741	0.586001553214907	0.275849581669739	0.204282151741559	1	0.0990102756590343	0.646532312145091
Gv	0.369926079609704	0.510477022308505	0.523859378373967	0.470489457389655	0.245565095698158	0.929758232348024	0.41608453271294	0.787434547700107
Gv	0.268105937681026	0.417549865454736	0.638575762406177	0.342887356715252	0.288647578845601	0.979971289828922	0.250588417117562	0.910766617525749
Gv	0.431315414630739	0.146204154256921	0.455796313657926	0.132622387235491	0.365929085918449	1	0.318783183644601	0.774886889207155
Gv	0.389654459277555	0	0.562432577445042	0.25726190074472	0.291683074533686	1	0.186482577098106	0.806765705932649
Gv	0.358725936315348	0.325902924696727	0.453358084619037	0.289381922598398	0.341068219095989	1	0.279405737788869	0.711693734457633
Gv	0.349525347483584	0.282738668309388	0.511022040137569	0.375807985135676	0.321110455396335	1	0.0686214358124999	0.790283278256575
Gv	0.384053029362175	0.491029936049123	0.518323747679148	0.47188612414229	0.41944746557911	1	0.0914934897614313	0.889225240632418
Gv	0.138959554685139	0.409720204654447	0.228627594018694	0.438569963180574	0.38190604686229	0.668198277230784	0.167310876881762	0.663323009319093
Gv	0.513297805849183	0.105262363316526	0.383561205450269	0.339425563677764	0.241506699952437	1	0.256350881178507	0.789910131498874
Gv	0.774134553808446	0.193979017894673	0.821499277783662	0.373580968352592	0.483225605611362	0.921704442813032	0.211587413313893	0.829504957862684
Gv	0.39614002053829	0.379610791462405	0.558132145071031	0.308245344190186	0.436234074501091	1	0.204184778833561	0.686699673192637
Gv	0.230991300375126	0.112377329760884	0.496997793111236	0.504922253854254	0.40960677656939	1	0.178852313558218	0.778830271807524
Gv	0.400589156977746	0.291821691248261	0.782097206743225	0.497605131327664	0.302717873485447	1	0.153734129575502	0.696564917632626
Gv	0.354132455037267	0.218976756876171	0.345161297743282	0.430481889961896	0.512623340020018	0.909436197672022	0.435650635234644	0.954648254483882
Gv	0.266086754870909	0.203495941434132	0.477913832747773	0.361994586495075	0.157317124384459	1	0.183398719294121	0.564565860340876
Gv	0.553057648979467	0.268972115949589	0.656238588446264	0.533553714736046	0.612072414057506	1	0.233840969426937	0.8877475104653
Gv	0.412934281377617	0.45399893053782	0.518738585540876	0.250062801177662	0.346055809022461	1	0.289053784642671	0.793694294468323
Gv	0.372085278661942	0.407143923044833	0.550207050557052	0.329901297672077	0.435526066097936	1	0.34819044952635	0.923736410136315
Gv	0.284299231187864	0.347313918248506	0.523984747584219	0.216356802170136	0.433198663581843	0.95576129093818	0.23861150321551	0.864434572730232
Gv	0.422944700170559	0.14822075091502	0.382388087889354	0.418716560183763	0.37830289016506	0.907359731410925	0.167805176002115	0.893937178555117
Gv	0.432071810906114	0.478168441003583	0.630655865149368	0.385251979275819	0.402216426200292	1	0.305622066992151	0.785159622973819
Gv	0.314573690340982	0.369923147447929	0.500412916015911	0.261069735802719	0.364719110855913	1	0.316814972628931	0.833733652614342
Gv	0.417428209939056	0.436595822881437	0.618672209884667	0.411302509504111	0.287417564237207	1	0.40431000044433	0.585943923166209
Gv	0.446054776164012	0.250476564259094	0.622349088347122	0.457600339563703	0.372906719025672	1	0.141470678782411	0.618296372674972
Gv	0.582147299037154	0.189217832817682	0.590913117409858	0.3202337687722	0.526435533712558	1	0.273723127167128	0.704009385200673
Gv	0.294580856889704	0.624149509986754	0.482322228902543	0.291657389172163	0.427931660886955	1	0.103679634056001	0.821209370018033
Gv	0.359991176458323	0.285506336728348	0.377216115795585	0.273208950293965	0.349766676914	1	0.19152892703451	0.681984955675147
Gv	0.461996042936915	0.29041171776805	0.429784806071872	0.339969379769821	0.302029713643226	1	0.281603147628497	0.916106177567363
Gv	0.314874281917389	0.222235796480118	0.493075248793682	0.411762326472785	0.420152218092264	1	0.138750877501951	0.756347656825985
Gv	0.503460698241804	0.223621123140878	0.683257477327012	0.4532184136212	0.381743307510515	1	0.321192547491856	0.762311604119758
Gv	0.308099091891014	0.161801951093607	0.591651184719036	0.210654585971945	0.252279097574714	1	0.150853924121221	0.782418791718291
Gv	0.592255756666779	0.354243341784456	0.533564237177462	0.307615696764044	0.343420787280494	1	0.146368600013947	0.720265583728293
Gv	0.104213795668998	0.231385542752606	0.522003501387729	0.304715363841378	0.376850738334103	1	0.169796855863344	0.644523738203858
Gv	0.458181423762643	0.107769177129393	0.511907923409236	0.290089958143402	0.382177348869683	1	0.171150283866695	0.956649095888345
Gv	0.314713866269921	0.349524292959629	0.502802159125815	0.259495988763073	0.398517865223785	1	0.344058437754689	0.719772893411927
Gv	0.494387316141309	0.140592895285237	0.371151128209868	0.534936505503644	0.341224300586096	1	0.23616571890401	0.742869283626663
Gv	0.551174242173483	0.138144696554577	0.523996189868784	0.503036841326518	0.229042090836042	1	0.145979628423895	0.772977153551229
Gv	0.307390854738254	0.221548551042754	0.368816642862988	0.402182600098585	0.42176296350909	1	0.217312237120692	0.714124161624049
Gv	0.112126022926039	0.399042246029849	0.571820603161685	0.324567944651216	0.36137719745587	1	0.301310895120653	0.73211353821328
Gv	0.410533508724707	0.326831663927931	0.406771364338296	0.304329405205588	0.386326876865861	1	0.139159215838881	0.572318818140144
Gv	0.341469608261901	0.431509776852046	0.477796768221393	0.286914237212597	0	1	0.283767647087054	0.632854235506767
Gv	0.27771490985903	0.531688472307181	0.58602248922284	0.272063065754371	0.446401663909207	1	0.21552690985694	0.592992467311286
Gv	0.41019284067448	0.424161546232276	0.498150411030532	0.285106841907	0.482183722914719	1	0.124581122675243	0.879089406225802
Gv	0.504639528307571	0.246042869947256	0.510038298661014	0.424420800718786	0.365767538150836	1	0.207835313487616	0.99941343440255
Gv	0.455625805589541	0.574439825060893	0.649223985094958	0.51166104527849	0.662361984239232	1	0.268314860660956	0.971251818567602
Gv	0.381039327379301	0.316725699501952	0.321103512737859	0.442061208633109	0.438425655314964	0.980674957270284	0.270161710649364	0.914110165986945
Gv	0.394930797670331	0.189064702988962	0.459705987179543	0.385904485471678	0.332631214950996	1	0.22533508663906	0.767038806105459
Gv	0.225726125776818	0.23554117611041	0.545614536112059	0.485103443242342	0.478699639913261	1	0.235003449554984	0.797559295054248
Gv	0.373426486735328	0.132613884318574	0.803967435492625	0.3911752118168	0.208767503459868	1	0.269932289479753	0.880827364181081
Gv	0.420492869211607	0.434415422808914	0.718722110282427	0.413224186244393	0.560793835182892	0.92182876669968	0.229992640543423	0.785881095769927
Gv	0.259047317617256	0.109202428825097	0.486723437876812	0.401823558420733	0.155974440807795	1	0.147907402735958	0.908549279815426
Gv	0.380879923538949	0.353427915849398	0.337588465654422	0.269883041856571	0.36032575959214	1	0.199153355480607	0.548312667383764
Gv	0.347102318201658	0.298962229757062	0.653175513346124	0.443353481530273	0.517187110636328	0.99203234942345	0.427598840475388	0.926675520043535
Gv	0.508087392710156	0.204576902550745	0.438158857305785	0.288052715322344	0.295249272796773	1	0.201781136307881	0.757699438477498
Gv	0.430095038492687	0.28331517880954	0.564120717312472	0.347155390198185	0	1	0.0786861853766732	0.493834013886492
Gv	0.234960382978281	0.231459479223306	0.55156727790747	0.409212440323106	0.234071656700887	1	0.181150527890684	0.730475535172284
Gv	0.428158631061176	0.368246945401892	0.724201080990732	0.465262033999939	0.0371200441642726	1	0.133461864020832	0.944597095327716
Gv	0.481149246558939	0.444623233684349	0.629512794821761	0.361722162644066	0	1	0.220729140914014	0.614956830565655
Gv	0.36081797656707	0.257637290506233	0.385915888425173	0.368628278979513	0.451417315526307	1	0.220123390465927	0.544507177130836
Gv	0.58417236754872	0.379092771744145	0.553784928869393	0.203411918352356	0.256364253218706	1	0.368767264419452	0.787575831757245
Gv	0.311329628191077	0.274144792662048	0.527945969205673	0.287933598071434	0.420992903401466	1	0.363911926073319	0.676001765785815
Gv	0.472255313551472	0.576843508128953	0.438448057845306	0.572736477136667	0	0.898420299998764	0.181423045508323	0.854487886541735
Gv	0.252111643060829	0.383497476662636	0.549937860899664	0.33750427629737	0.1836833445977	1	0.29295536461636	0.801589892128842
Gv	0.606818381246352	0.381009113682819	0.586021826039867	0.298056395565011	0.556719787387141	1	0.211398941821798	0.820054801030753
Gv	0.329118789249357	0.407442086554046	0.420083718776702	0.293324319098424	0.32261682440469	1	0.214592898568478	0.555807379051357
Gv	0.334339006567974	0.457241331611642	0.455137188025527	0.386183373515579	0.602605945016103	1	0.166243193231993	0.81544171271828
Gv	0.516671909311128	0.251608573237074	0.323542628855907	0.43321975693995	0.220299559904687	1	0.0018377600450165	0.960196589662565
Gv	0.395132819746215	0.346453968123587	0.407882705527706	0.240530300738971	0.581981332220618	0.855569273102448	0	0.81356309998771
Gv	0.465499685415166	0.496527929111123	0.709386318894009	0.386893155335583	0.383264787344123	0.933533906195727	0.206480675494506	0.60676708134644
Gv	0.441199189434682	0.403430965153236	0.504514915330048	0.532742251108393	0.505534751098901	0.912426074029965	0.265210163337802	0.585458016374722
Gv	0.278724922462535	0.263565394194143	0.692902240810666	0.411113381756289	0.291202755609878	0.970479684281869	0.41695530101935	0.881389916098956
Gv	0.430620871182721	0.325203916737574	0.485664555064696	0.210913992208141	0.494821110610165	1	0.123861559987372	0.753322061380674
Gv	0.411591425416914	0.399758350530411	0.559721547217181	0.47609179412453	0.493238670344745	0.887255080817656	0.109917257209271	0.970790117821026
Gv	0.492828019201053	0.379206656741696	0.512772961479566	0.28583692508484	0.182049229014976	1	0.0846870866092456	0.710539275127718
Gv	0.343406806617394	0.179573224151873	0.461403558705487	0.510748874448881	0.546720824695598	0.940285990475749	0.395923705259158	0.921436540064336
Gv	0.489317443452922	0.15462922323407	0.448430795992444	0.261110230164837	0.456419978756817	1	0.326210498608083	0.697499378005163
Gv	0.429541441313829	0.421821081918991	0.593062208773733	0.134738427718674	0.347072118476267	1	0.180446645495235	0.638400933770578
Gv	0.503399165417023	0.291885219899783	0.539837905584769	0.489034853987874	0.298651326398785	0.921756293140832	0.442452662162375	0.892235757070165
Gv	0.342328594133816	0.424038463372486	0.541085837277898	0.397970473636596	0.354698986612791	0.960150832015212	0.23000754772062	1
Gv	0.395912296309159	0.362213206361045	0.512178901485416	0.354635447190761	0.365770842195159	1	0.0657713409047039	0.719714406164225
Gv	0.411511933950596	0.117413966379398	0.472267156501635	0.339298423837755	0.155343000188063	1	0.164577838430337	0.532902043178899
Gv	0.323606864243275	0.461628310736613	0.39181427024744	0.354331288449137	0.50970335119903	1	0.291663527202219	0.68013727086785
Gv	0.410391823166926	0.420381550240645	0.684211106360432	0.222962204006517	0.307994293664631	1	0.242847162297642	0.939147376352403
Gv	0.297335326381231	0.262302143880402	0.348537985450038	0.356986293410564	0.359387992258692	1	0.31958477102384	0.864424113355574
Gv	0.453027285341822	0	0.662872704085364	0.579330034304355	0.49036560753879	0.983014374813072	0.320309612940399	0.965524655122468
Gv	0.57313584642915	0.26711739315699	0.555889378341104	0.265750714601761	0.488467778008784	1	0.41997391790249	0.795775793514817
Gv	0.441143115813845	0.297369841450846	0.494524839161619	0.398889283811767	0.363242971446733	1	0.0863209811795213	0.845528028651201
Gv	0.506345253713643	0.171406124724566	0.584111772475818	0.472189515553919	0.519833843661919	0.867744130442548	0.216357413790808	0.614524405300877
Gv	0.3065959535478	0.159188825939368	0.189444261838543	0.414550129713626	0.476442114873565	0.929071391566717	0.135928989938164	1
Gv	0.409345430990084	0.0709518813252493	0.453332290763632	0.411770896395179	0.126590558435274	1	0.137347140970577	0.669745912776385
Gv	0.553183512237548	0.242075306388323	0.607090590976673	0.33098235379891	0.455664855996313	0.995005835397627	0.260177418220608	0.619918392034961
Gv	0.621432354753547	0.478271420571561	0.676081417966821	0.484449015069588	0	1	0.402095167247875	0.951258836687438
Gv	0.530976272218612	0.289169431174086	0.509459252421166	0.267794793723484	0.119524332690418	1	0.209258412979908	0.726141842604958
Gv	0.459526331953512	0.150039355021903	0.391884633422081	0.036496593697003	0.365949798972804	0.966873518985664	0.215659251979647	0.557842618392994
Gv	0.58380922656778	0.517937228924469	0.347602219856693	0.318199299047297	0.458957539593495	1	0.166136914717964	0.670827982418882
Gv	0.363232143291984	0.39662467245536	0.331850947967968	0.449605925575302	0.252839389869171	0.837635284420146	0.056489102419804	0.693323751544699
Gv	0.483662655271814	0.472638689849371	0.492352571237094	0.334717480404531	0.425636215478959	0.996508246899205	0.355548310340585	0.7652287456403
Gv	0.407044814441654	0.343982853925613	0.528455472669933	0.261260818093001	0.349030389716976	1	0.263537324824205	0.772119934637151
Gv	0.396362987848377	0.229091826615479	0.554011518149267	0.350193133361836	0.261616335125775	1	0.175995857302939	0.523595833952693
Gv	0.394657632373471	0.170062696893558	0.607018805358699	0.427498236991776	0.413228021902991	1	0.134602416961662	0.722857679345832
Gv	0.511982012792091	0	0.518305385227545	0.191789418143892	0.172082762092527	1	0.261228929453422	0.782818719746879
Gv	0.32627250090656	0.340835186266584	0.549977490571871	0.389127385425648	0.261274610975461	0.986552804366547	0.161123419170045	0.587433439741453
Gv	0.150101144020058	0.312878931941196	0.48312960021562	0.149247218500613	0.260681685174102	1	0.312658796977662	0.616265366704333
Gv	0.38752542147424	0.3464698504655	0.550334615691288	0.337891544665846	0.412414757589104	1	0.0536780618244057	0.828562980522803
Gv	0.346980640094357	0.529377306538309	0.677126177857626	0.457380369267834	0.16738132637631	0.970324350362127	0	0.713256373840635
Gv	0.530494179418587	0.325470951914607	0.503123514866757	0.54006111746817	0.533912313631058	1	0.0147900811157979	0.608029046119625
Gv	0.402168436990801	0.363250506959896	0.675560366556091	0.398228953947612	0.42254973343785	1	0.190184442511979	0.823561307294424
Gv	0.296940358940317	0.369765268686368	0.486104136784422	0.228889994871929	0.237478146617511	1	0.296185968930072	0.924265907893321
Gv	0.524258593492975	0.314786765207341	0.56772643821467	0.564775970407204	0.339828114463423	0.965607555911902	0.167474338095133	0.805353987379868
Gv	0.374194831425309	0.329982445237551	0.616684046322436	0.421984980319506	0.368869850364668	1	0.28396525411203	0.788868780207763
Gv	0.532791443748548	0.493266401541891	0.651135003532991	0.343184859758166	0.29556376160687	1	0.234963783854142	0.780948021520542
Gv	0.426392683563502	0.375139954179992	0.375297270524313	0.383559202247001	0.229811630678811	1	0.219335763689962	0.616060784110405
Gv	0.167784521430049	0	0.56884249048018	0.303635830979553	0.412584004718867	1	0.240177434429223	0.954580373800542
Gv	0.274854530580535	0.346301893578621	0.409370525373717	0.395603843035558	0.415108532636488	1	0.094070178326533	0.63509683243855
Gv	0.422335401275825	0.550688564357017	0.531277360292066	0.510021673038997	0.273591678548183	1	0.181473987944433	0.77042637695227
Gv	0.112987923200184	0.160614326756009	0.421674377896347	0.121037839558571	0.501477667902861	1	0.296127218769539	0.687781784667954
Gv	0.616927827345301	0.387573171497606	0.568059235274473	0.156435571404299	0.216777448180409	1	0.101836855587402	0.668463226508067
Gv	0.335234652929251	0.489835724688181	0.435729253679289	0.413147655610736	0.422486676980712	1	0.24299559948578	0.642018302829395
Gv	0.323214657065292	0.402624784188536	0.442142875926145	0.301057369604133	0.0370743811407589	1	0.327215737137339	0.756501596318498
Gv	0.30109496315431	0.462372385736874	0.640715708220192	0.609586194601984	0.442648294150248	1	0.408326585453545	0.829502372035551
Gv	0.312120456927883	0.333853973284723	0.659858671020141	0.626295458402753	0.350476384775573	1	0.224358667347114	0.77478476911572
Gv	0.413919561278799	0.402873191623254	0.348655496138347	0.259118822883127	0.465814090584294	1	0.309393454216519	0.534212472987233
Gv	0.525147615105959	0.0971315062505003	0.572897379357173	0.41381110180687	0.53741924630697	0.978873707508533	0.25063320687052	0.912983181079136
Gv	0.495443907660969	0.285365006174557	0.652386203672737	0.354680957572348	0.437424473449636	1	0.477482548659447	0.890140616150252
Gv	0.287945846319485	0.393986350062695	0.622574683163353	0.322780824405894	0.496236800673089	1	0.183817424546841	0.708647634816068
Gv	0.226660094392245	0.398130397133715	0.603887539467359	0.272057587918768	0.147268626893483	0.976977767237946	0.257263016361007	0.618156402942565
Gv	0.408993427294815	0.23401257197822	0.591524620627137	0.484088052001624	0.379814955654836	0.917688896343282	0.173301350645925	0.948548381474726
Gv	0.327152314992199	0.439298501159354	0.320722060071637	0.296560556393648	0.264239519609711	1	0.358426701596677	0.839551134666598
Gv	0.306211338438219	0.593529113685151	0.602728722107906	0.364938303265945	0.458957711093262	1	0.24625600779434	0.579672933791485
Gv	0.334339507073731	0.153809688280734	0.654678287439328	0.298969721513831	0.310387579637512	1	0.273018070224495	0.966987250674658
Gv	0.486831023467988	0.252270535113088	0.521075283461607	0.436065259801215	0.449348200535426	1	0.324206993050962	0.6827542809009
Gv	0.460985790399335	0.310969700687889	0.47695988470264	0.247859643979553	0.313419340014972	0.940936103680054	0.224685142780388	1
Gv	0.350950913903241	0.247111053430775	0.402733367916074	0.330849358902954	0.444151900464265	1	0.179074985152414	0.877263560881496
Gv	0.399363587778141	0.414112190264706	0.495254639674564	0.344642330178914	0.429914625705298	0.83837209069268	0.13791528550793	0.823865515274208
Gv	0.460473997610298	0.658463109907182	0.587929129404559	0.221390906953377	0.410586258199716	1	0.203439279922206	0.728110355040617
Gv	0.589243421145998	0.378966898919275	0.644522595054894	0.364805074230202	0.607904423654141	1	0.399611109504137	0.845465311771547
Gv	0.32889832998015	0.0325361390000245	0.421805534861945	0.461871763118428	0.0444657920415995	0.839220562701857	0	0.704549093490443
Gv	0.456990351343332	0.0148060858181981	0.646007328728807	0.563059922813549	0.477654361516466	1	0.0960242984696924	0.823175474912619
Gv	0.368630477273299	0.47287741310092	0.50413262683419	0.144207704009094	0.243707611052349	1	0.468708113746433	0.886086881507482
Gv	0.443691965136079	0.364446707311684	0.214629560984379	0.324115190036738	0.592038232562421	1	0.218906534358947	0.717477448996736
Gv	0.265144629730902	0.14213177685436	0.400703617823437	0.385587172447217	0.430095432028904	1	0.191273133141485	0.864891270067688
Gv	0.356942139564486	0.510794345039182	0.590686295349966	0.243482676986806	0.451502631404331	1	0.261267061129328	0.795339278996808
Gv	0.338687920281626	0.326544835290923	0.483498317213867	0.236274788103221	0.535885929469896	1	0.0811878680794759	0.905803901009514
Gv	0.315162034511703	0.441907584944907	0.321922648612059	0.421853177184903	0.609906735792699	1	0.259625037414792	0.644559953517789
Gv	0.183581830055852	0.532701881009251	0.615439720224282	0.375188292840948	0.252706998870085	0.936691904585792	0.289839755791597	0.974638218250734
Gv	0.277638814885228	0.405696393500488	0.704399779050588	0.396954700582084	0.456351619628022	1	0.0519952824418056	0.685051229812041
Gv	0.256383161390998	0.335940937922989	0.458035932013058	0.270499424045342	0.13058969291917	0.945812782612864	0.155483738685706	1
Gv	0.415340492858897	0.384381270657468	0.443324396756329	0.328325853199799	0.431540726618841	1	0.143642734346403	0.515951577905726
Gv	0.54686864259974	0.276310668616198	0.524532287390195	0.349593882621281	0	1	0.109151501545738	0.863097072283183
Gv	0.320893654939896	0.255214235894944	0.582017005133002	0.211456142762037	0.504186567878566	1	0.170671921930743	0.95901012237457
Gv	0.419758352071406	0.320364701092498	0.397451794180776	0.260290928218834	0.362890457194837	0.98115293664038	0.313082685067852	0.818318122040537
Gv	0.485801945071792	0.295362294810316	0.426989025527402	0.407580568506015	0.301982064035763	1	0.248214960695314	0.610687035317873
Gv	0.434457318645426	0.245843248534722	0.422995684238916	0.445538070147575	0.345861710328056	1	0.0621773537675839	0.679520399874941
Gv	0.309254212221781	0.606744019460674	0.584501823554231	0.248441158651368	0.424727193938656	0.98056959634437	0.342385222668298	0.822563233321627
Gv	0.407500258726629	0.382234938002967	0.572712218365093	0.25845613240066	0.373234119180329	1	0.274949870913353	0.804577599640579
Gv	0.393421392313292	0.384529103780914	0.47569745897109	0.411137869531112	0.116812436478368	1	0.281461247816112	0.868703343862222
Gv	0.411051079019587	0.196257020962017	0.599632138617258	0.41320714871733	0.535534640814524	0.884772289376288	0.114536320438133	0.857291310923673
Gv	0.555447902750641	0.528243526362467	0.601045860089985	0.270075773784826	0.293327433232493	0.976281301871996	0	0.97803848833361
Gv	0.298474881617503	0.401366292668097	0.598009047077915	0.319929765515619	0.183692501450663	1	0.21873034441201	0.799300174989096
Gv	0.487878434666602	0.31278671086258	0.344099084412721	0.130981138627902	0.490205173936845	1	0.23178426496231	0.643695662658493
Gv	0.191935276969805	0.032220651800254	0.510102851417512	0.271795892844864	0.397396456263307	1	0.11661243710581	0.684676505269518
Gv	0.343714175635728	0.225018924375754	0.623272884494531	0.437350345344672	0.446179430981949	1	0.135293525767101	0.825511914341838
Gv	0.557182041285487	0.302825874692938	0.604163795860933	0.410402424812679	0.417854594084822	1	0.234920642447565	0.638429910830632
Gv	0.590738013993486	0.379096189254235	0.401279085221402	0.612890231620261	0.53585673887074	1	0.257309970556599	0.878930915043177
Gv	0.347769613900038	0.272812269186643	0.50279704038979	0.421570513228283	0.407138523704272	1	0.182347957498697	0.744196521199414
Gv	0.455708226249104	0.0689096079292767	0.592452544226158	0.549922592162084	0.407248830362054	1	0.149895663697985	0.768095416399319
Gv	0.397872867918925	0.391611521788958	0.50539088981806	0.290113955300825	0.0124014292981629	1	0.240407171071881	0.714588564573533
Gv	0.234707693267399	0.258952998902319	0.531771829343134	0.276755020090216	0.356105750655669	1	0.283633405187506	0.560461192411546
Gv	0.32607149899519	0.244124759748366	0.692603281639826	0.193391108159708	0.280649115411186	1	0.119418707832332	0.95072054738975
Gv	0.228187671411474	0.479821500091683	0.4447768334705	0.584095147145522	0.616833855693254	0.879141101789722	0.306721257351143	0.966420847844424
Gv	0.483485606583793	0.211131655452487	0.699935208681747	0.654877261977352	0.539045967783251	0.844430214495841	0.233633475096012	0.810479564635048
Gv	0.363564485586497	0.0261152089463018	0.589571290748923	0.383364627081755	0.331321760285965	1	0.140046140290663	0.573034045805878
Gv	0.386829105193261	0	0.461616350497068	0.341890174049096	0.433178146097471	1	0.282596864797292	0.749885875695364
Gv	0.150846784669757	0.302117713936386	0.350578693043037	0.439788198723502	0.0528468836723018	1	0.0956819812543447	0.815708260406824
Gv	0.314875208633267	0.468549003134904	0.405383348834374	0.445650038818266	0.155698962448608	1	0.16328094952513	0.546578511026379
Gv	0.512076711584517	0.295865686421818	0.353882029954738	0.43268668127406	0	1	0.193858858945331	0.582938793328687
Gv	0.39427433268735	0.364270070287356	0.611997013693911	0.383298997825275	0.310157576096563	1	0.0936241369631891	0.5811891399611
Gv	0.299518051631795	0.39056824929969	0.516941399341587	0.223565076215192	0.38444378770589	1	0.164952188843494	0.719153233555089
Gv	0.32756033001727	0.314959011679556	0.605796393109148	0.336806036353389	0.239862053249268	1	0.075778297154466	0.763481468527769
Gv	0.267450387630672	0.610219567022722	0.572634672079395	0.462673925830214	0.41747383429324	1	0.373289410204342	0.875212258077741
Gv	0.437008554527909	0.505258294531816	0.338222466350679	0.448304095948008	0.238879336338475	1	0.00432077130742558	0.624943874461094
Gv	0.348975575915697	0.323102615516058	0.151520036288018	0.303896117926907	0.113253633128905	1	0.0587975006753262	0.707501803094578
Gv	0.423006633200834	0.310651811991727	0.516193433279079	0.338232530768317	0.394715050973282	0.934680647846358	0.096849007418337	0.806037169696746
Gv	0.488971540446143	0.345882508024823	0.338938261267341	0.380009666435264	0.184534269882606	1	0.282964985983148	0.668777210317745
Gv	0.402206639517888	0.30480538070045	0.530274102473531	0.368859709395573	0.289525312531335	1	0.25345518802399	0.872185028755108
Gv	0.187611502597791	0.413762078599456	0.664966409874906	0.322113665588969	0.63632569490051	0.927104224624345	0.272857122751629	0.877854519423797
Gv	0.517764084348299	0.245448841775968	0.544000861946281	0.334410737429704	0.560433894521677	0.882910795628503	0.273423409708948	0.707807438327577
Gv	0.500622304531304	0.236425154371801	0.397116900671779	0.261330683906763	0.454055243774419	1	0.227476132673795	0.879767121232227
Gv	0.392633635179821	0.378093060660241	0.41156920012591	0.391494213591196	0.370104133570336	1	0.217485302872175	0.54164377628173
Gv	0.100577237568238	0.199625543232828	0.507605165892182	0.461871644659188	0.442477452180206	1	0.252580862861217	0.806859750404044
Gv	0.117048290716221	0.258420447514457	0.486941542396808	0.47914216896013	0.411864540749739	1	0.147771348537155	0.6962943152833
Gv	0.453730490834678	0.180512656797817	0.528315983825654	0.366110894377032	0.578857984418541	1	0.117524921449346	0.836975607585773
Gv	0.281198826661546	0.394323268509834	0.516169784288475	0.355351181951295	0.413424804125686	0.823138344969644	0.265454450763927	0.896136529367144
Gv	0.604964322652688	0.320101747689163	0.494723679227249	0.369022939145177	0.442991530731978	1	0.198446702687449	0.448702964754
Gv	0.605126472926626	0.413538465733955	0.517806349676707	0.342074123962357	0.212603833369134	1	0.238203000818594	0.797603888242301
Gv	0.392213070543445	0.459431523830986	0.602172894450002	0.502183418587485	0.395881809171657	1	0.134704448865262	0.90170660926225
Gv	0.256999947824638	0.453466955796205	0.810411044232598	0.194046139995194	0.755859618471559	1	0.210169766243064	0.853430052434688
Gv	0.275704580500389	0.296141216721004	0.420337962439316	0.359850673586715	0.322530949234633	1	0.175807553523207	0.682118562855396
Gv	0.426306304668705	0.516372729385067	0.499149895873976	0.363787724912609	0.391139582518779	0.95984661315136	0.112913507982347	0.801862272344644
Gv	0.598759245874762	0.457434564278673	0.197574926226653	0.356296919334667	0.304087425438414	1	0.275845575516336	0.767709783148858
Gv	0.467574269730679	0.656653350941973	0.70281470162692	0.384946434145016	0.502307875000726	1	0.393392924066019	0.77970785247306
Gv	0.338963138256803	0.284515863601432	0.449413303629351	0.415341844902389	0.480110824276812	1	0.406090749773905	0.883629704901336
Gv	0.403702737251013	0.249222297003053	0.34071132438351	0.220734978538907	0.542585909464122	1	0.0620961623622662	0.697871796692489
Gv	0.491235516790375	0.401995358180956	0.366415541398757	0.269205082352858	0.239194982701018	1	0.150279895716715	0.687911701371431
Gv	0.457695229667156	0.38871376759319	0.208816227870924	0.352719770345328	0.140912227266392	1	0.12158757320208	0.594029604670471
Gv	0.226497622933855	0.0853782096467835	0.598123731630677	0.441708125637577	0.255428161710099	1	0.0932728015062626	0.633227022103052
Gv	0.362811890330117	0.280618785013199	0.656502465939122	0.324374539905752	0.403931880461498	0.838912143431142	0.382998695281155	0.805333113203109
Gv	0.446298793196301	0.404634201520949	0.542532887470525	0.400737420916663	0.300932398374039	0.99928146133447	0.248099644954808	0.726543554813568
Gv	0.458232778733423	0.287289903899991	0.40125644364137	0.25724275117218	0.323285781947068	1	0.134915001978651	0.70307962356777
Gv	0.538426014954698	0.192290981197246	0.453471551888996	0.592421038273656	0.183200075164763	1	0.287414800607732	0.961249921085762
Gv	0.309127361312442	0.231465521780957	0.403173269047621	0.111565519542036	0.344502652843086	1	0	0.525524095272507
Gv	0.249846700269457	0.407182163628917	0.453074152848803	0.403542673580949	0.0905688448909247	1	0.0673742264699526	0.784526452147418
Gv	0.494144365863118	0.173585116737646	0.457151069254073	0.367565102391409	0.372535369018036	1	0.273689608025234	0.855940228269009
Gv	0.488183865336473	0.0627654506576135	0.517183934029427	0.460911878658567	0.18106191011204	1	0.172392502982929	0.907273164017242
Gv	0.593919506981333	0.387474477456999	0.634811301414236	0.208465664256832	0.439731911007575	0.998074434632352	0.00316999868153185	0.771170966800502
Gv	0.436790459150172	0.448035296865039	0.601340722837706	0.365706814613032	0.38048964138715	1	0.291708379073605	0.749117677037808
Gv	0.340183123808849	0.121971936322057	0.709577165304039	0.395168989014038	0.508616015313301	0.860415850078293	0.264941646891479	0.642889291642844
Gv	0.390679323075999	0.477748506126599	0.389776065589002	0.491264732248972	0.239907367248621	0.968320620230395	0.166486456938845	0.668452003111958
Gv	0.530728614180588	0.459984827357092	0.257880044649265	0.317944467863826	0.352152735189958	1	0.104969991550297	0.572120341518402
Gv	0.0955113511189122	0.547701969214028	0.497906000464286	0.40679262430678	0.433590779674371	1	0.152413811786253	0.777748197143228
Gv	0.271774532873246	0.57373015122268	0.536741684838234	0.268048715123451	0.255293079174838	1	0.104023753341156	0.701025894485812
Gv	0.249699019848396	0.389138215339274	0.490535442353372	0.405518141419871	0.359760702422303	1	0.210785928874061	0.677604142065516
Gv	0.42489307816458	0.343916313053592	0.551522272049092	0.36147762139002	0.298997681559676	1	0.264691284118291	0.698544412286991
Gv	0.506075774150124	0	0.587920052795701	0.360014480932585	0.30438205485325	1	0.129450835187738	0.751440212966808
Gv	0.206654625145737	0.358983547967458	0.480035107339875	0.190686456059797	0.387722560471447	1	0.0655512981317902	0.815671106640743
Gv	0.423012665507211	0.491342904757473	0.506080163234728	0.357513024983006	0.387198855119759	1	0.0755336408051182	0.66539946651379
Gv	0.29844870394143	0.393527448460378	0.39234567662233	0.162490157727572	0.275902177499763	1	0.260358856597341	0.641154146855614
Gv	0.476384797252512	0.317336683045373	0.47864383083959	0.345094873873273	0.161523000233566	1	0.202493861471244	0.6162491298533
Gv	0.273040367375333	0.486771574163322	0.631176730108279	0.311976158075566	0.0181646146648003	0.902259990658314	0.186288752073386	0.887156343412827
Gv	0.289762071369425	0.32858871145543	0.273907777684331	0.127294425863751	0.213192477217097	1	0.0195448501073096	0.575734457542277
Gv	0.486001243455633	0	0.597956801154134	0.428823724299835	0.227235225001244	1	0.195000499059861	0.926774720034437
Gv	0.407959556365328	0.500824903922573	0.42535278271375	0.326687039059471	0.306470182760341	1	0.0766603098782689	0.694332640823738
Gv	0.206139379190577	0.347381844179831	0.616149873531031	0.403550286840442	0.457287026270001	1	0.094874069364033	0.816050661098883
Gv	0.520764211016332	0.526379838546296	0.603412225718591	0.271186151646049	0.363939412382938	1	0.122387167354165	0.655794773048962
Gv	0.251052461615676	0.109502202670289	0.529606477246878	0.459406627172157	0.449034083041455	0.991193051040549	0.141939904154075	0.964224104235791
Gv	0.48862826882296	0.481017006810802	0.567431868311706	0.338161630450273	0.304761909150199	0.97418000775719	0.195828711849986	1
Gv	0.53788132258699	0.23396953772621	0.800133946816943	0.715160115910759	0.496156104366701	1	0.315207684901899	0.91186994222332
Gv	0.380653464514092	0.275148939765463	0.40631601758776	0.341223123686968	0.227043002146689	1	0.119709034525276	0.681123234007547
Gv	0.368790316006872	0.237380955909112	0.429933879515258	0.453657863160367	0.404344781894961	1	0.223404415299614	0.934578523975097
Gv	0.493251014111755	0	0.280512357576985	0.355559203516864	0.295178153178387	1	0.18679319118294	0.864237687582595
Gv	0.400416451441411	0.242037864389224	0.529820909709984	0.42258056516965	0.308770304735312	1	0.242251526914132	0.861705915136705
Gv	0.295677425712685	0.25851387892193	0.421973207761616	0.359986724727617	0.0349043848306609	1	0.264411859088708	0.439182226981823
Gv	0.403022232252712	0.230780259180168	0.371873954881181	0.381573307506574	0.507887502385617	1	0.218124749368058	0.815432946599502
Gv	0.236213852988097	0.328471822255184	0.529170947378326	0.36641910941268	0.329363139032697	1	0.307851239377031	0.829286032912857
Gv	0.593926775807067	0.464674042510834	0.522299722533898	0.23325176811218	0.477557306700909	1	0.262486093084597	0.51577386963939
Gv	0.331568325956966	0.619598613371291	0.471626677309288	0.36045901367603	0.213581184088457	1	0.13359486771034	0.851318379821302
Gv	0.483740302000375	0.486422547377751	0.652161252329708	0.314343507067301	0.238084996491517	1	0.0655143056492787	0.676609864513211
Gv	0.366897013501996	0.321411358245179	0.685375787190807	0.236783681297632	0.204961711086645	1	0.170139546385352	0.78367516276209
Gv	0.447065321835785	0.214416793644812	0.507644145687615	0.518849847640692	0.157978596497244	1	0.102009019056257	0.605876203171227
Gv	0.456571015080642	0.230128708218441	0.423460918855968	0.353646758143972	0.298698675831609	1	0.297062420783612	0.662990016300677
Gv	0.359458106434644	0.289590564771488	0.585654659706607	0.450848208863079	0.28604583768301	1	0.231562722679675	0.652353771462711
Gv	0.17828695128447	0.424133307947917	0.540761246550591	0.21635964701843	0.315316654739993	1	0.161924739106577	0.655928704787286
Gv	0.507577808095563	0.381373716408458	0.511545117345409	0.482127818653815	0.354783021087199	1	0.372839606092364	0.808353985487871
Gv	0.608308732458249	0.524948191196972	0.740071791196663	0.476443751414051	0.268271030216181	1	0.395431693131622	0.665331845818249
Gv	0.347252118164976	0.118210800287256	0.441481237940834	0.200081463553449	0.510643728464299	1	0.265172974067419	0.699955004724886
Gv	0.323075124136878	0.469058613025697	0.516846136214522	0.475192405572653	0.133477731973737	1	0.183877623490642	0.918750415877648
Gv	0.486658752137401	0.49327172881876	0.641006051059713	0.409104764232204	0.160712352151769	1	0.262441485992647	0.875467702327497
Gv	0.45645857313879	0.054702747733046	0.37880767652641	0.430904895234269	0.489505047511563	1	0.197955876177634	0.651967956948251
Gv	0.383938811725825	0.228882512137852	0.552144826992602	0.487941259510366	0.521199400207252	1	0.197435867619635	0.732728352402462
Gv	0.697970227593321	0.398899301223604	0.66167894988752	0.552201483974707	0.348549954854406	1	0.0783792181110775	0.912868211383427
Gv	0.427328026028448	0.408572716487474	0.536107012211008	0.416978401494979	0.33505737217057	1	0.233995123178587	0.95685958646814
Gv	0.352255896592957	0.35463474338444	0.514578007524302	0.531786027967447	0.336761387125076	1	0.182352611096565	0.905280633411793
Gv	0.236676220896366	0.135055969466298	0.666897923643657	0.442338675378987	0.222998753984277	1	0.272262233499995	0.829986147102878
Gv	0.371090415209296	0.354941994808095	0.477955536965148	0.498299427347796	0.136600927374593	1	0.185861099106672	0.755717060774668
Gv	0.366080114260764	0.451871214585302	0.6437547465837	0.301002825485389	0.234919571852529	1	0.223699024699248	0.68015049013117
Gv	0.475008986862495	0.622666894745989	0.535062823966572	0.366373784861477	0.208568432748864	1	0.159679020656145	0.750389143341545
Gv	0.198638442090151	0.431525965565298	0.621823147098696	0.351021426791421	0.57981868229203	1	0.156492482469861	0.6917468356045
Gv	0.425486435880004	0.0527563739259421	0.350403740680093	0.214286856893678	0.440080052987213	1	0.201718467876611	0.528509866259746
Gv	0.26437406750876	0.225213758892115	0.603649252025021	0.347860693482551	0.492447130310268	1	0.347659121318679	0.837864317177746
Gv	0.401643756340444	0.398072462405461	0.354093000606245	0.477428602322055	0.306644055235299	1	0.275080485570405	0.683418654469047
Gv	0.442788227451966	0.281827135003365	0.375414753398349	0.403493619402297	0.173584375101689	1	0.245071472624874	0.3572552750075
Gv	0.398597784052148	0.263359571627819	0.594280470005553	0.338048163257592	0.409151989396972	1	0.195795039854053	0.732458944207443
Gv	0.33588756129905	0.425950368247054	0.598061201719776	0.415918847728518	0.312766183243434	1	0	0.49066172466834
Gv	0.441538943552468	0.298931302935882	0.538357980085056	0.393470250646734	0.514817951502397	1	0.135890650907858	0.892297201509176
Gv	0.343878261466891	0.233780041834354	0.349590225932294	0.282726490577677	0.297715258299093	1	0.200766025236268	0.715352188770508
Gv	0.402844654236531	0.305370526259868	0.552638323154454	0.127221113498083	0.246569500069484	1	0.372627065054453	0.857774145361927
Gv	0.487193516513956	0.404361171593799	0.587157755123367	0.326827349162379	0.289658518012981	1	0.187453254943812	0.752856072395948
Gv	0.304776527765024	0.469093044722334	0.400013640264428	0.613983103863326	0.337615852981651	1	0.168808730099141	0.650607941203529
Gv	0.382872170998228	0.500870184450354	0.636035712758531	0.467036404685088	0.346021287797674	1	0.300688115891279	0.678764457490367
Gv	0.470278496362232	0.327817894449708	0.58717461107145	0.583181888117832	0.0851681599949925	1	0.287882758880665	0.77799443474909
Gv	0.363354351574906	0.472321236334106	0.506882389856048	0.422135440863446	0.0808229361484381	0.89257027400857	0.410267136126804	0.643113471314078
Gv	0.293127784699889	0.406674162385556	0.557581194353527	0.37075189811415	0.335761282483259	0.934766184537009	0.484985551338084	1
Gv	0.520949922343142	0.281391038427651	0.339006560881518	0.369288839679882	0.202483527127922	1	0.132687912529547	0.748546836289471
Gv	0.273340015647192	0.464089362060346	0.411964706961166	0.309440644746707	0.395078284024555	1	0.146049389323987	0.647332246442604
Gv	0.626368193079605	0.250027717048377	0.568142754807868	0.376003751340623	0.359395923084397	1	0.148307076894479	0.798843955050723
Gv	0.251773382148891	0.31938788491833	0.27508563664592	0.290954575523215	0.182007431959208	1	0.212737387339128	0.527486401898917
Gv	0.174660204608151	0.0577328184922946	0.436628656564682	0.319261723376442	0.394737267415592	1	0.224449906238876	0.75728285107826
Gv	0.39567761141895	0.169646112455343	0.646480459830877	0.350898953640281	0.531777384454601	1	0.0997888486288154	0.581991646596111
Gv	0.3622812869711	0.107523984148534	0.771040048440869	0.46187135282729	0.363918806912111	1	0.0777624864976976	0.641535819279478
Gv	0.450493962535967	0.546209674141447	0.523309283698073	0.280820114480272	0.254795945001455	1	0	0.757881162876961
Gv	0.555661095451002	0.380224522212787	0.34392293427308	0.270885634871911	0.0932776428151302	1	0.417237068508852	0.875300855761025
Gv	0.493088512468264	0.315578243281336	0.519218335948405	0.452743319169842	0.349268179534704	1	0.259131994680583	0.820949109847076
Gv	0.523320245199186	0.406566840944261	0.613321341534475	0.38238712667145	0.478148326173791	1	0.30513989087877	0.990021214787135
Gv	0.524173674661091	0.361647853236881	0.612138358936576	0.476945071569692	0	1	0.11261859786275	0.77202237054651
Gv	0.495828403294288	0.23580807939416	0.488400134834475	0.453496204863617	0.345060228928518	1	0.161176031346944	0.726772522304868
Gv	0.348945445364776	0.15666135779619	0.636490804478475	0.427373953684747	0.137800810750875	1	0.289074783707802	0.686213668696997
Gv	0.477076243156563	0.2593647421161	0.576021514735133	0.15290620615485	0.175674754854536	1	0.182441030750533	0.831217093865921
Gv	0.364600515701679	0.370508203817699	0.58821746966894	0.47175205070547	0.320337741548335	0.797219488323204	0.266348087092909	0.878873720019169
Gv	0.335962865649441	0.214745066475446	0.751460400460679	0.449192692729943	0	1	0.357860171582355	0.740973340871721
Gv	0.529348060511611	0.218545816254659	0.525707213859453	0.363441442281669	0.452024588515266	1	0.364755048556155	0.921799506800036
Gv	0.268643164863842	0.519265528772277	0.880507922834402	0.493191283830014	0.159077028510812	1	0.310598292413427	0.883012993212562
Gv	0.497957991431839	0.393530117969039	0.694539652759456	0.407127554103414	0.265532586029733	0.967160112018487	0.275703420670803	0.924955388309043
Gv	0.409914905082416	0.410118297831795	0.711007002274689	0.346396538755375	0.3942800650567	0.79844064124273	0.278928807402409	0.877117759297788
Gv	0.420759245175061	0.189787306317451	0.697718537359684	0.188538535871237	0.367856078371728	1	0.292010391937807	0.823580420828668
Gv	0.438308321362803	0.297987802817976	0.39951869225913	0.484856695602014	0.324316693949733	1	0.303613814959839	0.720963311313395
Gv	0.561670102923343	0.66530506962294	0.593404923679428	0.359053371372352	0.194921091789893	1	0.185431064377369	0.870214712718079
Gv	0.361085320112903	0.380232917702041	0.404372220824499	0.320660368495595	0.315781907189236	1	0.255800387703738	0.676429271501902
Gv	0.359666047887045	0.237721588208398	0.637325770348167	0.467604812774038	0.301077542715939	1	0.361069316331493	0.626893766386931
Gv	0.373489767571818	0.485638119916431	0.414327176089409	0.2594327472833	0.194532176467507	1	0.212816081315812	0.502657308797859
Gv	0.411513451269515	0.42318185394759	0.414767866472678	0.48805356545794	0.327016557117512	1	0.340561721592074	0.777214470653553
Gv	0.469507502061773	0.620811124815918	0.711306449726423	0.457792876186887	0.352019789334373	0.90685367987493	0.0916602813530127	1
Gv	0.393115936665698	0.394825339368779	0.540150609603732	0.598002467074733	0.274931252394548	1	0.290720278936334	0.724729094969262
Gv	0.396776201262085	0.380727457843729	0.510219059294689	0.51998398403644	0.21335040869085	1	0.267143817161688	0.705168777926677
Gv	0.236866499353048	0.38545799716597	0.429095960351118	0.455796068466847	0.109666626921656	1	0.326011506419456	0.69677592872318
Gv	0.493031846998871	0.582871441293239	0.612119977834379	0.377561082338959	0.348027391060467	1	0.329147380860674	0.971597128580808
Gv	0.319693947458278	0.483545535589643	0.600651232930939	0.245778321419009	0.285228974144217	1	0.212433681993668	0.684023506594212
Gv	0.520884706898216	0.555193556455149	0.62544875193652	0.522451068451817	0.387858028901889	1	0.367730106888714	0.803976929022212
Gv	0.499353707503142	0.342100055019783	0.65210269630999	0.238393986043648	0.654452645311445	1	0.161148663451452	0.493237039498183
Gv	0.471840459519228	0.34022857138696	0.396576063455042	0.514955075137328	0.209360419077787	0.9470719558628	0.164195440160086	0.857270848402578
Gv	0.335969420021227	0.478187061262376	0.261787056265869	0.394265573588673	0.249638805938286	1	0.184547502599421	0.740172830663744
Gv	0.424211242767407	0.489492643685635	0.694854299192401	0.441468342917363	0.15076854052574	1	0.0951040170544673	0.691303009071998
Gv	0.326758329628719	0.252516755847871	0.467346638916039	0.447793099562577	0.171134881109436	1	0.0756836426577396	0.781490541390629
Gv	0.479560288695063	0.293073820239748	0.520352799417755	0.469636859155862	0.390789363105404	1	0.42167036212232	0.934586381670229
Gv	0.316414042906157	0.449619428214794	0.463285110679008	0.411037386316562	0.480748761534846	1	0.31810177627696	0.886471738441661
Gv	0.618767198274898	0.184891248147333	0.563514897895713	0.37680845296884	0.487364771946479	1	0.178023758313026	0.665732712088352
Gv	0.534046177225542	0.4183159747142	0.545331070823291	0.413862857969679	0.442096074426438	0.989772282962923	0.342298635010635	0.800726386072542
Gv	0.503031190538224	0.219910962741675	0.49429893988088	0.338905525772803	0.24283408063277	0.941873552722784	0.246001277395996	0.716839659800472
Gv	0.378593971516452	0.348373543663484	0.399653370739036	0.405017031924417	0.270550426150216	0.83334976186422	0.126253462762995	0.820945035746988
Gv	0.274794060052226	0.299032702353655	0.413069914842083	0.238596530847384	0.202876439868001	1	0.248942902994716	0.732885753778103
Gv	0.575160794236394	0.263474798287795	0.631183318128343	0.393886385160303	0.330450726924632	1	0.149962276976191	0.919162113843346
Gv	0.293451606205308	0.356879879714117	0.721190714515013	0.500407226579256	0.0966011331960343	1	0.0753611635558491	0.774112467248405
Gv	0.326001007130675	0.423443371954394	0.317418644960142	0.512997352641677	0.310908942466756	0.981313041997824	0.233938168235753	0.854349783169352
Gv	0.454315530427758	0.49553225252489	0.434184789343182	0.122850682259974	0.103616130427881	0.841047596678945	0.160983094179818	0.969411570761472
Gv	0.267160584247634	0.337580389227819	0.330141879794689	0.274465159882331	0.376770792305268	1	0.320396210405704	0.646860123676806
Gv	0.393194967423939	0.297257903469377	0.521084512539295	0.391079166348518	0.409118090567743	1	0.132032305609042	0.929567956032392
Gv	0.210554398291314	0.242936378345948	0.529432976563578	0.522207909404697	0.490507098449203	0.964763680422971	0.235553161032252	0.860234087817796
Gv	0.394620745391418	0.431098038149565	0.511607375517096	0.171792108532278	0.3715305223376	1	0.281970033843461	0.801020428103201
Gv	0.256514566088802	0.421595555988573	0.477844849256247	0.375307387090959	0.482533940427107	0.967846397930818	0	0.739903284092823
Gv	0.365423402203783	0.350661354283455	0.408511980605147	0.313784500869468	0.341490219938117	1	0.194921901204733	0.762253876372019
Gv	0.455424944906139	0.37040677754728	0.332346111376994	0.286628157255025	0.521331965986175	1	0.210902287501784	0.866490303474244
Gv	0.464022859865767	0.385578617993645	0.541301005428431	0.527869254858137	0.251878501201332	1	0.173478986137634	0.725241792511141
Gv	0.355342826989828	0.581736027714767	0.471831141353126	0.400126527217415	0.241480691313658	1	0.331701563920263	0.983250832731853
Gv	0.342087846649733	0.0918889105089661	0.397764803686481	0.370112942056027	0.286435087822005	1	0.102581628098323	0.764916120288834
Gv	0.560954633739104	0.513227776267207	0.614177817261575	0.384648136641135	0.401655394973173	1	0.272378576986951	0.830687695666209
Gv	0.396194512249667	0.46099274086327	0.528647675543837	0.285621368817868	0.281856723863489	0.875876027400964	0.210008238891558	0.726504798030001
Gv	0.422145721252403	0.295366389145126	0.510217211493669	0.484800095574044	0.485177113188064	1	0.149738996501178	0.726433509051432
Gv	0.535096003313422	0.426474561811575	0.521148275010469	0.487058686493926	0.475433684985198	0.876179065208957	0.194097336654221	0.910409243047782
Gv	0.444135218602738	0.450423512690022	0.408630502275925	0.343805342930393	0.406302941346809	0.945280028612384	0.183663844646427	0.74173595192486
Gv	0.421513678751469	0.413367501712718	0.443557449608522	0.317995902245895	0.354587319213998	0.951916295169756	0.11724104211125	1
Gv	0.321313426183588	0.294120092745143	0.439921178705886	0.227301519707237	0.298599264253526	1	0.188760518016274	0.780801854474002
Gv	0.43169262524617	0	0.636017616720028	0.401642188174174	0.588148971815352	1	0.268416617699091	0.734169882500891
Gv	0.482917714434899	0.437495150834737	0.476240633793231	0.146308560326649	0.447956281261759	1	0.15673457980603	0.821061392548378
Gv	0.31173608771848	0.195360480326493	0.265664485586659	0.271108988516032	0.308340423503097	1	0	0.620747330197328
Gv	0.0662732819570696	0.0942403291652032	0.478465655406192	0.405411022286106	0.299160002887879	1	0.19527221029403	0.69056860770607
Gv	0.458628523061742	0.404448741482819	0.729183691762448	0.320151708489782	0.371457031406876	1	0.0187034870732823	0.873890090687592
Gv	0.417020936696921	0.462662768992869	0.508145773362712	0.247914751572967	0.243419153019225	1	0.149791549015608	0.633717654509449
Gv	0.364228561930232	0.366930684177747	0.248302938957305	0.272650945521105	0.514608018868724	1	0.298315922339631	0.713348493372076
Gv	0.377994753154184	0.366702058160419	0.464878523029082	0.266943060051591	0.332541079266624	1	0.250245659270825	0.691142813425875
Gv	0.475089983775874	0.0255272248537887	0.554070473223692	0.234295060953576	0.263408940756062	1	0.0963838999405279	0.916243233885064
Gv	0.518885464192624	0.480809998647767	0.588625125216443	0.424858002195281	0.487155275738297	1	0.064139577332721	0.91292842787209
Gv	0.504423443176201	0.378807038765689	0.32893216111322	0.214445285586119	0.0821239504376322	1	0	0.674003095342128
Gv	0.509977125303644	0.340638714883375	0.456289175296105	0.361611559198496	0.275251912259311	1	0.157087816439296	0.757592095937374
Gv	0.203810142875969	0.455862631102061	0.460854071027209	0.347970911288584	0.152078247426871	1	0.164056460955475	0.80179209064346
Gv	0.479498898851646	0.338542599406409	0.549979805397227	0.207214004463917	0.415753722862089	0.942208309277951	0.208138989212007	1
Gv	0.419147694477587	0.365903546477976	0.571658077527654	0.401163224008322	0.375976431084399	1	0.365187087738249	0.710031260763416
Gv	0.39278542999087	0.0763541780085924	0.399424041651264	0.44662478877449	0.0738408956580171	1	0.180392654490143	0.68527917287054
Gv	0.336838578125493	0.492447129399371	0.443578103326025	0.366325718365278	0.165671412988131	1	0.117485024792783	0.630551822772133
Gv	0.136222685596792	0.084808865690464	0.701716802418787	0.337990443849556	0.368710178406674	0.93166869021046	0.197554803270278	1
Gv	0.474186280314713	0.250729218763395	0.63933685342508	0.349253905906072	0.126206889672851	1	0.142789903945476	0.789290781827951
Gv	0.6198380789731	0.299370371907615	0.566974847912422	0.438535653777386	0.507131917420915	1	0.196869909101078	0.701979607674722
Gv	0.63876524572016	0.288459997208186	0.438144523628287	0.257887707010151	0.629477236480635	0.921222199715335	0.246078352897939	0.881564585574353
Gv	0.409343447740216	0.488633331728145	0.722576577519461	0.428151317808189	0.421199899032778	1	0.185601491263352	0.717340445214734
Gv	0.296671578505093	0.350401781152767	0.575371114168407	0.454953683482044	0	0.989309221176989	0.230023920869898	0.713875258138262
Gv	0.517962074398554	0.456649662368478	0.309483356597334	0.465554886692943	0.41659618103684	0.881494024218688	0.266981627548384	0.87884959472319
Gv	0.199805323299463	0.524883638507431	0.416354438605988	0.389929824912487	0.359038962000388	0.673202712306022	0.36439132544352	0.578753661962967
Gv	0.554460947470062	0.435224489230353	0.519669829707924	0.5398777740156	0.465210565415421	0.972567956046952	0.300845288261292	0.903940754706052
Gv	0.394630238776856	0.383664492003805	0.698013893648022	0.468592366821094	0.552398837289571	1	0.197440790201602	0.842877975951188
Gv	0.351095819116939	0.304641603464968	0.509982179802917	0.316128653079664	0.190228220176889	1	0.0891870524895739	0.864434972108688
Gv	0.439776632624087	0.278256121074763	0.587385079375114	0.346116697342891	0.454703074615862	1	0.0808746102746412	0.724353012664603
Gv	0.355391279416745	0.211233470640279	0.492885650843508	0.243520618676814	0.29478442474137	1	0.242257556732375	0.863580294945412
Gv	0.483473726469583	0.29128737460619	0.59314277133992	0.33341708738213	0.32772655763892	1	0.277465904623812	0.887475891374178
Gv	0.277391162882829	0.389720869415814	0.509941927500077	0.290240706274664	0.414622295759456	1	0.32337567466388	0.577393712412957
Gv	0.283681831259669	0.474986467978905	0.821477000165258	0.416960336822313	0.250347363627949	0.988576309647082	0.251679117770184	0.880937687333
Gv	0.305801527778072	0.264781244481905	0.509325681317217	0.359791979584931	0.312749150980255	0.911756191245516	0.154184782236499	0.741237537925005
Gv	0.363447855587514	0.192466670983226	0.545346777870182	0.542733695009033	0.600972583374968	0.937612006671141	0.138323381498166	0.776104066472964
Gv	0.142174783217096	0.249660440227701	0.353981447485723	0.441407318253143	0.245581100756836	1	0.156795041333329	0.672023294516706
Gv	0.233893951620692	0.0838466328071176	0.521599951705798	0.276545034123141	0.308164486435551	1	0.0659134919881543	0.804759397707371
Gv	0.336628690131283	0.331362329968156	0.55910485375857	0.396301928049122	0.54770949055821	0.825112803803266	0.263157762344195	0.636747811117963
Gv	0.431770741018309	0.415452142752178	0.487729838957024	0.319104978849216	0.383610811849766	1	0.341077965949612	0.553063637289042
Bw	0.436037416048282	0.814763053302043	0.720202590970321	0.747135017052718	0.674968492892361	0.187389511236316	1	0.869070636557946
Bw	0.589272221931319	0.776914512246568	0.50548508267682	0.816344606531749	0.669006506277547	0.166724158639505	1	0.997021671530203
Bw	0.540656048137892	0.757859830377367	0.545175153332891	0.894480914102626	0.685119872391379	0.217469091505603	0.826481044211719	0.900687037858644
Bw	0.604493695260193	0.824724660888091	0.68317250940637	0.894254778902125	0.498219252417354	0.335306520199235	0.811946137805739	0.823310029507757
Bw	0.733921252291561	0.830187144886852	0.760551372794856	0.919360019677629	0.618248844710501	0.151312360367634	1	0.886752194522762
Bw	0.733624594831405	0.977826698856915	0.691755399666597	0.908729607067153	0.682269595017649	0.334083549351369	0.977110913044877	1
Bw	0.379715525071719	0.912173270469894	0.653018399907875	1	0.643576679858696	0.0621173017163273	0.830628292873414	0.793011349723006
Bw	0.433296695812072	0.959599077284238	0.693904544680058	0.836073880579467	0.304921391162123	0.260885785068758	1	0.928302538169417
Bw	0.714218555814032	0.84921252083485	0.664541272060166	0.953424224299695	0.577521963163226	0.127461047310723	0.700011428677517	1
Bw	0.681812642784338	0.927413355929161	0.700543515279463	0.654629208995796	0.467161989783349	0.364536061471321	1	0.947530264102653
Bw	0.590252778643329	0.870144054821583	0.528226824929039	0.821885875991638	0.662570571070902	0.367094505286371	0.91321518151599	0.837065821502236
Bw	0.571694022919967	0.629184487528449	0.519913349162086	0.794162852071537	0.599438349692517	0.0283085042561356	0.671983768762863	0.903837670092679
Bw	0.701456187316113	0.869315507314592	0.825811282081997	0.933699939422706	0.70897147700891	0.244359798969688	0.999527974524701	0.897015437736954
Bw	0.565419211849528	0.729772597332343	0.526476513187416	0.653172186992173	0.591551546223706	0.163287127613662	0.894617087221838	0.980193420432012
Bw	0.517145179722486	0.767308590661535	0.638921098117064	0.789817653840211	0.645171696596088	0.19477824202328	0.707415352836664	0.914226788973224
Bw	0.586521425446316	0.854944490382706	0.432108618483328	1	0.545678244898712	0.0931529458873763	0.754950706399385	0.953223313739421
Bw	0.656570787094995	0.716699033535358	0.646276218968586	0.796352056120542	0.46308476405501	0.114714060062154	0.827865681361226	0.938852086463247
Bw	0.484990581960526	0.739858626874874	0.539356197009334	1	0.569039651840133	0.243943696058627	0.899102589767006	0.900267418717245
Bw	0.525914536679434	0.892103558273241	0.803134375020691	0.815121906614483	0.375545974482622	0.234726543781742	0.858107994796525	1
Bw	0.49077648618462	0.704078416496337	0.495044471194903	0.868183166383023	0.505910673022027	0.33636209355291	0.729513307446815	0.885880513091136
Bw	0.538408149560097	0.751969273912489	0.792953713772492	1	0.577080917783451	0.210839588281788	0.804068333825731	0.928470372076548
Bw	0.515315772557752	0.624548801522937	0.662006106701078	0.962033213911671	0.712357063246843	0.151872376049663	0.814497290076791	0.940258807036998
Bw	0.710276476072377	0.525505185374378	0.782603218636695	0.750656372944883	0.332658554057895	0.0382828564916846	0.72896303677835	0.861498172147986
Bw	0.549809883931899	0.701100982432768	0.674774523951877	0.93686340441818	0.513565161988033	0.366881414982672	1	0.807000168395724
Bw	0.681288386632491	0.779407997288095	0.548651275864665	0.883549646304872	0.636562647517042	0.291239187518506	0.817969671626859	0.919208931769118
Bw	0.463218663073803	0.873049318292748	0.885341326605674	0.89425117781069	0.464481221668793	0.184799498794039	0.969763670136498	1
Bw	0.681126590375368	0.775082940626016	0.901202941439552	0.797646937181122	0.546100941147168	0.177631092972934	0.842204923537548	0.950737727429047
Bw	0.661231879736614	0.797933547140271	0.716583675269791	0.897057971749687	0.574871687082595	0.427230712781349	0.91689793339036	1
Bw	0.643804689603869	0.456503994561064	0.840142236853317	0.853014195596483	0.627056189685711	0.170388644695052	0.799865058742495	0.881175530884071
Bw	0.552389785090626	0.927977862122368	0.853351869467092	0.943804093909426	0.706711167685732	0.186499715342211	0.964266779016456	0.930597778005752
Bw	0.421190085411108	0.797682557830704	0.919670880644334	0.920496072421378	0.774410296400162	0	0.999147598887584	0.921553701621224
Bw	0.504707941820163	0.887494343526042	0.70922595716185	0.88830298051154	0.57221154290167	0.247181068699073	0.950946564480946	0.723826636121721
Bw	0.675553352182718	0.888638744711136	0.771916095000052	0.927714024308519	0.75200683203209	0.348128542410347	1	0.987074151996168
Bw	0.492077008427652	0.574743197014934	0.760771739105615	0.932338677019876	0.415538780415136	0.0923870890709751	0.901824064407279	0.598538390690685
Bw	0.495217126410972	0.839692178946786	0.833665546323338	0.73391000002556	0.512175570069007	0.153134788354664	1	0.85377994122258
Bw	0.521326530750206	0.755117590042047	0.815696416745271	1	0.480592786718408	0.3372730668301	0.995760100002895	0.773490581304443
Bw	0.482318734439137	0.835435230980057	0.673885180395114	0.745374636195127	0.685976269923266	0.197676621150606	0.954679659550187	0.590601076991091
Bw	0.480559512275713	0.632370544987112	0.521904382881883	0.859047920809867	0.608975410132566	0.149046163235198	0.735904643141014	1
Bw	0.671143794719434	0.948374341721598	0.690388557167655	0.817643624062829	0.398382264728938	0.268556329458508	1	0.909408304758008
Bw	0.838926453056894	0.803127871152048	0.680850907876542	0.660969992476355	0.636113313173845	0.34442213618172	0.979829332946394	0.849594650021638
Bw	0.530436499014696	1	0.530964025617351	0.90266918528819	0.684900652036519	0.180470825940092	0.911785238812064	0.780024912985449
Bw	0.537374725677025	0.827149239981645	0.544273440725816	0.80353310953597	0.581393856636383	0.302647890951851	1	0.942086444551313
Bw	0.746920321099391	0.832253874631245	0.638845169193514	1	0.42203810201153	0.186129719710447	0.907438044459048	0.872899887219796
Bw	0.473754720034738	1	0.611942109799832	0.805567046752742	0.66877305644908	0.254395723826125	0.993960268885493	0.95405405615615
Bw	0.482638870728848	0.898516023125067	0.657040962372177	0.744563902131962	0.619080340887128	0.284589829304176	0.869230712526862	1
Bw	0.523675133285223	0.93334671003202	0.66893660649849	0.792442755719651	0.611120932587769	0.387301148009469	0.875722865870647	1
Bw	0.744629256597794	0.900926760346615	0.816696035883843	0.977831982596845	0.644875003426219	0.339120602381648	0.985898737062451	0.965670894115691
Bw	0.330132328725885	0.744488177778505	0.652052668722848	0.709448317643	0.440016142428791	0.294258478329167	0.865708169104932	0.929504221804002
Bw	0.44921043137905	0.873552445929668	0.66374076536208	0.830868023001282	0.606153330285224	0.305977062436509	0.842816820040733	0.805349666979169
Bw	0.589044263862165	0.850305896174182	0.732519167778566	0.852610210042977	0.488553353630818	0.173043784496411	0.932954299950352	1
Bw	0.361470794172366	0.862464392298909	0.689357348051958	0.835392637778933	0.424786807433048	0.166518327128209	0.839946783121827	0.876073282552341
Bw	0.50839120084926	0.604118409698974	0.758008098208783	0.796033344973463	0.485703855815807	0.0448694673464735	0.849730302205284	0.913084493225281
Bw	0.69645082982153	0.946709525763301	0.505182298099921	0.885876584838953	0.692564037653135	0.156994500779691	0.870616750420523	0.821845408483595
Bw	0.445456732388567	1	0.781335479480329	0.803810441113178	0.642478095088534	0.265351827058742	0.798126764027201	0.698121040041955
Bw	0.680780156729869	0.878760927067322	0.647735020479805	0.905069064431578	0.401379425605579	0.202582829182928	0.86970299349114	0.899520264988817
Bw	0.595983190864498	0.867669062962375	0.683029301621271	0.857913259324352	0.336528442055474	0.19276683675375	0.816620979588015	1
Bw	0.324458052166276	0.879540057785181	0.578977604974705	0.828617020430684	0.640726667143381	0.357947688177132	1	0.928370268601647
Bw	0.625288656239472	0.863851627833179	0.664862390192389	0.877881377940127	0.439108453136886	0.151445534121913	0.700465996149514	1
Bw	0.556394768942339	0.825513487445521	0.582483153980413	0.796272658758516	0.528171255121159	0.00550195359869607	0.910978915740744	0.895093988183721
Bw	0.432216543065751	0.943014187594378	0.591320682419914	0.890198306631482	0.656346478922093	0.317855431558105	0.793655772274353	1
Bw	0.562290787660228	0.984717454914144	0.826339862333677	0.787641343038136	0.461435132506045	0.400349263247244	0.957952616801993	0.996137771023966
Bw	0.709214692737501	0.920113614673594	0.630528679588824	0.821427178093713	0.617024283942589	0.231794541306349	1	0.904718934326834
Bw	0.485477121729559	0.926594798770278	0.645683113727475	0.861404908661363	0.420662108895013	0.254729787011269	0.848873195531313	0.691426416854949
Bw	0.735280149509682	0.948965986644001	0.640391179132603	0.886915808193966	0.566175122195567	0.148308119789526	1	0.896210958171034
Bw	0.594092637647305	0.767502874187614	0.508663525312236	0.843101272811104	0.585227528076649	0.293107099842609	0.670571237474326	0.95755905295955
Bw	0.500146457770935	1	0.709931857847014	0.832449985774716	0.30909309664382	0.308965165075711	0.941143442911508	0.931049378813946
Bw	0.653074075041442	0.896395911608721	0.743466969029299	0.855806541095084	0.589112140769968	0.153575476947287	0.852347050010485	1
Bw	0.476537064449609	0.704572176410149	0.548727923681882	0.896443206084349	0.435719253121627	0.109156058327277	0.824649564604282	0.844098080331843
Bw	0.37195418940948	0.815012303005485	0.626903973864971	0.784220126298784	0.526573216248277	0.139375138359838	0.78417300709211	0.739565033404669
Bw	0.767261854212529	0.927529531496945	0.712522519332642	1	0.677830311695084	0.318434903681748	0.922757122210839	0.95621408277215
Bw	0.635860903614999	1	0.497456531016169	0.83727209553105	0.168664286666753	0.308547878041915	0.964102966345076	0.968982276918305
Bw	0.189108655421052	0.908345233590409	0.768297441021072	0.836776083720551	0.561401630757482	0.263711766135598	0.850747875765222	0.969542815077679
Bw	0.599817891214574	0.815430412737414	0.733068599026239	0.919959744137961	0.673259971228918	0.00850820151847981	0.845985978730815	1
Bw	0.658945139098926	1	0.643747147688614	0.849170084361584	0.445059239421977	0.0992087687142955	0.820952561379666	0.981911682075242
Bw	0.414723801732392	0.896834604498538	0.751626930160074	0.800888338839405	0.563761747585325	0.217640096271449	0.746651449462261	0.904996263465816
Bw	0.564391238909376	0.665403112023676	0.621847132791433	0.814257436217801	0.61964333252769	0.354183077676203	0.826433707198423	0.809753028413287
Bw	0.602722456388655	0.826303673264796	0.712797898952064	0.915823802767796	0.583808013852501	0.445927418642621	1	0.747321448110017
Bw	0.504630985874374	0.615063864442207	0.779384567251038	0.920392627912036	0.388900921105636	0.417985569897864	0.915542390534091	0.837713487436599
Bw	0.680733590560733	1	0.672497917297746	0.926605951486045	0.412853782762196	0.168183621561675	0.867290640248215	0.961176537181403
Bw	0.563754987063472	0.955475051805693	0.442644098793324	0.891871806114901	0.616369551510072	0.327939313713306	0.801110978855097	0.867512553660761
Bw	0.528638615214811	0.745847917402993	0.671172479770765	0.926486609920515	0.798891993352806	0.364947225780983	1	0.590525229865134
Bw	0.500165620379707	0.8668042091038	0.611288570940702	0.949550294491815	0.42664252121042	0.198195742823523	0.867283985797711	1
Bw	0.680625179500191	0.821975963159332	0.721506237874653	0.817458557509034	0.428287634133034	0.383598258633769	0.994401482337005	0.877012643958161
Bw	0.534988168631656	0.811824131214189	0.514003813574264	0.630677793814532	0.440529099612999	0.240538950732477	0.83306580974066	0.897613510318517
Bw	0.545000990282094	0.929040006415281	0.707452246733695	0.78360618064736	0.479135916823858	0.112204540097815	0.863228386609535	1
Bw	0.631694461342215	0.76863981128769	0.671465206805772	0.900273225700502	0.591171545448403	0.264966235686019	0.712426615329516	0.916810544805372
Bw	0.356204422405675	1	0.853045986308906	0.809000485410789	0.718640084997734	0.240646220786446	0.812012653324156	0.944904119585334
Bw	0.383456769214223	0.692658505295886	0.666876416732337	0.841675609248707	0.611745137246819	0.163041106183933	0.905431169425293	1
Bw	0.571397998808924	0.880930450512201	0.77222251521497	0.859802631824436	0.4506273389692	0.350052081200218	0.852614141854836	0.939989896231144
Bw	0.548196192377948	1	0.829555277174542	0.840289319629249	0.578648686548558	0.239680888893923	0.921438012109879	0.837491964954363
Bw	0.532213434725951	0.91246317126927	0.749450604251974	0.971018826150061	0.528969941052252	0.270921629362771	0.936126966699822	1
Bw	0.567230809773372	0.597589339067347	0.849441273785828	0.992262529898533	0.52277698747855	0.491804909274421	0.827578834891644	0.982226144096695
Bw	0.50592729788481	0.849566684668361	0.7561170184314	1	0.647008591893078	0.197064451905576	0.804809297927554	0.896892271078299
Bw	0.735947578944338	0.972092507679641	0.733727569281424	0.993893764107544	0.688952364740131	0.12051945340243	0.980357795635294	1
Bw	0.645606655775752	0.475038011271431	0.547652607720151	0.810377679746281	0.503665557775879	0.208512860864669	0.861154801092346	0.966470355242526
Bw	0.637687691216975	0.934760649252171	0.551195505386879	0.927327774650783	0.567212990149216	0.200043679947878	1	0.782585170562261
Bw	0.475030379184312	0.856281785457057	0.359324226622837	0.869858896450078	0.428128926810924	0.0549706593796148	0.980245329985735	0.871124490330912
Bw	0.579907518116819	0.76040646337061	0.785200515766899	0.772740601434296	0.571155958234373	0.205576684705749	1	0.925333276461502
Bw	0.499516768529837	0.843309369347018	0.594657944799761	0.907203228801159	0.452036640354726	0.174803438328851	0.920681735439805	1
Bw	0.66962611776461	0.796987529102053	0.736877804399272	0.782892499848083	0.47675860365952	0.278407033374472	0.968666768295252	1
Bw	0.759008726343867	0.904253874474269	0.649730109403582	0.799034404213834	0.540103590975502	0.260541461216951	0.858965442432787	1
Bw	0.683371096658824	0.991159933308841	0.678487840653315	0.758578811411668	0.492678855353004	0.218628840922126	0.938841705362444	1
Bw	0.530445010316574	0.876898803363113	0.820789508443873	0.978448411111356	0.596598038521847	0.312847311088285	0.902600921708309	0.95895755682582
Bw	0.535201139885673	1	0.66587570552977	0.812856761315108	0.645117761484359	0.160843766099593	0.963908721557914	0.941626966944835
Bw	0.615149968457313	0.911943513585442	0.516919619719555	0.805863382689093	0.454867609877327	0.26200841167141	0.968423168637642	0.826718760874202
Bw	0.578623948596139	0.742434059710238	0.760230707030438	0.875862262078007	0.760061346474991	0.406467987098435	0.875192346738441	0.798548617887265
Bw	0.626151224889091	0.931678926433734	0.585200812456618	0.938174425959034	0.527693251314737	0	0.927498795711403	0.756735224719471
Bw	0.648727987343308	0.886884101672674	0.555620031442735	1	0.685572294189572	0.342819223453686	0.909129787220574	0.846072655447614
Bw	0.596039915691308	1	0.61791743674403	0.874812368227601	0.561794478140698	0.255657223203975	0.833425398062337	0.927630590394095
Bw	0.650404514883744	0.975244561112201	0.763071606457262	0.888795629152767	0.617863590216341	0.0401717278048058	0.846853915214905	1
Bw	0.538973173163604	0.706614251590724	0.894911486805639	0.807786442570622	0.542646610623043	0.410759174610999	0.773269898438349	0.881189912632931
Bw	0.583061629113295	1	0.796197119889477	0.825328026975595	0.450388187463092	0.111368187100082	0.887769094570764	0.848593988349689
Bw	0.479165498240876	1	0.587548246680384	0.821453572375846	0.550669629355503	0.387004333188992	0.947750250606763	0.943714097534315
Bw	0.554086112972427	0.946839481013153	0.51506484193354	0.658834827438524	0.662169361349807	0.369845117625844	1	0.810207877473166
Bw	0.657241693456094	0.742060194253547	0.688957120325607	0.997541600279998	0.745091786300364	0.398648037292108	0.743551460851435	0.932140105322596
Bw	0.572166096029191	0.933798874045195	0.685266610607537	1	0.524839570649517	0.297343247107826	0.808433660038458	0.724946586797232
Bw	0.619524565893254	0.980625353745792	0.719411125405546	1	0.427145508625172	0.127652178846657	0.901725138659861	0.903015070031234
Bw	0.374578567365307	0.915873700689996	0.812900815517234	0.97063792395215	0.712364450661333	0.133044136106704	0.926270235155666	1
Bw	0.625712772266534	0.786420321306482	0.62621847104617	0.892500071314341	0.583200891613072	0.186848005807388	0.873854331473022	0.930163584564103
Bw	0.54643698229355	0.77146662233836	0.518578168278789	1	0.672934653676763	0.312971260188014	0.950145481106368	0.924294048042731
Bw	0.614064553714564	0.777007879585085	0.71449784354112	0.757785909028181	0.538716157595506	0.0439024342978111	0.926480262766359	1
Bw	0.585591163631284	0.841601336340416	0.647059747755009	0.92879738525892	0.514728370258271	0.245436207832097	0.933239569085655	0.72399023261565
Bw	0.652750760701501	0.966163896047188	0.713749382479348	0.887345277214189	0.442269775257815	0.24290388888874	1	0.683178555559984
Bw	0.545762073795929	0.875370298854576	0.674847501430142	0.916168487744814	0.613484546639125	0.272529041285118	0.920072124754153	1
Bw	0.319978066322911	1	0.66026362919511	0.792561520395351	0.443550499357618	0.199885139132361	0.923396116611567	0.93249278387284
Bw	0.472409319608806	0.912477827591456	0.667260388880161	0.709865219585396	0.601309548470045	0.234895183894341	0.883031793644107	1
Bw	0.544157405995863	1	0.586756846524781	0.907928085779361	0.426382826301334	0.1817428882828	0.83479548656638	0.818426274173145
Bw	0.662455696670681	0.70974218358934	0.530284817509672	0.768732850277436	0.374862927299675	0.310679428299787	1	0.952511618725623
Bw	0.529952948002285	0.833715757798052	0.608413950524566	0.737534890543274	0.6850873047838	0.276650667364102	0.983582107765507	1
Bw	0.466021612959123	0.915583541430585	0.612332335399524	0.798775881693068	0.557721362854644	0.206265659138349	0.930433770975792	0.769688987968225
Bw	0.611106485332958	0.750048692128938	0.675980829035943	0.764682226687672	0.351744866763795	0.233506860213224	0.681043577351136	0.811422132587165
Bw	0.777194098726162	0.792101321248793	0.766973991739861	0.915393723482455	0.687134990641574	0.268973629014282	0.731520203264864	0.931265769402877
Bw	0.335905380920603	0.941286880812424	0.827213177852536	0.893702786983438	0.572991896842149	0.246647559871405	1	0.720662694032734
Bw	0.507807010237884	0.847514982745011	0.577332049337267	0.888778856939558	0.457492464158106	0.0416631544146319	0.974028764724803	0.94419862904834
Bw	0.588887241698561	0.973335469204853	0.545290360254731	0.99263959919919	0.71327218240112	0.173125493332651	1	0.866970266028448
Bw	0.623120927272939	0.967329479009066	0.638373478194354	0.95149274912907	0.579012800645808	0.198520287391343	0.985907028279009	1
Bw	0.750636613069722	0.931329731562723	0.570589822956134	0.896963969988393	0.713476190655108	0.117665967438585	0.948790457532475	0.879522856921584
Bw	0.621746637383145	1	0.655403801662741	0.844731207793985	0.528645020663562	0.304744056234308	0.946958788477189	0.968000697287363
Bw	0.435996685929609	0.877513096940526	0.796263448450241	0.827892623734423	0.523054328412423	0.379579856711478	0.986499233382028	1
Bw	0.491566881209768	0.92025536915754	0.657193998449794	0.895229415634958	0.405181537315053	0.16528357611478	0.919503575547225	0.923138253841902
Bw	0.67117059536276	0.843530798786902	0.674781090163135	0.912807444111505	0.347341671723134	0.111960926753602	0.995812362923353	1
Bw	0.532418004265075	1	0.629959874184089	0.906938145147351	0.561259812383584	0.179790819518461	0.98193437580628	0.916915989780165
Bw	0.405565509683357	0.843470832598631	0.603669251549717	0.834129270956639	0.494461576516654	0.171465204971012	0.78153353709358	1
Bw	0.408118213866624	0.769598823261036	0.492701729407439	0.972155680793189	0.521138543359914	0.175723951738325	0.821217377064192	1
Bw	0.840781623738488	0.919411188919915	0.577755628708268	0.89379942960777	0.52600163188499	0.204350432641915	1	0.873603968480482
Bw	0.595382331920748	0.86965061891984	0.670879137047598	0.843060709598999	0.589365243128533	0.208224711417536	1	0.81857501969618
Bw	0.739347943750043	1	0.757775434785436	0.947387962897268	0.543999657846832	0.247365705624501	0.873191288090737	0.73176762527114
Bw	0.68143244293329	0.907675665283415	0.583816556531589	0.847462814152966	0.563510913077518	0.209461926809738	1	0.895315041105452
Bw	0.634481464141479	0.713760557618785	0.697551591374958	0.824534311881841	0.568956320277514	0.320323313556966	0.943608327094675	1
Bw	0.540014907656385	0.887064155187046	0.725336283971968	0.884305402187335	0.605551567550228	0.240430328439588	0.95646506220692	1
Bw	0.548759568057033	0.8740530344591	0.85447244295609	1	0.409015477948938	0.188342655514133	0.948683632843034	0.951478446612586
Bw	0.443789486752703	0.727928408371342	0.540218978761824	1	0.592958203796887	0.15269442683209	0.816204425996783	0.793028068428867
Bw	0.853851618223998	0.944404218173815	0.934437395296559	0.855547369412471	0.769043770225073	0.359316434223103	1	0.860659002351123
Bw	0.726719616510535	0.916462806098743	0.74970676347116	0.966226125330518	0.458957538678167	0.262810760700444	0.850272257222334	1
Bw	0.585022582053506	0.814069379171092	0.789286617023738	0.924704261965347	0.480305919389214	0.116115934727791	0.935808531078083	1
Bw	0.729031349606683	1	0.810177834842511	0.921169569220765	0.575038795048329	0.2603162698589	0.849627744116049	0.972931893024726
Bw	0.342885957040084	1	0.623549942297253	0.841649008293076	0.679685953025163	0.253149328106085	0.873141171088221	0.847604934460834
Bw	0.704559566438988	0.901884778466625	0.904449798144158	1	0.635541289353431	0.449325452044478	0.962591245736994	0.851040882421307
Bw	0.603431456689044	0.743040804347405	0.516515917127873	0.831556795930709	0.438565221287448	0.295804593349432	1	0.84449811640832
Bw	0.507748036643111	0.955694011020607	0.806595492656979	0.820118562148592	0.744075720608743	0.220717843040455	0.925398852249079	0.914151325718538
Bw	0.686188857835392	0.768049117821422	0.482466548483414	0.890233452821802	0.5337391280108	0.27816662443174	1	0.922405897490596
Bw	0.592261855477711	1	0.554463178788333	0.858356063344262	0.624725528014399	0.111149484092195	0.832410986889526	0.879058543197491
Bw	0.72668494499825	0.885245286254432	0.426657936617711	0.792620890890913	0.36318279698155	0.384222878826278	0.831101779527192	0.815537073844836
Bw	0.408364513909511	0.971549673983487	0.715029446804235	0.878916273566373	0.777014093234135	0.228263379993893	0.84722211841286	1
Bw	0.56606153046894	0.720494734433826	0.781621991597924	0.821553930988106	0.33274820626859	0.232675002212554	1	0.996666784640588
Bw	0.535126005656509	1	0.556696308210346	0.716966426704107	0.49860584696716	0.19874352164778	0.965204200568647	0.911674819265964
Bw	0.635165644327623	1	0.848457725220103	0.881624820578622	0.585191185155213	0.250476935867827	0.852081208532795	0.937103044150757
Bw	0.750876160661948	0.901389086017756	0.593257995829622	0.712921770382624	0.487100462591427	0.292576763121922	0.894077320369716	1
Bw	0.604394387875942	0.959857312654959	0.748874690840985	0.886761085052064	0.728350246940395	0.134276551783091	1	0.981112868278534
Bw	0.575194777220089	0.895160964967081	0.634777210430745	0.915102571312528	0.431244324369872	0.307683044256134	0.888839773157918	0.853817134375678
Bw	0.644355793182362	0.925409708372593	0.630658195047753	0.819620005725739	0.764091004912042	0.195548984357545	1	0.72920616972122
Bw	0.610917602960952	0.798865953618014	0.705274467883213	0.934728898150928	0.425067202895485	0.296679226443365	0.818134031111676	1
Bw	0.559457592240892	0.761628297546041	0.664222812941134	0.812083666181226	0.463171615875462	0.162217475582318	0.937202406671472	1
Bw	0.620492183886764	1	0.734998378378016	0.971153282133474	0.591717570142348	0.350999358157146	0.916198040414651	0.820439479421178
Bw	0.581697297509083	0.823801661995644	0.814655651477304	0.922256345820277	0.672170766367683	0.304574010964052	0.900810159673162	1
Bw	0.427113098225086	0.814097404312809	0.681413403990311	0.820846789155731	0.424348137155292	0.0813035181452745	0.809946003358334	0.947878324979053
Bw	0.523459756362326	0.883871962506437	0.527099034749733	0.87948182252483	0.429279523808504	0.203558617169484	0.747987056646923	0.625901618583452
Bw	0.645317569962663	0.838205825141176	0.771510303616008	0.737881245783542	0.660754784954674	0.143358720308232	0.996494393645494	1
Bw	0.536054229524858	0.825774264525541	0.852358192521412	0.828833582415641	0.400094435658619	0.246119098556001	0.94275057314207	0.941465455781861
Bw	0.388295615833872	1	0.763599661870383	0.851518148625379	0.452050854486407	0.285967333649815	0.888194202574373	0.799034883985625
Bw	0.817401394744752	0.95877831362262	0.605047744997522	0.945152505193811	0.624778024889173	0.332715643290262	1	0.95800989757812
Bw	0.552201921888727	0.854401258235211	0.66794883986691	0.974116526668024	0.614405211048085	0.199099649694885	0.826956506908755	1
Bw	0.588001955049414	0.771653504940408	0.64556114268331	0.78571918124088	0.519324200102228	0.174321533418447	1	0.880076559989124
Bw	0.567011173182996	0.893372510212053	0.567708421284885	1	0.700129824390158	0.294739781479774	0.905447033385349	0.811315057540715
Bw	0.528604218602216	0.967823804124869	0.964201722470408	0.843832485656189	0.635925671801024	0.265386686110618	0.918319604279465	0.985694716483304
Bw	0.445414234253573	1	0.650553947070894	0.861906739617568	0.476730288654924	0.378851087401854	0.991203597607947	0.863327646771998
Bw	0.459614608445819	0.673382988660028	0.411702187344314	0.779347855528543	0.493501035962745	0.177217295430668	0.787909460778081	0.819704120229976
Bw	0.621552960210458	0.668699728907098	0.615796045703662	0.795527882190827	0.506695837581338	0.340130380274249	0.757619932148872	1
Bw	0.403440428114027	0.681957286322874	0.567553345129787	0.836730988595433	0.407269588139208	0.101345980700944	0.855650161903393	1
Bw	0.714806104575198	0.739692594407232	0.709151494750566	0.898839810124196	0.394253233357042	0.277973209082515	1	0.98447851780096
Bw	0.463920787869074	1	0.6417184074164	0.805498554702753	0.635367673302006	0.409168537007615	0.97447905273923	0.875267359928357
Bw	0.502688082251888	0.88894258952187	0.592969924733334	0.918489213013486	0.460068735996766	0.234823771360108	0.94684777249151	0.954270596081282
Bw	0.685849852781591	0.864100774882895	0.690088434865353	0.824692714945632	0.69576118245459	0.275865054458328	0.9526364734764	1
Bw	0.556855987338908	0.817550723736465	0.587867073914139	0.830547999510102	0.379386675772219	0.0300590760827694	0.962982716666243	0.907481170910517
Bw	0.487670623270914	1	0.401536298587529	0.8199983584004	0.411347136875576	0.281215500633291	0.82344240005893	0.72715626580191
Bw	0.708519691927841	0.90277638522225	0.578364942680621	0.915213010119654	0.434219672785774	0.351935216820949	0.867649318658621	0.930392511526958
Bw	0.74977733994688	0.902229060152046	0.729184498126248	0.8982058093313	0.617210804757001	0.300528196144422	0.98931547021605	1
Bw	0.608504771011462	0.877254575538295	0.729097065278179	0.722450003790769	0.576412909765084	0.385481853944389	0.830608035136763	0.916230081924042
Bw	0.465777407741648	0.808664475632002	0.814228466124292	0.805461948555067	0.444800904348645	0.375894219570541	0.79458894383781	0.838290288616975
Bw	0.519198437469233	1	0.809820255823142	0.957188451996131	0.576845097812877	0.299218324953424	0.977229392000879	0.901974400105987
Bw	0.654167189021526	1	0.72073671199074	0.924422175471645	0.754246645841456	0.222632304792468	0.907822549355675	0.907731929031117
Bw	0.646123811265737	0.834592643163737	0.443773477218842	0.839544865002117	0.421283676880371	0.10081696342524	0.802616946223064	1
Bw	0.501862163159313	0.73728092503963	0.714136685011172	0.79928600511493	0.457173537305949	0.245457778824414	0.994334929531219	0.907966341562867
Bw	0.509061195116671	0.831459711695105	0.55712576647931	0.941230436787804	0.525311956867199	0.184194230181931	0.870878477530546	0.89318440545258
Bw	0.437153848566692	0.719964409625423	0.86866282092	0.78705222328299	0.613154677282654	0.240512215788621	0.928585654415786	0.816510369395682
Bw	0.830964454342025	0.717295697479881	0.879994549493433	0.846557917939887	0.654909431047099	0.367509227326718	1	0.921585846573607
Bw	0.564880986283646	0.807993425389588	0.554590919607329	0.733578655963074	0.550396297854731	0.104447952274052	0.930256624575626	0.845810062212638
Bw	0.539710492353253	1	0.744676958276948	0.8115331257486	0.535194897176822	0.000429192154122019	0.977458597156367	0.872098678121596
Bw	0.705617100065494	0.897217256139733	0.493545645293878	0.861705670565377	0.209081869149924	0.163848130294101	0.815607648271896	1
Bw	0.732903602361311	0.728623514037952	0.820872943867435	0.742230840480297	0.745860615943631	0.0445604851210646	0.886160876988818	0.988114858190837
Bw	0.446761135262281	1	0.682279956494691	0.974649547639557	0.55170922095837	0.269828860265918	0.911108602704594	0.970407729218988
Bw	0.471151547094891	0.765949539090597	0.605170809649155	0.745571510978492	0.560852603872119	0.342867812208849	1	0.915991425690961
Bw	0.769699902949354	0.938982477070156	0.824647643984963	0.96893702281379	0.550745343531284	0.156685227717622	0.886671175275378	0.934004282581985
Bw	0.438264508889939	1	0.855825914384046	0.848207098233558	0.758077976313747	0.283095476907804	0.96980022694918	0.899494948040231
Bw	0.657324353464719	0.79131757731482	0.611765125367384	0.932465943972758	0.736428471278157	0.248434427722404	0.871510902216718	1
Bw	0.476594396040029	0.970273086304701	0.986423590822223	1	0.620624621336431	0.191179265122296	0.901413902085008	0.984319638272895
Bw	0.609728872138537	0.96907746868169	0.612803362190659	1	0.512820228203279	0.122288526135097	0.931294486047119	0.62313431983232
Bw	0.633142208793721	0.882283085495803	0.767416615341861	1	0.702403136481651	0.324113488527362	0.90674966332165	0.876763891075955
Bw	0.555416300292525	0.838782572368379	0.561048277242224	0.734488210816061	0.545886205514813	0.093783676887253	0.886277852450192	0.88840403586394
Bw	0.648260779081605	0.810278515473341	0.561746761108418	0.870495853744884	0.58111761057868	0	0.977257680161145	0.89647321808624
Bw	0.756527538891858	0.911275457826839	0.82274214310105	0.822052491439124	0.579649537823587	0.389904718275165	0.972869809706969	1
Bw	0.447309615705574	0.700345197432723	0.750143588296775	0.944109034760725	0.586442071379414	0.107904615690129	0.933182413682642	1
Bw	0.521951047621237	0.823387785211478	0.593231575730808	0.77581131702163	0.667090948997445	0.243668509630026	1	0.903683199827924
Bw	0.612898113957708	0.670056662278229	0.684714403671137	0.764361995633133	0.533469683467363	0.11014451111799	0.90332855777454	0.696518155263506
Bw	0.439736025872705	0.906211245460316	0.797264185222031	0.932829952368337	0.494089249970575	0.223050583830561	1	0.976811467902283
Bw	0.654648930110593	0.676137843449399	0.674943597737197	0.82851030605924	0.373029535607393	0.145930901887015	0.690241746502277	0.954400256673759
Bw	0.496222373961459	0.864858794011566	0.743467400693777	1	0.478529406168388	0.155806071192823	0.970039605270873	0.986639257545463
Bw	0.689239394642056	0.934561907295022	0.740028532630877	0.839995473925849	0.509094767264088	0.211725299184087	0.912639578532378	0.938219033475765
Bw	0.615553961452389	0.833380908550197	0.888245772853372	0.923913554440912	0.398472385533519	0.220529190383492	1	0.78683660288511
Bw	0.534746861246495	0.787776559141222	0.63623500788707	0.814275297950619	0.451541120379412	0.0349786137352596	1	0.896722807080533
Bw	0.4112666905984	0.774850679288906	0.677296910614255	0.837293364939712	0.522348061318903	0.445297457335409	0.764724124479386	1
Bw	0.591287409583538	1	0.513344989191273	0.974285942258004	0.636945576275416	0.205543211140833	0.886638173045442	0.997066039423821
Bw	0.604311570522969	0.895185734840213	0.666999142322165	0.925590573965321	0.571717881821772	0.388141423024725	0.771804566795099	0.718388890025982
Bw	0.546761433169527	0.706912091946367	0.622564151181876	0.981198789848303	0.509067085630341	0.216055779608464	0.796176530297226	1
Bw	0.536790761945063	0.73943511211337	0.64991958316486	0.828670755235566	0.219522770786721	0.270633551050115	0.673355658219121	0.727996518358659
Bw	0.43601176847445	0.829930757864317	0.757864795443738	0.725185146114081	0.299770726335956	0.128311506244861	0.886712607935283	0.840559774205934
Bw	0.621564860655513	0.84180073115543	0.566389730526483	0.801411461053728	0.513634715499694	0.281866476824393	0.87070409971764	0.879225240625102
Bw	0.377167385871742	0.667971739652212	0.632806881535435	1	0.740367279607448	0.382742487928627	0.938453140778438	0.922104044223367
Bw	0.52722894545025	0.646487463326806	0.740816029137816	0.897179009871792	0.512935999400827	0.140014066303466	1	0.948511793408576
Bw	0.662988726300306	0.880430308313654	0.664886597845448	0.899130309109032	0.425454731408825	0.236089975297771	1	0.995744078042996
Bw	0.504209578413914	0.838896620777355	0.40580351169083	0.791461809922619	0.499045467005313	0.103625954985396	0.941278266884719	1
Bw	0.54853241448628	1	0.588264763740138	0.830333670638764	0.535190490944049	0.265152019359192	0.802862167051004	0.891389736336878
Bw	0.480451085275051	0.812480479176993	0.524624189089001	0.866495536904045	0.406158169877396	0.0365530621095705	0.832958298463498	1
Bw	0.643362927248392	0.995446165848609	0.564882851990094	0.99964032070993	0.455802314044035	0.0787662309521447	0.967888096861116	1
Bw	0.565398633287214	0.738599875603109	0.401641682824214	0.812551583736467	0.450535786194054	0.351455287139584	0.781089802316705	1
Bw	0.60030906432647	0.893799117318216	0.748215260472677	0.838934287314754	0.392815496514795	0.216533440798517	1	0.891349634133298
Bw	0.446046530812663	0.894568722534509	0.776241083197372	0.842493567948044	0.483656277515666	0.114798877827964	0.835831767036737	0.896086383646402
Bw	0.689757594105802	0.946783926043031	0.674071854918542	0.861470654957984	0.540145167744266	0.30463261818665	0.818349660605366	0.853797089898019
Bw	0.56016326216084	0.980193188586684	0.802715490412586	0.803077157894925	0.591311645648395	0.06214943255505	0.91882713252353	1
Bw	0.470317105272241	1	0.744481388374732	0.835513621365956	0.52499586066331	0.2251007507168	0.882366000398755	0.716204964295759
Bw	0.49386167531963	1	0.697252976645829	0.953309978484703	0.450160636515811	0.358798051800958	0.918152993349635	0.952922777300724
Bw	0.59084155806872	0.844952504203605	0.475073576511157	0.776833467936354	0.391177980370979	0.333696350923513	0.830468219622414	0.768239894676387
Bw	0.701015131368896	0.918836956315162	0.802851604745592	0.89915427500922	0.570443254825765	0.345363155815671	0.99794220956541	1
Bw	0.379561036932761	1	0.601277816890907	0.936135281943598	0.57269306821562	0.33265090903844	0.846880264350288	0.982640118473214
Bw	0.590245273670103	0.81201616228192	0.51353758586681	0.849541723252222	0.662197202292241	0.158973688732228	0.819787472119331	1
Bw	0.487354752765538	0.852883658434478	0.857383915116333	0.977971594538646	0.433256636227427	0.251102857912631	0.928094649561863	1
Bw	0.340049315469004	0.83109679078537	0.515008035568262	1	0.603269035006041	0.383603857297235	0.76391906768619	0.723955934672379
Bw	0.625228184605477	0.733962158453861	0.68329087425751	0.696032566384843	0.355023503991122	0.0681068772245756	0.863691584954702	0.788332548747332
Bw	0.55683659601179	0.903962687307687	0.848400199059823	1	0.471310113476914	0.316993593915943	0.928741761418003	0.949652514503221
Bw	0.717478614847643	0.964722252857567	0.802648541281891	0.945321616169961	0.475841331850779	0.358476451500594	1	0.933756037773105
Bw	0.598811326358585	0.954929142015319	0.783466005715578	0.895333051052771	0.514451010445282	0.341850890921315	0.850019253367466	0.820973706112166
Bw	0.510780336643665	0.767780716006689	0.404270000869765	0.787967934404083	0.356078390307149	0.218032103276313	0.792527561811537	0.826296851071775
Bw	0.670868294267271	0.856603977547176	0.620216936464064	0.824623510839255	0.450784230319066	0.130671045850559	0.817215639757829	1
Bw	0.420281819575611	0.955042799025627	0.761631466360067	0.757542514263332	0.389289521447076	0.1076100793374	0.817236072124797	1
Bw	0.588191895479889	0.764626110486324	0.635813776980025	0.866238511448552	0.31862169414358	0.300663438014403	1	0.643575525520257
Bw	0.631552906313827	0.848533388692197	0.463061684432177	0.877580513373221	0.683040822086821	0	0.915300140383225	0.944994234753053
Bw	0.623371529983569	0.858150133727329	0.657434743625346	0.820633128709753	0.60968852857301	0.291592542255605	0.914944871715546	0.930708582008265
Bw	0.47498674195158	0.953277900087969	0.675111213096959	0.941396009610128	0.719522789723892	0.400131409119125	1	0.86404898349985
Bw	0.625174209961182	0.647690877817843	0.451599611542613	0.804908638933005	0.368715501344015	0.335103096548743	0.823437682149901	0.932536628906214
Bw	0.565636092860679	0.961924926193522	0.662126377165415	0.948153832686089	0.59321194527938	0.102962164118678	0.822466351677321	0.912539139155628
Bw	0.67148545628336	0.61984078494314	0.468224733268774	0.796906432480376	0.321406450651883	0.185359843371269	0.79338949406904	0.772301996130167
Bw	0.593082317953804	0.968626284321341	0.695770781153078	0.99568275119072	0.343758863609315	0.186220390171386	1	0.867589465891989
Bw	0.443524306707056	0.877350252105147	0.497061322413464	0.818176231743431	0.373579967984983	0.100557615917011	0.794401931844725	0.907136155561732
Bw	0.764766052065221	0.786618039331996	0.932851317055776	1	0.520381758589948	0.0330540954274244	0.885037304947702	0.953362410483895
Bw	0.734005084433159	0.458378246373746	0.805526631295267	1	0.369355843792064	0.428709140901302	0.843810474512108	0.874242007683771
Bw	0.595003012446165	0.838599368930638	0.498402528839997	1	0.278940961020792	0.187301690745547	0.935658749153877	0.921289096818048
Bw	0.523165374247022	1	0.609762807317702	0.894109681813911	0.430903073017335	0.235884021429995	0.976381483481645	0.885851249643702
Bw	0.623755197683824	0.679939217941892	0.628812571054421	0.989698784434619	0.650811304604479	0.335599765777366	0.855864461028412	1
Bw	0.551676257075341	0.783884958124771	0.611650873721926	0.840724344574553	0.395519804486811	0.139050693302445	0.91753661687014	0.875721606769508
Bw	0.482624478812867	0.660101728046432	0.556634273792502	0.83445088514373	0.663894784008535	0.248487670032156	0.947982747280539	0.882454071414683
Bw	0.445384631410878	0.779261308645841	0.777869962734406	0.910838803908588	0.546810474085969	0.213489071796097	0.947082500210858	0.878279379784125
Bw	0.661939183792412	0.76677397297925	0.460065996553627	0.794781588958233	0.611001169177138	0.20845202435515	0.803415260602102	0.908094776688455
Bw	0.616245876894895	0.84665124516075	0.625128289918535	0.905754985200863	0.876398304334892	0.129482315885561	1	0.830119412091715
Bw	0.496564348377248	0.878770215009799	0.612941496823223	0.899804410483586	0.711171629105479	0.429127655869359	1	0.977853711750016
Bw	0.56723253068647	0.769085704806485	0.714436576637277	0.968146936411653	0.52623462688766	0.200296620799784	0.905611987900424	0.928441188294779
Bw	0.76931974404102	0.540587652903628	0.597102063450723	0.779843580364189	0.489361875064563	0.230144934522243	1	0.889900632507753
Bw	0.728099193983353	0.902163276380584	0.508766220452691	0.962466744102275	0.452256304901999	0.222061165334249	0.973309714466118	0.964533658710856
Bw	0.583188689885159	0.864509686855882	0.601462998103878	0.654037667929431	0.616337382453962	0.2969685926085	0.751376204337952	0.815731558463918
Bw	0.68950678293692	0.908814719164563	0.569079737501721	0.739368022401207	0.419300254841414	0.244031535624464	1	0.843226423040124
Bw	0.473177818253589	0.620229619988466	0.562834924485803	0.745288782080772	0.635156659548373	0.137623999174513	0.752252610765172	0.743585356620101
Bw	0.304190251596634	1	0.854071925589815	0.951341777556688	0.657636945003653	0.320271721918867	0.907390815260428	0.883632029650499
Bw	0.441285869328568	0.857886483748145	0.795726700629288	0.786234948260526	0.439797678221075	0.209761178587039	0.973764853161226	0.810125495204997
Bw	0.703863486705984	0.833263263666867	0.65622851765991	0.816320910388149	0.432854092777099	0.138936399319161	0.914805707822317	0.931273093807397
Bw	0.469618286992388	0.736595964074799	0.723977687001558	0.781089801658432	0.427079236833703	0.248761658258765	0.995064873740494	0.979841415211957
Bw	0.642880123797676	0.993504825638472	0.737041403153941	0.907210062566724	0.435868605662485	0.293062109713016	1	0.928463652602714
Bw	0.516605823009787	0.665810186837333	0.813439124698203	0.857052516478495	0.532375237748122	0.19821713268652	0.948788946590251	0.950361653986714
Bw	0.555873512562648	0.953692975364476	0.583516287428389	0.790867016376903	0.641601953691247	0.326134269023695	0.999796398206539	0.893188892010418
Bw	0.757025817905214	0.738195050710724	0.647864569017649	0.944419000124151	0.399999301858944	0.207982184354383	0.958096297904303	0.915896881233769
Bw	0.551219506004502	0.686646302327458	0.791405498966673	0.79760093365562	0.50648261430739	0.335063877472626	0.888877260727561	1
Bw	0.430695037645847	0.543664515321779	0.505407044163164	0.963827686183148	0.407113779675906	0.202409252144183	0.869743281285712	0.979793722849341
Bw	0.542930920157113	0.846114528743562	0.78304869699807	0.884973571291113	0.524459380446435	0.101195761354237	0.893859296287984	0.831845781047353
Bw	0.745586999469495	0.656521166104241	0.661292216482781	1	0.302146345093145	0.318436540869531	0.798818607776823	0.638664098885651
Bw	0.551600705696531	0.767320580994277	0.519957769246618	0.778405353697799	0.471186514012649	0.206618666857279	0.899671140043258	0.831188688410645
Bw	0.722405984523343	0.986964937547703	0.768768497258005	0.929772003579375	0.564395592201847	0.281790219100827	0.934068403062607	0.930823501198256
Bw	0.656261703067627	0.949866006196457	0.803733854540563	0.914827620233278	0.624014377840138	0.215770690985496	0.898842089926954	0.880851547590947
Bw	0.458345641584518	0.838650592262315	0.690413635243177	0.767901814404658	0.497800594469692	0.235590932354887	1	0.791806176742397
Bw	0.669690506050004	0.971543557235142	0.962546771403551	0.841410632813839	0.594248070151679	0.411507726874675	0.991306956894192	0.906476889423984
Bw	0.543080701672161	0.843143246839258	0.626251781802675	0.899504806479124	0.548751985660541	0.318690098205632	0.98347850759056	0.977921917047915
Bw	0.544371743278627	0.994957599830739	0.710859284124117	0.922614187658598	0.678350412461303	0.297183085316217	1	0.997095327985626
Bw	0.462880574557088	0.850378397288576	0.691591759017565	0.949055276655449	0.505783222222426	0.169817124128212	0.920111849870218	0.825561880705917
Bw	0.603386043695872	0.856307352308438	0.936232669607603	0.970616693899535	0.582399203797089	0.300513362190229	0.954672617319211	1
Bw	0.484338419363331	0.955574627632551	0.558064056265629	0.881438878551902	0.575028601050786	0.22447885238458	1	0.861890769543861
Bw	0.670750707846303	1	0.717988182845598	0.73226746863429	0.458230004794713	0.234332944597707	0.877424751527547	0.957731157730263
Bw	0.528820287751687	1	0.564146611967082	0.89813091928136	0.517643499574499	0.0548240478486424	0.976180248465552	0.879635589442899
Bw	0.442287655917287	0.689520985442828	0.786167675778425	0.780174792303007	0.403707676936298	0.339399480245256	1	0.861936780388691
Bw	0.510243996392873	1	0.682751060586606	0.871006556593547	0.515556082049668	0.0761636290026773	0.945102920051062	0.939110339775009
Bw	0.581786856795732	0.975123167769759	0.868916971796447	0.9713254037761	0.666422214431065	0.232937396695056	0.950371851215468	1
Bw	0.457946933948549	0.859383162766774	0.509314102454105	0.827293479043301	0.705848475342892	0.189858016110989	0.898318872379315	0.873336184035993
Bw	0.521841932298088	0.758788876619841	0.566932940700552	0.832946058117575	0.42152349026076	0.188456546351072	0.929275973584602	0.938709394529821
Bw	0.572276495503444	0.66734386659412	0.584438818309051	0.809557520722269	0.723277651730442	0.0659126618542455	1	0.795784766077999
Bw	0.236017872287801	0.827723248446791	0.611511225309112	0.843281846103815	0.339811815699572	0.375743278539077	0.752198819888646	0.913918649633886
Bw	0.616371885289175	0.5837725961422	0.594911691660668	1	0.633938635736155	0.132367750605173	0.896361277622533	0.945698661933577
Bw	0.674796289621774	0.925838763071065	0.738400374914041	0.972353878798214	0.621642346037955	0.416929249953768	0.714024942775295	0.519043273359026
Bw	0.492500314363811	0.805542321485623	0.609217809773961	0.894916214225024	0.581793333878378	0.36163697579436	1	0.832548346310412
Bw	0.618408189630254	1	0.577336625254024	0.892341223580883	0.664966349793036	0.0967667099869019	0.949496597846799	0.872330631846919
Bw	0.49217363413241	0.892313258307188	0.542103823351131	0.804694617383981	0.535079185380226	0.0138900884137245	0.856769951863105	0.785824593851509
Bw	0.571098760265657	0.93352492916486	0.693208247081033	0.838412318139232	0.558952899201657	0.208238977686324	1	0.884113118191674
Bw	0.673184792822193	0.964552397580112	0.824551601948539	0.888394812440466	0.354572237672732	0.394611458929741	0.900726647117319	0.846461002655004
Bw	0.620132411645939	0.883537828820577	0.728826415778783	0.805868097757867	0.465471293964749	0.124046784118379	1	0.943105796987965
Bw	0.565856471713533	0.951662341480106	0.709966845993381	0.730120256509709	0.481236343632795	0	0.937502785283269	0.941992572380745
Bw	0.338295314396604	0.785363164326014	0.633135316705849	0.846418621678364	0.307732720245776	0.310643249773833	0.988052452331623	0.725116781257775
Bw	0.635772237020054	1	0.509687095727005	0.919768765175033	0.460993468262911	0.197078894720164	0.997207381544826	0.98219848072244
Bw	0.543839264375445	0.67759991705587	0.817919549448078	0.934167569627239	0.686362435420469	0.352462254341648	0.898168785374982	0.962978150262106
Bw	0.44141905926833	0.643617883591994	0.526146796880264	0.885804024128373	0.559599615785599	0.100695615800684	0.916676065484223	1
Bw	0.721025818310424	0.804933499340478	0.723810691231319	0.910793756008168	0.456758870973944	0	0.959221133903425	0.892755421771421
Bw	0.697874490781536	1	0.687357521064261	0.879233575106698	0.582051609546825	0.151921479903346	0.886699988848177	0.874862404465231
Bw	0.64571373478829	0.74060971254226	0.545019843612849	0.785408969597154	0.502764735792787	0.156626525166288	0.76050492183929	1
Bw	0.550782173647264	0.911557977704573	0.724287258329915	0.846943045363699	0.485120702941219	0.374979328508043	0.914796647061536	1
Bw	0.712003599203712	0.830145792369889	0.711130065168928	0.71850646264516	0.502735661755241	0.284241582480632	0.829806679975071	0.913783627956351
Bw	0.465794929290727	0.769410759498288	0.724746441521492	0.881644924600665	0.503988260195253	0.345413952248295	0.918315200643739	0.787990812066364
Bw	0.608266551453167	0.780220724558005	0.605554182640245	0.788401934094526	0.582815947847585	0.23487738274792	0.935621767226941	0.96549047446961
Bw	0.722774767746528	0.967147901957196	0.80351160718519	1	0.548562001767501	0.0916796565893723	0.972725428675684	0.959859482706418
Bw	0.562383840219038	0.972488550396542	0.574342351926128	0.866199018718542	0.62946773897675	0.337545098792409	0.955009637592755	0.84761665009181
Bw	0.505528931581786	0.755202891764661	0.747939912943641	0.876238101664952	0.541395246057756	0.244041041969156	0.906646808622996	0.767686344021095
Bw	0.639203234117008	0.913292223924455	0.569451196219748	0.798878942473057	0.640685487041773	0.410662776150701	0.839781452522881	0.825758600700625
Bw	0.64933462377255	1	0.765680181174095	0.883830821776774	0.693020842632296	0.260477254805754	0.867530317752448	0.962890894137015
Bw	0.551278400453921	0.737949747237286	0.712049778025424	0.89496951652416	0.590537026421264	0.183865922874698	0.977156471169855	0.991438260996023
Bw	0.541225747317804	0.913432585473472	0.361051501281827	0.859113146006421	0.561183522290218	0.192562889498617	0.890757266169899	0.914727635714196
Bw	0.8071685475515	0.796040473020457	0.645860082316387	1	0.686697809171172	0.0437555260834586	0.70383631845865	0.832145408568267
Bw	0.519893286213935	0.737747035950693	0.659769233507492	0.922549207104203	0.459138294781797	0.261558295330611	0.763825771905743	0.820642601641927
Bw	0.422162080322632	0.790263697238099	0.562933180189042	0.675607700396885	0.580780163391988	0.25998477924128	0.8247223560447	0.910956773946495
Bw	0.490768797622227	0.859106208602472	0.512601487175136	0.899100329310546	0.342170044160058	0.0880160684667391	0.971622244298849	0.849918513702498
Bw	0.667082978543276	0.843802528788432	0.728771325296613	0.87824526903994	0.599105859728312	0.186452987485777	1	0.810052760004307
Bw	0.470905242123981	0.979478168461472	0.91314205942949	0.944495036390709	0.654452025747446	0.365820996741777	0.925938421481512	0.871299507887743
Bw	0.612879376428288	0.727688512824104	0.770057211309585	0.897253007393656	0.429159657760728	0.2301215811866	0.87438750603821	0.877073485254323
Bw	0.606633147355903	0.794244943374082	0.91389705818556	0.954700573230966	0.592628436283389	0.241190909922914	0.899218535317135	0.885273822607765
Bw	0.616625566428016	1	0.618335850052828	0.785979362062196	0.327449559543202	0.331385577305822	0.957235449777383	0.648694698526371
Bw	0.327322096078958	0.812197577382169	0.623849488335256	0.826977658679867	0.386154727591673	0.122493298668845	0.833638798281072	1
Bw	0.48354038680466	0.98463138655729	0.586180970856354	0.683682147677978	0.177146947466983	0.127886939683129	0.905613878437628	0.869957308861696
Bw	0.636348097320829	0.746110626351677	0.605025450588665	0.846746026622004	0.431232151562861	0.100911079840134	1	0.977404061181111
Bw	0.57843847174806	0.759459497942646	0.537463819072204	0.935589032862336	0.659525049362856	0.335300305384441	0.811368484350733	1
Bw	0.322243584470263	0.892787304363243	0.683351451440407	1	0.581083993068123	0.450503703971929	0.910550041215165	0.852978638605901
Bw	0.537797780853333	0.677904495746067	0.857486536674228	0.982590256013758	0.569798664329166	0.160390303232579	0.898750655885848	1
Bw	0.51001970832663	0.900382276086991	0.696657705393729	0.84044320118181	0.481086612028374	0.263718056474788	0.819580230803092	0.889895124632409
Bw	0.433321342229024	0.979369718696644	0.64876668320736	0.760697803550886	0.44502504807262	0.141808944849847	0.893402395502528	0.931983278760189
Bw	0.615863952643821	0.91508148899833	0.643913602352138	0.788938132688229	0.517809347266389	0.301523882591604	0.971459589056291	1
Bw	0.438584019301824	1	0.59376272680679	0.880483694934444	0.407529174326304	0.411730955433117	0.875716753843415	0.580038635792101
Bw	0.796585522111762	0.77844010729948	0.727605177391535	0.766483860788539	0.75890948935552	0.0494824142180474	0.953775586079972	0.960205619811415
Bw	0.364270400538897	0.786149426733255	0.663753196360621	0.742111524965492	0.461842961834676	0.352182890898046	0.74245748100653	0.710656440746296
Bw	0.560913888251588	0.909107416613787	0.728666217054786	0.82954133822303	0.537329727728393	0.279484809250344	0.923139159963926	1
Bw	0.607750639789778	0.859538155904507	0.548682538741977	1	0.525827943949583	0.242529404921365	0.949744505499429	0.942119143732992
Bw	0.581689799236046	0.866209112280819	0.701403238995393	0.992572456422771	0.546220318596023	0.294057813163134	1	0.776662072949132
Bw	0.556792787011088	0.880547038316099	0.876579197737366	0.829870479252328	0.601713740456353	0.239474318758989	0.806987470069115	0.947051244245075
Bw	0.732130933687866	0.757074260661868	0.910461491126216	0.976683235277923	0.511222141861432	0.312756349399301	0.941675411826343	1
Bw	0.605373496034142	0.934855731379395	0.568496963472336	0.992204690306603	0.551812673294515	0.143134976592609	0.985989979944401	0.806758627583211
Bw	0.560300826718834	0.735531591924924	0.327920839799708	0.653717642488399	0.662307749642139	0.139933617697742	1	0.922871523456497
Bw	0.457389098477619	0.825789004459381	0.667383858936281	0.789521710481295	0.413260722491827	0.340708253952251	0.800729042086419	0.760001701526175
Bw	0.344504211238201	0.832211962364689	0.754558216186305	0.872190889117449	0.531700447588239	0.396300728597611	0.995098509920473	0.887579698856702
Bw	0.671234671193056	0.734914286711529	0.617758505377435	0.936248691987452	0.484150795057122	0.323179245096949	1	0.904967989838519
Bw	0.786980363505921	0.789625748504759	0.823144323916467	0.817307329834925	0.554533829189313	0.19047772488437	0.939349357996511	0.959478044595337
Bw	0.485790752272944	0.971798590215772	0.608682472377333	0.962170514827204	0.623634293655532	0.292667622794476	0.949747667506363	1
Bw	0.375214214610991	0.957135242695925	0.679747724478497	0.905666499078093	0.525430485880202	0.30288081119879	0.896905050519922	1
Bw	0.552085792868501	0.969119024495915	0.668307736130862	0.922210539473341	0.596001186269437	0.229834942982289	0.949377918046266	0.89330476323075
Bw	0.564318141851546	1	0.624597038292726	0.877444466968246	0.551626518754123	0.359201781100092	0.798777879604638	0.924352541253812
Bw	0.744108977621564	0.909829124038379	0.824175090128266	0.836828327618134	0.586227623427534	0.187096178185259	1	0.898466290359459
Bw	0.331950316798589	0.974825981692201	0.651015611968073	0.869140295555492	0.587336974709533	0.214269116831629	0.978320545729964	1
Bw	0.579811107312899	0.842407700509516	0.841390713280198	0.836977027610322	0.571280843970325	0.326910411490787	0.839474114517857	0.934286338113504
Bw	0.506450740152629	1	0.488967647364675	0.853251411862029	0.543691599917973	0.299757435471542	0.891883697159018	0.873012752346249
Bw	0.559349560892445	1	0.43165947126436	0.961551310049756	0.599010776075445	0.395149705997485	0.935719305210834	0.889806494034299
Bw	0.597979919564411	0.976919959316955	0.734049844796498	0.823860997204514	0.442444672380978	0.204640386629206	0.855112936747588	0.891702851696149
Bw	0.643158670453816	0.638665610660515	0.651228915762965	0.690459038562501	0.499173867582755	0.0864243061750869	0.925404568940055	0.948051913583734
Bw	0.541063304665161	1	0.567407433706203	0.828194355896785	0.589257132634901	0.201345857547913	0.732088075532601	0.974191987285418
Bw	0.553058956969114	0.900950277810407	0.560443147789105	1	0.510185535762931	0.131606104265464	0.991476997935378	0.903910528477084
Bw	0.732188809047615	0.883863632072712	0.616462341596197	0.787040168436672	0.571461630401618	0.253774040829333	1	0.879330758325227
Bw	0.559366371968598	0.731520684672487	0.525617307640156	0.903094778595907	0.584355145098667	0.405134907800733	0.955849517634287	0.894455887188274
Bw	0.422555612387936	0.996558044166639	0.703371639329505	0.828843844317438	0.262856628184433	0.234902927628646	0.77999758165161	1
Bw	0.831469059699055	0.875517773399447	0.599018150358825	0.922729981009902	0.545746549552309	0.0333114277065642	1	0.84453991637165
Bw	0.424209343712583	0.993422060980239	0.641182904118167	0.932343983602592	0.547489735046963	0.244975113634787	1	0.9757219042457
Bw	0.532528878172342	0.647017583075051	0.855341681049669	0.853495220778108	0.625994146766664	0.223439448699816	1	0.861114727910648
Bw	0.422656893016278	0.948993305449303	0.747783867430845	0.996405897412025	0.542860187240196	0.314818211237414	0.734296311990803	0.920554130908695
Bw	0.67952197295443	0.76765770001177	0.844943673269129	0.937082394893009	0.431377250326188	0.0903077333040872	0.792425206360818	0.936679259694855
Bw	0.285633896162893	0.741617288614159	0.787357702596242	1	0.455913873466238	0.447051386520676	0.844790968307267	0.955911053426059
Bw	0.598199540956091	1	0.680911720036234	0.962920122962609	0.448903168996362	0.171662962099839	0.883558646652748	0.933482659548128
Bw	0.645886980061578	0.749323927127223	0.500909743839142	0.960365374329959	0.559976282195158	0.237764846319657	0.985519086098709	0.954012351659787
Bw	0.6249639629762	0.877435417199525	0.773424368659522	0.922760997350438	0.516637577208829	0.172923360094085	0.930963421814243	0.920962184241421
Bw	0.695457518613066	0.980762443199528	0.787822222671554	0.946889249245792	0.663391791026678	0.338060500805861	1	0.775310815641415
Bw	0.424256172082975	1	0.512882003794028	0.809806187865627	0.518645699059852	0.327199051219891	0.824179107089021	0.790749335575168
Bw	0.617767278330498	1	0.575027600856675	0.856307725238936	0.492869062655493	0.192857050381928	0.88011382796981	0.766240238540297
Bw	0.525014660466138	0.819862611102614	0.584006335852359	0.797080649996744	0.527535678177245	0.0982110256499766	0.903874261543655	0.81853100091865
Bw	0.523501851207337	0.958906415100359	0.653135563179499	0.865120741974231	0.501498118657526	0.370180359585151	0.824669657230821	1
Bw	0.644629378445109	0.797774510259256	0.782037777813936	0.886337631504997	0.503802214151518	0.249867207530929	1	0.842655904697044
Bw	0.663317387979146	0.78994135232156	0.672574668867491	0.968505190177545	0.593083548710211	0.519171731388402	0.810250454305564	0.766769495363759
Bw	0.710621361021364	0.890173213315307	0.549544215200119	0.887996494242532	0.457649507500342	0.188333462269464	0.952313256495734	0.821880699419207
Bw	0.66090234152527	0.641854956171058	0.666097083080114	0.846334881504569	0.550931999634991	0.0470455032879876	0.879635424243213	1
Bw	0.603061887581864	0.773529975807695	0.660059791606439	0.906254332782314	0.673203924165315	0.14096359848338	0.864234578482283	0.796452073585066
Bw	0.633817002730849	1	0.819711463124666	0.946818282349617	0.416595832953441	0.133885793386878	0.890368794419818	0.738329471642139
Bw	0.58551168063133	0.788516973201738	0.865583390765045	0.891956698084875	0.512270411457742	0.195917114461333	1	0.982512685889019
Bw	0.833809100409028	0.823575535739399	0.893457949117339	0.872446993202503	0.511398911639636	0.119993932133958	0.949348325880476	1
Bw	0.50837874543272	0.978713993716309	0.842010398060036	0.690416569988904	0.601219699194683	0.191189450687781	0.922722929861966	0.970095761185243
Bw	0.623344102595247	0.824515281680845	0.765984494697872	0.850233564296144	0.56537155363102	0.178774446302201	0.977023340315507	0.910769101328931
Bw	0.571370529574761	0.955955303040555	0.65169406098827	0.867770540454608	0.565794742651072	0.226323557784799	0.940447472768032	1
Bw	0.502854466797971	0.959873389564201	0.731853618830142	1	0.589019999162828	0.241170123848116	0.970801727180067	0.842829188611272
Bw	0.551226183706487	0.826786901601452	0.717250599585668	0.844926420014828	0.499639628951981	0.293249460281175	0.815852712985688	0.762720286332321
Bw	0.446117427131482	0.876887727638934	0.767959499452046	0.840488006416574	0.440848569494984	0.179327622642218	0.909636896978807	1
Bw	0.533534355412591	0.833195121699194	0.742579324473888	0.882208003180748	0.486505714842011	0.177611798179861	0.941763431150426	1
Bw	0.622458569311169	0.869235758206022	0.567324244594534	0.885455008399242	0.588630461626137	0.373995293700854	0.957758200477019	0.933387734899719
Bw	0.702820479462687	1	0.75643511370914	0.932260068036314	0.474259413386944	0.255846630054626	0.93187776029486	0.726064815544651
Bw	0.558914807639741	0.950850054414896	0.737601075631253	1	0.535472393147223	0.0982276230178066	0.782127524701072	0.859040519453333
Bw	0.565760654583951	0.770896246796953	0.643226823598263	0.998718150483497	0.684069321729002	0.387609120058042	0.970851007115727	1
Bw	0.636010074621097	0.852966640890896	0.837360845356146	0.984082912719767	0.492034553183964	0.174142128757428	1	0.791513356680538
Bw	0.602447251079372	0.86968759320133	0.66222258795947	0.866208414382849	0.540877382199844	0.199933779880554	1	0.645885542612274
Bw	0.570289345915842	0.916395784337613	0.659090653270881	1	0.501659151528333	0.0630983722506233	0.80868581861829	0.967026273760783
Bw	0.471527351162348	0.881785648524762	0.651316426173564	0.828053450568329	0.517901714206782	0.331321917853083	1	0.775839915496592
Bw	0.518678440493268	0.760193238876168	0.55447925731973	0.837506151349349	0.279836905046599	0.0293339032311325	0.770835390832262	0.929241442863647
Bw	0.340136621597193	0.951209963116117	0.952246777053464	0.929954535306513	0.671574280777497	0.230191862915151	1	0.992514456370758
Bw	0.485909084322464	0.951102460319563	0.678588566191099	0.786639002641567	0.588821464206704	0.00346734400337702	0.96165191376758	0.966014671809974
Bw	0.693385339793899	0.81965847325257	0.861497542386366	1	0.61968866332516	0.231592492358903	0.816992655109709	0.941772644496723
Bw	0.606673274532802	0.950497402846544	0.64792270374995	0.839087678630805	0.666533951034787	0.197371714535385	0.915256235836059	1
Bw	0.405526284254435	0.876269546470758	0.670825850807013	0.958654145177281	0.67208187811297	0.270748413336154	1	0.927454161864809
Bw	0.696102383270373	0.718386624552682	0.579471507359782	0.668143019950522	0.413309889483798	0.159250407496774	0.745152515572033	0.936534048136513
Bw	0.702134985763662	0.94052472188074	0.821197204264957	0.868086778042767	0.53831084165565	0.511392582431531	1	0.950909392721862
Bw	0.827552230590037	0.982448028846879	0.883530028191683	0.817337360901195	0.447900130284929	0.087865422281541	0.871911549168716	1
Bw	0.495698778252429	0.840297705150917	0.853231800466577	0.779879906175776	0.577044406860808	0.335064924810063	0.89802897947535	0.89387287023645
Bw	0.732164121112196	0.718636180768889	0.667503966689243	0.730810926777014	0.698255454998913	0.144110239578781	0.900261035429972	1
Bw	0.601897010968725	0.658008448635793	0.654901041495916	0.871204656923863	0.465270548325763	0.19914788236774	0.813401168102921	0.95775027158709
Bw	0.377592545310733	0.811127346751889	0.654967001201017	0.979549867273647	0.641113533068349	0	0.84251446205824	0.81900701815385
Bw	0.265695878741676	0.732590850071088	0.752258895581275	0.819914113213234	0.67220417507569	0.313240675428056	1	0.806747943536521
Bw	0.692222063109904	0.953518571397205	0.786466328481544	0.835316672396576	0.451265816195735	0.1239377392782	0.95588711143288	0.905273427853583
Bw	0.543614176129063	0.994439944177615	0.631724892297423	0.915050531710255	0.430689955469775	0.123142533916556	0.991833541090884	0.999825142747274
Bw	0.714718866452506	0.973098397490693	0.784611952656882	0.995910992009633	0.572723134339556	0.243389290813548	1	0.752462262919986
Bw	0.623207468885509	0.854031144499745	0.652916914034584	0.706250987597562	0.420846616864848	0.233426034761604	0.867317414579861	0.986611480498656
Bw	0.612512911719417	0.819935698697293	0.77172041167027	0.752187707609454	0.560925469904901	0.373298992915782	0.868918730026681	0.939944173456263
Bw	0.466524471371634	0.740064803453398	0.796344378722992	0.680757658514898	0.602724325247229	0.231025066156093	0.884759155090148	0.813678731214402
Bw	0.590633717949451	0.71417950322668	0.549650118961807	0.739753101013576	0.464932772960755	0.151432036267881	0.725839779015448	1
Bw	0.537370607619204	0.665789904332118	0.779837936914624	0.901375546975081	0.468853158967163	0.18781945644697	0.96699165449665	0.969951490322863
Bw	0.372183000298619	0.771087493498672	0.668492146915231	0.985207508319571	0.554055421700049	0.181047759224137	0.831986680666887	0.678545744795186
Bw	0.581923135841934	1	0.622731961535271	0.825215463484462	0.677706269754775	0	0.982057649555529	0.99991897547709
Bw	0.506789852015669	0.712960270848378	0.736395599615602	0.995163622590617	0.595995012997093	0.110926805269911	1	0.862631838218735
Bw	0.532780637944002	0.650623996775668	0.640083969304084	0.839855943321005	0.393776228740711	0.360572055263553	0.856956694554217	0.888610015521566
Bw	0.742237723637012	0.817770441797141	0.625861377035875	0.913929518620689	0.722183770886344	0.202253905329676	1	0.978269882728538
Bw	0.621248779241646	0.71000096933574	0.491841670434731	0.77105124216558	0.528258533997811	0.0581868276063786	0.868666378828547	0.930422453005587
Bw	0.534184355428239	1	0.681899636799673	0.808841341342834	0.661988937402528	0.187453914924135	0.929154433126055	0.902018017722351
Bw	0.500071933691684	0.813198867896157	0.658048821195337	1	0.558427557438361	0.0757488035959958	0.96318398649958	0.979099494772936
Bw	0.528749923547849	0.980685941632661	0.728168707065565	0.840637587429021	0.598679875490498	0.21107658130717	0.890109004529969	1
Bw	0.580311110016453	1	0.612900348126759	0.89030138993525	0.58656662385755	0.247215072851102	0.872614703755067	0.902494020514941
Bw	0.611318383893898	0.962372974750188	0.723003508807112	0.864132138845928	0.539719142852099	0.363216947801236	0.940657065008138	0.986897204183166
Bw	0.595131267687173	0.964750062758488	0.586199329160343	0.829585920704274	0.5803792000245	0.166348500998337	0.935877816347588	1
Bw	0.532683215322354	0.551008626638647	0.63024047531398	0.740598434709796	0.446013375803066	0.275195128149196	0.82289810154028	0.839050736507357
Bw	0.394668449127111	0.856020467558417	0.540376934645623	0.650186156555129	0.498877249637523	0.234929118765132	0.808965772585451	0.881925338407768
Bw	0.471111294479037	0.891070727906969	0.495365019454226	0.755393430219777	0.673980637210428	0.147945441795067	0.764025305736572	0.773414500628199
Bw	0.42383774889093	1	0.713530271744949	0.970484757202695	0.640522727119267	0.30400552684956	0.906515368592955	0.900997284896473
Bw	0.56802919850311	0.849460981673098	0.651200326237048	0.99173274876828	0.479653006981133	0.156613483944411	0.976752745879027	0.978459142023726
Bw	0.558956709040551	0.793755337251554	0.835170342571189	0.865649001090172	0.361335485763758	0.277522646737895	0.941343724829167	0.991520033528076
Bw	0.654646287559239	0.921532711006583	1	0.926975789494887	0.695819375784972	0.284857191602954	0.919556573803284	0.95441258661474
Bw	0.412247087176688	0.895204962673629	0.751498059176276	0.917528711311347	0.613846659789524	0.336283894964743	1	0.91030965893395
Bw	0.435068522042785	0.836312292414556	0.47955087808434	0.827259708813566	0.578871129178615	0.366784558192233	0.92047611310771	1
Bw	0.571599041388067	0.789181033086411	0.62282320711702	0.803115451122787	0.3428258001819	0.169959792045844	0.879185033382045	1
Bw	0.589614893164363	0.891157775147213	0.642692625344932	0.832140232294592	0.553653093381918	0.298280873442753	0.940702033893003	1
Bw	0.535892779132181	1	0.76826627326673	0.821486243108609	0.521535260319197	0.224011567919091	0.915272966837204	0.978290304967309
Bw	0.671484311331832	0.970362459462317	0.554418545429032	1	0.425065360371245	0.14671108990219	0.755948955797819	0.972649092650732
Bw	0.550286903332425	0.965352603794287	0.83009385828962	0.837027714050548	0.265117254250289	0.217287714594391	0.829839337110915	0.79347472186855
Bw	0.448867576288112	0.953868583514482	0.608773658714638	0.808577793353001	0.741920091680907	0.28471578333932	0.964705236325013	1
Bw	0.49916660202906	0.961170410234474	0.67993247852893	0.862878953917505	0.536683399287713	0.361930610962515	0.817316519897858	1
Bw	0.634754600554256	0.672961789984249	0.564616216185118	0.828497105220539	0.446935276136907	0.205789845316079	0.89159737041787	0.957373930046523
Bw	0.555802136284892	0.755812444868944	0.512991840714531	0.819825391878695	0.671784704563023	0.101381270581189	0.776167344642918	0.975762825829844
Bw	0.650130194136005	0.894588705956889	0.704628005427981	0.942886441775728	0.650369740408598	0.286273639813131	0.710032127172398	1
Bw	0.585395482166871	0.84856212891636	0.641973125303946	0.883199675008294	0.537874790893397	0.1537444995086	0.837596511829254	1
Bw	0.631824985133454	0.955498174337149	0.539108942646974	1	0.58889006057178	0.143849350212913	0.826091554169122	0.999784964448172
Bw	0.693098316709869	0.745849842171327	0.801366203160534	0.780136313304368	0.626564081940999	0.104748725244831	1	0.657738717473288
Bw	0.644324553749332	0.959483906510805	0.586544220041235	0.660467242096224	0.498002364070387	0.116890881459501	0.821660642133251	1
Bw	0.691391506027458	0.944866127682965	0.830302053090929	0.97254639391197	0.726903301849044	0.0389582758385954	0.996682817125282	0.978107997367215
Bw	0.347076673018569	1	0.649537874667742	0.769820691492242	0.607071316182727	0.106456924883343	0.909284442878952	0.839777482488869
Bw	0.62992069022812	0.694869358152427	0.534364914025294	0.869557020501491	0.358254055767769	0.115709996356813	1	0.992717887798949
Bw	0.612572478724106	0.821754399057964	0.625718434867706	0.787672463335445	0.418288886645889	0.212172226569613	0.906140225125324	0.748169262592468
Bw	0.820626020774344	0.966349328395328	0.822523945212734	0.995815572662792	0.607812080919139	0.110887585186066	1	0.959324318576349
Bw	0.557683179535713	0.933169511219837	0.574007606350232	0.877752271175834	0.35415971551719	0.183599014734429	0.912064042237933	1
Bw	0.658687773066721	0.944725240763272	0.58090118155041	0.895058897430084	0.519834990169331	0.241999827895518	1	0.903452756049996
Bw	0.542318435437932	0.866616189995529	0.674926884725123	0.750996066431918	0.402398395629777	0.283237179255247	1	0.995733440077695
Bw	0.516714728177611	0.899047987811803	0.680712968792186	0.928737240630898	0.72180855476085	0.155520241452422	0.920249436794592	0.795689795305479
Bw	0.673290398915755	0.784682761824484	0.742046491501697	0.817568689171388	0.756822853276034	0.352437841388291	0.862904411892826	0.766739828672641
Ks_3	0.763858780636417	0.287657770936158	0.652187582241727	0.173646610193417	0.661170311754095	0.0332147340125799	0.648963223502496	0.357951880330639
Ks_3	0.680900418311507	0.394945567346933	0.575306518229892	0.346835813485117	0.692825589423425	0.233773586394002	0.68838914409749	0.275698661944571
Ks_3	0.759709467535136	0.299343727949386	0.646371284861917	0.31867693390721	0.683002220927096	0.162479684872691	0.786331477118138	0.350650396079018
Ks_3	0.687882485039438	0.181161443521982	0.596020979616424	0.148546221275846	0.693226178530082	0.215506216107787	0.737692847389038	0.292345406413343
Ks_3	0.58624889448879	0.355452718905519	0.63475027674573	0.37023736324033	0.678423285658753	0.243940987544444	0.737531702245377	0.412227829637769
Ks_3	0.702764470226393	0.42277162874675	0.756651687771443	0.407546500832874	0.7000569460551	0.0807373534045	0.804333722713239	0.441642479696732
Ks_3	0.637584535709167	0.205516986945527	0.618482171248708	0.257271878193151	0.681375979850707	0.0617800812438308	0.693417492508705	0.269736208556731
Ks_3	0.721412745291617	0.319676684015625	0.683988176688423	0.240391582225802	0.653669835394629	0.226856029944356	0.691666054931508	0.273265321779896
Ks_3	0.706276963552347	0.280186037103685	0.699757082245017	0.288816551866614	0.659497491840692	0.230327508956037	0.81160203191013	0.34751117275432
Ks_3	0.671039428244357	0.276433949808493	0.601677078377937	0.318247839946056	0.647574488223947	0.259391122841405	0.794177623478657	0.395463205338711
Ks_3	0.744585958616046	0.245760079890695	0.612875526614532	0.360761353005212	0.655805314492293	0.186994553351091	0.689422915714704	0.284118891239567
Ks_3	0.740746255835348	0.25666877799437	0.650235107220511	0.389822746351281	0.658541056045921	0.102415315816937	0.797750651272329	0.277816637633298
Ks_3	0.710346004249569	0.258382733751623	0.681506165535221	0.198423054917282	0.591566265250264	0.100494347590013	0.708002569963495	0.365165201002724
Ks_3	0.608559439023265	0.377457240561671	0.649746939214055	0.194730154820146	0.683313196688204	0.120794293552522	0.735984926085565	0.251731489288467
Ks_3	0.708930460170019	0.217951364742255	0.634835395268209	0.153923636994943	0.608685893234814	0.135581901826415	0.716379824309202	0.347452230174554
Ks_3	0.698995107276523	0.150139970073741	0.590376425123236	0.288612810823841	0.597830631290521	0.116758645292488	0.646584718212724	0.32742367364465
Ks_3	0.760910246841515	0.421766810661212	0.782785679886574	0.312427371484896	0.728158922611919	0.138347310425966	0.840612645164437	0.351622205503831
Ks_3	0.783618090014708	0.268519829414808	0.616375374294202	0.231973957556461	0.676822420922658	0	0.799160311929252	0.312414587006633
Ks_3	0.708641608689942	0.220098862454726	0.609175926749163	0.293465147021407	0.707753003705372	0.0624388110288635	0.752400932949369	0.342416989735005
Ks_3	0.725418683046174	0.360347176002052	0.724375215193937	0.228558475491293	0.644089598736705	0.194183760932719	0.684607539013509	0.347847957286123
Ks_3	0.762103870486885	0.30884794251058	0.692112345721945	0.232675913359937	0.70433462076472	0.247193952659009	0.764844433567497	0.261063829386952
Ks_3	0.703118487721222	0.263415525183977	0.668676519786454	0.202958200124885	0.577434140320715	0.13097987070732	0.758553691580902	0.245205237559486
Ks_3	0.759617250208348	0.246675013456588	0.690784526271316	0.281243682635207	0.68114466921678	0.113485361347998	0.723656007625191	0.305817878818228
Ks_3	0.719033773418832	0.34257321296171	0.558984933542197	0.282690074990022	0.664642018919931	0.100246067587357	0.75684013210375	0.321912055101523
Ks_3	0.703366740592628	0.193800102918946	0.61968006825344	0.286060221911227	0.65446576733331	0.158412627147379	0.719114130629926	0.355023836275717
Ks_3	0.728242103344849	0.312870564729979	0.551733242368985	0.23889623986764	0.590893647741887	0.255627695476175	0.694620334328424	0.335572307089599
Ks_3	0.698772640908338	0.375944522402342	0.760582296281872	0.312729903510161	0.786520415025414	0.259891189796533	0.834562082783613	0.238422453020395
Ks_3	0.689764849448072	0.265441347206547	0.613688542458259	0.275724113131979	0.620274987797179	0.212091655776242	0.712128475815699	0.327992061986864
Ks_3	0.762467630523693	0.351709002674371	0.707128031723721	0.320809054980725	0.724178980965769	0.205891480857844	0.886431695813839	0.411371220715734
Ks_3	0.684410311380688	0.210333271746459	0.643936602908504	0.287127767330098	0.68448678652262	0.0750042408011735	0.702082737122098	0.382696216529974
Ks_3	0.617497319227537	0.249674566284147	0.621846803986758	0.366183239904486	0.643327001092653	0.14947356562318	0.638331939354504	0.310115572229727
Ks_3	0.678762341029925	0.267102352255757	0.607128372499706	0.173218244875135	0.640395745679569	0.0255516933671526	0.659727139970535	0.254813274748879
Ks_3	0.641676676192925	0.22175132357125	0.648331493811353	0.224073719736791	0.690795638754084	0.215046111359822	0.719246494885486	0.390990798016294
Ks_3	0.773326861174522	0.179055902792239	0.698426138764032	0.370648572339394	0.695604030294695	0.247190878769653	0.776368542749287	0.349911294965779
Ks_3	0.78773586407693	0.309321191455007	0.555764174640003	0.177366232389881	0.700718457936703	0.220380370383323	0.750379536531724	0.316747026578289
Ks_3	0.720031099322755	0.401275108838968	0.699815332074831	0.269842227571264	0.693771406263073	0.119802389281589	0.772592090249559	0.232201714195345
Ks_3	0.748442238815488	0.254970636522572	0.641860716095413	0.126482644267271	0.662681960121291	0.0635216983153672	0.746449146286633	0.277967730444458
Ks_3	0.675279462020042	0.314515322426787	0.648772347233155	0.284870396195458	0.689610371710195	0.114068391042247	0.688979161161488	0.29073479583338
Ks_3	0.670024937829205	0.29896260460673	0.582781209683545	0.293616673663748	0.798530540103788	0	0.813418120596272	0.264489563626121
Ks_3	0.772978197935465	0.237017983325591	0.642408286795278	0.196642826015324	0.690231270104688	0.0895120056352186	0.847243526865058	0.332083027296331
Ks_3	0.769117383007967	0.508291131602226	0.645161405827228	0.245102882895375	0.712329422258089	0.179148915155437	0.826524425577516	0.406943854663306
Ks_3	0.727796915040174	0.342724608614696	0.691389774894698	0.329617277181431	0.649455670864638	0.125922929891125	0.699270647113117	0.327592449145417
Ks_3	0.720790203198087	0.199762567295255	0.600066432622064	0.186277413956394	0.613756948726189	0.182373615649822	0.723131817495779	0.272389949916079
Ks_3	0.675334647947644	0.359267518300247	0.536559368884375	0.173821183009526	0.593700911631583	0.0480154469353621	0.734857916400034	0.231521804476574
Ks_3	0.655447041170718	0.0775383892215362	0.653103366502091	0.356111452465401	0.650751302579851	0.171109509109101	0.718398220070199	0.409086586914534
Ks_3	0.729593849063239	0.323637927958723	0.63141542404286	0.249259663583001	0.699505001361103	0.242739658355347	0.77509408635182	0.293288694031413
Ks_3	0.8544036118111	0.407537838088499	0.65031843834177	0.360586616482753	0.692026028810125	0.113090752849871	0.715798699212779	0.435179400945527
Ks_3	0.660726182731827	0.325767158350444	0.629092587071024	0.146970116948871	0.67399188688615	0.114181244583429	0.671232667361743	0.268514216661977
Ks_3	0.691791779488511	0.239365555897771	0.568234743988817	0.281159099484162	0.669479562051045	0.0552662693677145	0.797149403199893	0.378606763541237
Ks_3	0.692023231796507	0.315029020385988	0.650224132693213	0.29074036625379	0.6614626936712	0.00999466275058617	0.678456949900148	0.207306472174383
Ks_3	0.651318173836415	0.281697353093409	0.754735625174396	0.305577753602835	0.67993388035449	0.0429414111012505	0.788992572739385	0.269218778010894
Ks_3	0.622338362749099	0.278213688271267	0.669271735949667	0.158408387171161	0.64726868343763	0.211655414517093	0.718399833394722	0.269634836298193
Ks_3	0.798658699869258	0.354268298869247	0.747997222577672	0.387956950962742	0.682384472087018	0.16604368818599	0.830209368791475	0.347999043103685
Ks_3	0.757982178042329	0.325068822263991	0.687230782640027	0.346562563997828	0.666589760559901	0.071517355007619	0.72321152875133	0.308018894213763
Ks_3	0.686904659081618	0.281172896875531	0.540368079806177	0.185251136681917	0.654505651527377	0.142149614799695	0.649559831918184	0.271566304831739
Ks_3	0.692375746368392	0.277785394149365	0.631201091746132	0.308381666312798	0.681588590562509	0.058096396546845	0.732281077594626	0.359622885958102
Ks_3	0.770182569639355	0.361694383792014	0.598808930895426	0.39400869564592	0.740964695724799	0.15205952512379	0.68792074041506	0.43041802636298
Ks_3	0.74655790425095	0.315527300387455	0.67881054267718	0.360628232058281	0.680203129612362	0.0692666956121647	0.727733505688095	0.224417664763112
Ks_3	0.792352717183521	0.315598968073996	0.667134409721363	0.309516270524095	0.729076800993338	0.13884411898317	0.761474317498936	0.301421214144418
Ks_3	0.686434136261911	0.296539489154809	0.650953993177399	0.176471578134876	0.669037240059215	0.189656197349533	0.654171636903372	0.284267771285192
Ks_3	0.64734101223522	0.308875396402095	0.649917875773099	0.160604888587471	0.681687126590462	0.0992037190666995	0.689018693156263	0.344650488990644
Ks_3	0.645554458741953	0.339551067533587	0.685075532590712	0.310942239777761	0.694999313955494	0.193103380100133	0.789296212346276	0.316002160613897
Ks_3	0.749605928890982	0.373643724076362	0.605081294727446	0.347892863391166	0.721976316517472	0.210079075598386	0.74983916048549	0.303823976714407
Ks_3	0.771612806006853	0.355457746412905	0.670617472385775	0.287425252601542	0.681662416673522	0.204789781168231	0.763522780647297	0.308745974120852
Ks_3	0.679013960808156	0.299269697157095	0.640768344211547	0.333584609418186	0.653629698079312	0.161595250958864	0.707651758946825	0.306309010682266
Ks_3	0.684636858483424	0.322833837814425	0.653160330433982	0.259900721469098	0.680831683110005	0	0.623805695051193	0.318301881501509
Ks_3	0.656713889521275	0.162178144206345	0.603662473138335	0.178436158042964	0.634126200474723	0.0756211789778898	0.70664449081225	0.358357459696711
Ks_3	0.760197663412939	0.379812242937153	0.590192256032788	0.312494168400406	0.630209571781489	0.209673829718305	0.80862428158414	0.25579158282463
Ks_3	0.709746327776513	0.171475678809359	0.62857299254279	0.294627563275013	0.70219057901454	0.0628315549675821	0.792229954397848	0.304027311741389
Ks_3	0.689606026963083	0.243845296941189	0.577278283153838	0.328507531907284	0.649389268972448	0.0920475057531832	0.670957452105045	0.281535143643249
Ks_3	0.719946888418977	0.230020555583483	0.621221225133766	0.338824198774952	0.651191134266101	0.12782632517838	0.762010483032374	0.192439970741105
Ks_3	0.6625888577475	0.372891713238481	0.595523613147514	0.261212319639531	0.675040583491686	0.188331417796389	0.697144123621617	0.199866730263104
Ks_3	0.693916802138935	0.19297621915087	0.754748631037818	0.375166804681779	0.700059438125761	0.245007025558324	0.729999464685598	0.32768076563657
Ks_3	0.680649257139724	0.250989814375571	0.543782161623297	0.208212399291715	0.664626126810796	0.147513521320103	0.704369995987521	0.323007476638914
Ks_3	0.721084964494345	0.273225725988943	0.603474354790273	0.265434880317796	0.696946481454266	0.0027866640215112	0.638797876965871	0.340755557242837
Ks_3	0.742284896301103	0.430401879398974	0.69381644995181	0.36072074277904	0.71687217659072	0.141955421199162	0.710080869273315	0.357748987269816
Ks_3	0.788629001961989	0.399914387070074	0.646046850422154	0.37273942015423	0.72093667723308	0.138086578868207	0.821811984430269	0.326888700964368
Ks_3	0.77691077614617	0.374094584729838	0.630600110126909	0.237743498670099	0.694621531002978	0.1625627597928	0.726026423369972	0.253198913935405
Ks_3	0.716268691177139	0.259378007752854	0.650773591797958	0.21185070900314	0.629975889773006	0.182020540124814	0.811453506992829	0.429104861238388
Ks_3	0.756184062149698	0.360258115618672	0.574416383752547	0.363771838533965	0.650818744207092	0.19013799995339	0.656745019382699	0.393104643494493
Ks_3	0.822871946125436	0.211894381339655	0.679164158206569	0.192468934170474	0.681233883493256	0.260876784312157	0.830674785411685	0.427681087483692
Ks_3	0.70463343341035	0.250396348040443	0.564568472982155	0.227188827704831	0.693992505886032	0.117030355230318	0.653545378609719	0.182179103277311
Ks_3	0.706286883909401	0.162342562417102	0.700104664630031	0.327002616298751	0.641849949475239	0.157686841804601	0.752001009262748	0.351886300713633
Ks_3	0.70006797926017	0.293865940235224	0.652692043193174	0.296186479010143	0.627853090873775	0.186350534620055	0.769391406107327	0.329321948434472
Ks_3	0.627909392944766	0.328509168167539	0.607670102012374	0.170267645220113	0.673270121272856	0.101525870762168	0.760369627564581	0.372946126948548
Ks_3	0.680999484981695	0.346798742085948	0.594584631815161	0.245493491275569	0.663718081984854	0.124637128579778	0.766393759564288	0.244668422662853
Ks_3	0.597546291808703	0.282852455694429	0.595032497242231	0.30998770165242	0.62608688711884	0.228948840896289	0.738472818933758	0.342953909299366
Ks_3	0.659394729013244	0.299266368738374	0.537071673203268	0.211406044733707	0.631958603563959	0.136079733364863	0.65177028799533	0.307800249366176
Ks_3	0.635203681688559	0.278066420666333	0.639952204798656	0.249912512623629	0.712681087779454	0.0894619048541063	0.791522200356406	0.180615768573175
Ks_3	0.826897513823127	0.333080453731655	0.558323116235798	0.391941394641243	0.781135995353899	0.0510859425138563	0.835894864798118	0.345477572455887
Ks_3	0.663344692273557	0.285647025214062	0.506800346970126	0.175407081787349	0.583189359955048	0.132318050456468	0.651270260624973	0.29642565127042
Ks_3	0.727657162471865	0.335273955862167	0.749695263183996	0.249554018522478	0.760998234995461	0.0472335221053689	0.771855046612724	0.31141982411805
Ks_3	0.731345635301014	0.40151367918086	0.708811977718365	0.249453340064286	0.658559564503458	0.213679067507405	0.721003842610435	0.251639186424132
Ks_3	0.667123433540636	0.271059668964121	0.633859661621032	0.392356045022997	0.672180584441106	0.156488900261114	0.729925076569315	0.284195812890612
Ks_3	0.70658910332176	0.371292403325503	0.594339641282858	0.342047514195882	0.599897201916224	0.144391496985579	0.696321586215795	0.410045495506722
Ks_3	0.837963302916049	0.360098358560711	0.632211292494489	0.308980379126508	0.751562772546035	0.109795404000244	0.862472993068719	0.363345825620788
Ks_3	0.700691444318563	0.306854710610661	0.684796711606111	0.262080358251922	0.754447536712393	0.180045873590259	0.792113756640036	0.297364378008607
Ks_3	0.710620519460705	0.356208347329155	0.631436658008029	0.27841612062964	0.619257187328924	0.0735925293449138	0.714505062581753	0.298238341679609
Ks_3	0.655009359097823	0.393723395413111	0.680948378485293	0.296789417805261	0.708498292118719	0.168731788086208	0.695493792768901	0.376010335179128
Ks_3	0.755938588859158	0.376470223307745	0.683391454553281	0.248371007175804	0.696600451126687	0.267262267754753	0.845191503399293	0.301493569400158
Ks_3	0.787769120009277	0.413979601062022	0.687499294385527	0.310773153942292	0.692352601978728	0.268528609583695	0.741731067203391	0.294738454007908
Ks_3	0.728342034419037	0.391112826411664	0.676058647715019	0.363170564015701	0.741804964040199	0.106800112272235	0.741617033253321	0.292103267392521
Ks_3	0.723723943670033	0.322890884114629	0.556914581085956	0.308913813745767	0.699129766452389	0.26359398926077	0.775364207018237	0.320934324767998
Ks_3	0.723003743423731	0.262320712451363	0.727548650733426	0.319169566000472	0.666474168353338	0.289723590660029	0.815233266600272	0.384950703130354
Ks_3	0.635756199435649	0.230507754520119	0.586648570519764	0.234432537719157	0.657459122989247	0.212689321178413	0.723935467219108	0.263509329021506
Ks_3	0.791223323434332	0.243730172014454	0.702329668133891	0.15617215011214	0.631754517402203	0.116855670005835	0.793169269739331	0.356778813393067
Ks_3	0.735500321425249	0.23546980311185	0.556922347882052	0.171232200372579	0.637729924127148	0.0861886133930725	0.747852866038147	0.267548341615255
Ks_3	0.800494387031852	0.315489650255774	0.648415492640252	0.283699610621838	0.644883701730579	0.159344934012259	0.81624603986579	0.314586061300444
Ks_3	0.680016779596585	0.200173127537211	0.552104511356249	0.229032995338692	0.620738545786028	0.25863767137223	0.717107198921923	0.346262795466689
Ks_3	0.615448460075488	0.326475038529114	0.642203621296428	0.249375662753927	0.68635597215756	0.193243474889045	0.759955849127612	0.331602553731775
Ks_3	0.678040287516196	0.297990988157157	0.657919736800669	0.322622511874418	0.636261372074363	0.154520935778834	0.730264250142381	0.371947921023587
Ks_3	0.715151011295517	0.335831744744103	0.495487514852115	0.275262881687657	0.680014975415575	0.183857329091325	0.753117362418695	0.371865802391675
Ks_3	0.727239841141128	0.324433704731988	0.58830678387996	0.312717960790747	0.674006273586916	0.1108299325908	0.803717018974826	0.264654624135894
Ks_3	0.644667760418941	0.300431658662082	0.508182082475671	0.320226637959722	0.709280932659802	0.21967452420327	0.694889040300498	0.289121691728939
Ks_3	0.658627893312604	0.376178908599007	0.55351131563339	0.383456543379234	0.654502571735247	0.0368131171997022	0.71732798191151	0.336283164880308
Ks_3	0.735017073184058	0.25393709210257	0.601973765343507	0.219544048733279	0.623748685567974	0.18677152527554	0.75097277804268	0.339684895018685
Ks_3	0.747420199628604	0.264452437830166	0.685789794204945	0.377504712006282	0.665239511061787	0.274239781820479	0.752231863348086	0.408877518511937
Ks_3	0.713804608808618	0.314868206014187	0.704676755100764	0.296265974376546	0.684154328113255	0.0932571699986076	0.762714878067743	0.381423236458991
Ks_3	0.778088340872544	0.27747514086235	0.527215280669481	0.246346030036372	0.635870289206329	0.193581914696408	0.851751832023263	0.335486184683984
Ks_3	0.597029162456889	0.428913201323748	0.540954015128438	0.384763276622541	0.695098347001877	0.146673665936293	0.719653945990285	0.373892541539814
Ks_3	0.78552364220924	0.184158371843052	0.719459293659867	0.2785879367828	0.694582999471321	0.0804314207648792	0.819739800329363	0.364396536827842
Ks_3	0.634290777340516	0.318673530393548	0.580459323903652	0.399689064462965	0.597552908657204	0.122885808573755	0.612946643877124	0.342953551377966
Ks_3	0.760104774119228	0.383258105839997	0.687311283206543	0.328027637822488	0.714716645900509	0.129800750708372	0.755549947496435	0.358118933681774
Ks_3	0.64849459567823	0.2211174946477	0.698151165885678	0.268445210155401	0.638932726776973	0.185435871428119	0.752042320362903	0.304552880609751
Ks_3	0.569526491075487	0.363273097368606	0.687059949537318	0.319361819506962	0.692747374685913	0.251704253913818	0.732729161355495	0.219119358561056
Ks_3	0.770103708340086	0.287514744953179	0.624050897599851	0.311586912951405	0.700235142522073	0.0327993670651638	0.795759700229006	0.337016822255187
Ks_3	0.689862478124364	0.317989329982341	0.721955885661484	0.254860400080336	0.699208361897837	0.248253362414619	0.833974719910565	0.322340715478371
Ks_3	0.694420147182181	0.357348450472785	0.667107734418005	0.203471403647272	0.677497429673529	0.221032082074758	0.832253383303121	0.223549523663605
Ks_3	0.795938269412877	0.332218910981371	0.675459520141148	0.371095569847095	0.693019566000627	0.0723060570654181	0.798516249508232	0.361542887838631
Ks_3	0.657480288982958	0.380732899117745	0.624328876740442	0.334403506818292	0.718092195535335	0.149329699749283	0.686550139637566	0.289351592266735
Ks_3	0.746508596136558	0.171085657224371	0.605941711229433	0.196184558407149	0.671203713288913	0.243713821056995	0.759693862766299	0.255641188731455
Ks_3	0.82338132709473	0.297517394422113	0.635451767212571	0.370174157154453	0.788567430370252	0.0767730054937493	0.787651442914047	0.325744554452924
Ks_3	0.847571055919953	0.318470436762857	0.735768515831862	0.379019232827993	0.6875311368498	0.0142881979875234	0.839568630598734	0.376400247781427
Ks_3	0.672463714342292	0.264683285809607	0.659632930219054	0.348942721908744	0.67406035621745	0.15710442624817	0.760532279437652	0.327630133949241
Ks_3	0.803336394608561	0.19763157336985	0.704424174316738	0.260100923706902	0.695602987091505	0.166017753099102	0.782207084804364	0.30813350255147
Ks_3	0.733685881057466	0.422474616083115	0.614484464745945	0.276780742985639	0.655728093520045	0	0.812999250422284	0.365439866910803
Ks_3	0.629629916106007	0.283671849077367	0.578939346210738	0.361899647535299	0.620625903059019	0.132550511583403	0.765811481952202	0.348472834760905
Ks_3	0.708242584224828	0.235444143393657	0.515659340656364	0.364130569006063	0.68198834154007	0.290130412211036	0.767012698717779	0.343197593342728
Ks_3	0.688205648411051	0.284410472230726	0.709611298367408	0.297849091938042	0.59862022432816	0.222382120416848	0.726641391645601	0.402721791619905
Ks_3	0.755379941654027	0.307963611123003	0.636300932551077	0.19026103409578	0.672672714446055	0.155020951592708	0.802874710535841	0.407588104663246
Ks_3	0.711770678244683	0.275838088349644	0.482292709657121	0.285935804045338	0.721354950159066	0.157023969603533	0.767038666962092	0.234916144278811
Ks_3	0.630841962217431	0.261852871600024	0.69148718071328	0.209065221685563	0.695649367842061	0.209297135259506	0.784284640388853	0.359911971344845
Ks_3	0.815045797931048	0.264202062141989	0.702740820041747	0.331867205714231	0.665762493522566	0.0314459913379314	0.711787063356638	0.327049969640163
Ks_3	0.739061921405146	0.260466443249606	0.682252164951446	0.30352557422919	0.678320184983245	0.237504483615771	0.788877144583369	0.19798644398449
Ks_3	0.654405899318797	0.322673238481911	0.666603594621855	0.309534007063524	0.646173761256726	0.160731760261175	0.712035065803902	0.364480257277074
Ks_3	0.724588269299357	0.35228521717797	0.717865663408163	0.313764836401575	0.668298257112548	0.115042816223673	0.735251061235413	0.276842455287779
Ks_3	0.708528339418408	0.310380154949999	0.520483292721293	0.339431118396563	0.630607753671734	0.135410140598162	0.766845037976346	0.307262442491804
Ks_3	0.664970628011637	0.403577219469401	0.618891371357441	0.224558018621845	0.585357106980388	0.127970128606825	0.510926405635708	0.260029038629949
Ks_3	0.75632368673259	0.253220922310916	0.621992587013345	0.290449381823038	0.701172553344261	0.0530074354408986	0.702122129708604	0.260599457237512
Ks_3	0.745537400800369	0.335409296476642	0.608861114192937	0.161470495115607	0.646924492904217	0.058276389551002	0.742658368091742	0.262259464898692
Ks_3	0.782429299496401	0.252670463322756	0.620177185566706	0.284130405849459	0.688702606596837	0.0930176448705532	0.720764579586475	0.210992658185211
Ks_3	0.667866244578122	0.302390240476725	0.66400966316755	0.264200362776167	0.689739143853419	0	0.78797003639737	0.215117416970515
Ks_3	0.672492974064986	0.3902948660538	0.665126216223682	0.277890462298583	0.738063369435621	0.0607433237812198	0.828615899893149	0.357920975288888
Ks_3	0.702949732607117	0.337202372767683	0.662351679278096	0.316298500694918	0.719199500768315	0.14260783274796	0.738958778414576	0.273234621277317
Ks_3	0.683537109442164	0.317293335364962	0.679648829514363	0.275660766653934	0.636228827201812	0.0640073021730205	0.703092971873381	0.304916304079562
Ks_3	0.719519650055514	0.314687693305617	0.796320834030413	0.359169467321822	0.748168592990811	0.237607835586746	0.793599916649772	0.336728119450419
Ks_3	0.736865129405687	0.336916046673653	0.638568582634495	0.355008909941455	0.740223845968143	0.209766736140729	0.714470695552188	0.278487442806737
Ks_3	0.61988616772343	0.210649461332078	0.530598076396913	0.327211705057333	0.637511521406403	0.26082607140513	0.73343428363541	0.299733474218612
Ks_3	0.714135431866338	0.407795540704823	0.670065112409348	0.200139815591111	0.667211745862278	0.19336175470466	0.627841342598287	0.373547375014319
Ks_3	0.747104379870945	0.19802710864884	0.717365243902409	0.305650103011358	0.695166358759316	0.0989833205679448	0.74874147837637	0.201957990127343
Ks_3	0.654769407720662	0.310406335832773	0.683441584136321	0.352480129613113	0.680463305136825	0.130979429491268	0.795886938446052	0.224393427652475
Ks_3	0.515227568016828	0.194964720302726	0.624597592243832	0.329971589918718	0.676444497825035	0.152367314805616	0.720688684645874	0.265529034070854
Ks_3	0.808018618466246	0.417581660213879	0.585561815556333	0.324940285386794	0.688464704100086	0.147220464845749	0.770232586000712	0.285874830562094
Ks_3	0.768323736039056	0.377126448176857	0.749910769341705	0.399026777464305	0.713945015146604	0.130148927053336	0.79157756500374	0.234666387422465
Ks_3	0.829896894373451	0.301879181207234	0.75217382628495	0.376527524828508	0.753469116134451	0.0600332900606507	0.803680566641129	0.340705485950731
Ks_3	0.714130914366602	0.358594823480542	0.648860367299372	0.441958405492241	0.662766116387959	0.193179016405438	0.738098928784213	0.292146744816334
Ks_3	0.696912246331375	0.238988814782374	0.631008358983065	0.316296085253671	0.649057554431556	0.142050100398923	0.758412798761988	0.313938879187756
Ks_3	0.795810131540809	0.29811471383939	0.743585189764634	0.349018648982082	0.727961197319702	0.10129102435083	0.861559111202518	0.438300048019011
Ks_3	0.64467496141365	0.322909035456061	0.57706418586061	0.261872814199127	0.729534373976735	0.182586256187015	0.817711675725403	0.393964601503396
Ks_3	0.667839457750577	0.30333305664182	0.507515192872074	0.209119475188895	0.68502848922717	0.154352515318882	0.690405831006453	0.263586448851973
Ks_3	0.58954592808935	0.317038313884215	0.68880489228562	0.394801954431284	0.598022618204062	0.0753211093550693	0.781978503757641	0.267984454129484
Ks_3	0.780716796168469	0.291856852744771	0.557744015563549	0.279201628869661	0.649691665605785	0.143106755317569	0.637317636404259	0.246314578271343
Ks_3	0.632945220445282	0.291459162632581	0.648061237801041	0.26972464905715	0.645422491680165	0.110967618642146	0.752490827244517	0.331522171294449
Ks_3	0.611963793913125	0.257088111522727	0.564468862408486	0.149930242914639	0.663364730689206	0.219940647451923	0.758659236766655	0.306074568635641
Ks_3	0.722614759638909	0.16487060556981	0.477690735704652	0.203918811092426	0.677952658940867	0.13829641732637	0.768018583515468	0.318660782841175
Ks_3	0.678111948367575	0.323636637662993	0.607409905953726	0.348835758099924	0.648708587573187	0.0196184163177948	0.743501164718724	0.353856507965156
Ks_3	0.612941098376987	0.302902283793043	0.629638437902382	0.219500582107689	0.636316062428765	0.124456530916053	0.698981898217013	0.359478039424879
Ks_3	0.723434249670754	0.325737151341404	0.659081215233626	0.18968545906455	0.626489918917555	0.0716677291299528	0.750868361823165	0.240932060294036
Ks_3	0.780958604084723	0.366319803165058	0.60817107989368	0.378103358188214	0.670591743525014	0.0686852150000093	0.754308641068227	0.38824866255892
Ks_3	0.716909267672464	0.188215799110775	0.5157042086487	0.21422006903677	0.656227839345379	0.224328573730465	0.712243773718002	0.31700191457628
Ks_3	0.783268453867887	0.324222607347498	0.586232239201436	0.34229901303819	0.695749672305384	0.0322193209695318	0.706296428876815	0.243328128303162
Ks_3	0.702413922198906	0.2293086962021	0.678491243234779	0.305440422134677	0.727985859890463	0.18119174860395	0.808284269993544	0.297813276286075
Ks_3	0.738183267570421	0.349038573405726	0.65202878363124	0.237569073172019	0.617249662440665	0.0781931803375729	0.763626762870646	0.365270712441675
Ks_3	0.778544165284591	0.358081856262612	0.643356966750685	0.210751755038588	0.693425344213087	0.128225724022561	0.750598979491598	0.26390449605658
Ks_3	0.677720034156923	0.297229176828125	0.541190012838148	0.287564619839713	0.664369286131193	0.0757981238224372	0.710618924298814	0.352040963533922
Ks_3	0.70219342637288	0.252903849226552	0.656210228749379	0.363865603547842	0.652127410958652	0.202364493755387	0.707078743964656	0.235857147848478
Ks_3	0.714289342252738	0.338500188848706	0.630415732229952	0.20023516795979	0.696854605922926	0.215472577847912	0.742011613765571	0.295914964755713
Ks_3	0.802398722813649	0.421271907449604	0.695363142541579	0.190415851200876	0.678615864346378	0	0.767784514034661	0.24516447877667
Ks_3	0.825634175807147	0.341553854569856	0.712065272111643	0.189585643027238	0.719633825886292	0.17792913171085	0.829752955008671	0.351304196009659
Ks_3	0.593910184472246	0.320956227200781	0.558266863259958	0.279501027084755	0.639201180477426	0.221294088637473	0.749014812419908	0.309621409374032
Ks_3	0.756080941019063	0.222024460646551	0.567325731716428	0.339291299666091	0.723451427987853	0.130442386899193	0.857924605195088	0.35932246379619
Ks_3	0.767126270602385	0.370359683003858	0.645672927191002	0.360051714276272	0.735922490036636	0.207005404425591	0.776345936435731	0.36660800036986
Ks_3	0.758511106803094	0.333316078200825	0.510712685682663	0.33465616728658	0.613852853873909	0.185160771904294	0.727058865373333	0.254171241737
Ks_3	0.705934883887083	0.345251246582781	0.608011503229523	0.361307510501159	0.756165489851667	0.254713332554154	0.796764305093997	0.352629224229216
Ks_3	0.560571744001758	0.353666499376026	0.572211799413263	0.308086779677085	0.641791873516409	0.155394357194782	0.791033755372035	0.28058838761455
Ks_3	0.727262960045804	0.241466014975201	0.597461075598896	0.306409208034215	0.676114395529482	0.0296539514758823	0.763038622917936	0.269813276828221
Ks_3	0.689550411947534	0.255276142202812	0.555913932623309	0.155732970617074	0.621822110122939	0.121390328563448	0.748137920473272	0.358005323831483
Ks_3	0.754995528991897	0.317462521755584	0.697786647727456	0.407169476938555	0.716733898183477	0.222023620681755	0.797664959719747	0.307653554979111
Ks_3	0.685032933353866	0.352320568364813	0.659435208951995	0.177525094503588	0.622736532049458	0.137119888229968	0.713225451498663	0.262215376984714
Ks_3	0.700551549535969	0.536585638977165	0.532562064794044	0.307691336206512	0.698954214583152	0.138164635478598	0.748720502829686	0.27037291011703
Ks_3	0.688092906166951	0.200470073254409	0.608101796963161	0.157537111151574	0.63367519919558	0.200275086599899	0.686700739158755	0.359670100249515
Ks_3	0.779075262194877	0.328975341496786	0.599705049507133	0.296011174163143	0.669220480240666	0.0543226147693465	0.728432251987568	0.272831859780344
Ks_3	0.783367848199171	0.436605253467207	0.783371013762323	0.233655276665668	0.752516637626441	0.222107991991764	0.765260899804169	0.433210005988839
Ks_3	0.683816551517905	0.187637767126955	0.578201214234981	0.162752094258539	0.712857461925081	0.14170267203628	0.718682190679539	0.322753800560599
Ks_3	0.577378402000524	0.316823809437213	0.545149576278197	0.159406390955916	0.539292983162852	0.129551231422359	0.710100525275764	0.323516789819918
Ks_3	0.649018999336073	0.322535485135791	0.539827834676919	0.212703927942117	0.708041087544445	0.142880965861047	0.67653785210843	0.401111680785201
Ks_3	0.807875188741771	0.235507388964974	0.625985834548513	0.309361334295626	0.687397114574468	0.0774154389201625	0.749510895250734	0.286448191964113
Ks_3	0.650604554111383	0.169794424672223	0.570478647877524	0.310264087887595	0.681139294458681	0.183195519517946	0.749403517161179	0.399713639567101
Ks_3	0.648307484669047	0.248707539128379	0.631605690747959	0.319969746634962	0.624792054263859	0.125473993933806	0.671355143082512	0.269199649978723
Ks_3	0.781942290715083	0.294002825299714	0.626317955492428	0.287935821243233	0.684850334732407	0.0917324047407065	0.755499567793785	0.326517312869677
Ks_3	0.69328612556856	0.32046778896447	0.571521431523519	0.193137786958933	0.708802560346398	0.119210157339356	0.823755887766474	0.213849299500216
Ks_3	0.737703726350492	0.294374430588283	0.615442403226513	0.38588912685619	0.661643133845996	0.198216036333065	0.785407421200434	0.35189127192921
Ks_3	0.706977215874633	0.145101736628869	0.621670390133136	0.303075444860157	0.718593434082794	0.0488090792199731	0.745821832500383	0.336045041404669
Ks_3	0.68547446576068	0.330007587014534	0.702758753700095	0.292936635047642	0.649604464925139	0.194224157293913	0.831209635478873	0.250428440252508
Ks_3	0.774598654040574	0.315101001585691	0.663918218885407	0.362630696516118	0.731916407963265	0.145576522781634	0.806164111737788	0.382629247742261
Ks_3	0.7291613195248	0.429704453393473	0.659535591887245	0.246744595849755	0.684217315593015	0.0747941071121039	0.714232319894689	0.338152984843672
Ks_3	0.723025225894946	0.254740641548808	0.59266617891252	0.332276910306877	0.689922735740508	0.208529377435047	0.754536769364848	0.287453109639401
Ks_3	0.754185578334786	0.362593131442234	0.717825081417811	0.312861905349553	0.666110283108678	0.118817296343951	0.798081274162327	0.430307668411225
Ks_3	0.787322604699784	0.198859052324447	0.531924229842324	0.24978680896944	0.615787438557347	0.157261592770305	0.652089787729724	0.329528281780498
Ks_3	0.701449780249812	0.392041348369171	0.690949152629838	0.319353578954288	0.713555830873625	0.311324686692753	0.810751340655489	0.305877713089904
Ks_3	0.744710140910464	0.32200306327994	0.664723881060339	0.264517585750729	0.738691978855197	0.15731240425688	0.677959154587851	0.403224431163449
Ks_3	0.735631582749409	0.313231330987387	0.685700182044506	0.33113001399199	0.661044386028818	0	0.711091875391802	0.335554072575815
Ks_3	0.777699405431896	0.331392312220834	0.623578279043882	0.352274604301032	0.774749587619541	0.220421981886328	0.735577686862603	0.320353650930209
Ks_3	0.706765068977252	0.237113590298582	0.631792693520037	0.329936661639138	0.573133153987025	0.0932328632765437	0.699400579310801	0.269509119483195
Ks_3	0.725410469095124	0.343614735708205	0.616321952484142	0.23171481857973	0.615076453854378	0.165853109657	0.766904393768712	0.370889416109646
Ks_3	0.688084659465016	0.258684891906092	0.595362117866016	0.262388728827937	0.721340471087057	0.15836898272023	0.717232406237223	0.309699747127844
Ks_3	0.742364256657582	0.406138040401439	0.698402156929152	0.291659233797068	0.724988072188281	0.205628689578739	0.809007150087868	0.272431060446178
Ks_3	0.635504359868693	0.292018091660474	0.746904745724531	0.220206228799017	0.690706709555297	0.0327704716683598	0.62399976024853	0.286151738900574
Ks_3	0.773512715834569	0.331559067435684	0.68416756002341	0.314915269706165	0.707712111133628	0.113869181625617	0.74307986289677	0.335985880887751
Ks_3	0.7330285936618	0.231901197832087	0.66339338906365	0.224715910499999	0.62420156393455	0.103136558420944	0.71733123684512	0.336030088216192
Ks_3	0.693791074229843	0.342002948434788	0.608478833855474	0.343958161880992	0.659168299468813	0.0922170790757932	0.68543816723443	0.190642696184284
Ks_3	0.668523385831193	0.238347750838893	0.565503398075658	0.263294434898694	0.653580893003966	0.221476569269615	0.725136172914724	0.325287197485933
Ks_3	0.662807571615947	0.356900221636429	0.581988959560615	0.314505111939403	0.615002304500431	0.161304291074016	0.712929404940257	0.242793138807601
Ks_3	0.662111435593767	0.232068670479324	0.627763390537256	0.396044483000688	0.708464034800822	0.00534020594987049	0.682229229179688	0.296401709250848
Ks_3	0.80763385823201	0.302567170327723	0.712307564918281	0.31178979033151	0.689611794333372	0.265563901918018	0.750004121599571	0.24756441080985
Ks_3	0.615680109322326	0.340814560667559	0.596988862532367	0.320396264563121	0.66460386431654	0.115448804777209	0.760698113841051	0.399367367044381
Ks_3	0.772174821468279	0.266144496227929	0.622920873140932	0.231658412559457	0.660923603016534	0.175874041347719	0.796026277970843	0.33435105687339
Ks_3	0.581565728886271	0.404303656141992	0.639081788050424	0.413366095356947	0.613942640978192	0.105505424761229	0.758168025356764	0.356457859023591
Ks_3	0.709411585921192	0.183131749232891	0.629871236826872	0.286902059977684	0.683741870177711	0.095578212448203	0.706942935326442	0.293893197972614
Ks_3	0.723318049257419	0.303683981938327	0.627604915542211	0.325271312019809	0.62692742522087	0.129762740206602	0.656493724664882	0.202605254681713
Ks_3	0.721341830085459	0.315846394781735	0.631101507959901	0.360924150499558	0.688150141297942	0.140055715721737	0.816489193853235	0.316711619979861
Ks_3	0.698536979348362	0.354251985250719	0.529898738978935	0.240467601946621	0.644865258510822	0.116494934417513	0.726815645496333	0.242891997896443
Ks_3	0.664359212230474	0.318366485742799	0.584623311901298	0.299189364356239	0.691968486982671	0.0675374309067633	0.724931420866678	0.269640522807885
Ks_3	0.665442024327748	0.309131048438928	0.570659165430052	0.258515470184631	0.622960116617291	0.108042262906054	0.730038899770021	0.420743966951374
Ks_3	0.633105476697236	0.267095184341035	0.668827450048824	0.157304484870631	0.688393031986997	0.0686074624844503	0.747259139478399	0.329433389023444
Ks_3	0.75077591068232	0.439151060748188	0.762991712117882	0.330338382552363	0.6220919751231	0.263176482537742	0.693239895773694	0.300124900879955
Ks_3	0.684842657571629	0.349908026553922	0.680765649996474	0.310999608508918	0.632050316978822	0.131467081874874	0.757329140575122	0.324587373369675
Ks_3	0.755933500558522	0.270182773894379	0.647539387722812	0.246037601954052	0.648730497194416	0.162015773559738	0.711445065002458	0.303613502836621
Ks_3	0.744794152102767	0.287494434650035	0.739269178867733	0.320151161532548	0.669088702634822	0.202124166979459	0.675329860995011	0.271967887379232
Ks_3	0.736748174575287	0.25329035647816	0.601661356898071	0.248407819677542	0.607236755047064	0.178952497925743	0.65462384358222	0.259450890743718
Ks_3	0.669919134089994	0.288594603681846	0.645769444604943	0.186385618553464	0.669503109734699	0.225373979760223	0.703597118651167	0.343121781680049
Ks_3	0.757313836611289	0.23076327421688	0.673609579510861	0.185587102270097	0.716252238078299	0.236886291528714	0.75211381677131	0.327421726662769
Ks_3	0.638965196833067	0.241888276541242	0.581724427030942	0.30677274586528	0.699764752644433	0.169714291666024	0.754020999151736	0.246820142353931
Ks_3	0.685785386996737	0.415236313645872	0.595004742536075	0.25083616092909	0.692752514830873	0.100239325747897	0.781836344901312	0.318071079478387
Ks_3	0.757381548616536	0.220880880511377	0.691446836802158	0.095963471948274	0.705114036306717	0.234446946932136	0.852948878334262	0.337420503446356
Ks_3	0.646245886792551	0.291396456922447	0.590414725037994	0.22178422345032	0.690035275701482	0.0694187214887146	0.644145267374808	0.340654191947186
Ks_3	0.783837499930062	0.31988971096856	0.632240018133136	0.182238948698052	0.660107495906569	0	0.764569956268835	0.339583509783556
Ks_3	0.74829355868717	0.260753001319964	0.647960849247763	0.252757299136833	0.66552142546784	0.330151630712954	0.737781806467331	0.247232011720649
Ks_3	0.674288165260983	0.467139857520151	0.647003603184204	0.205791113560081	0.63120483771019	0.145461937224803	0.769057215554342	0.297046336949695
Ks_3	0.764524054855666	0.258579481997096	0.656029660368511	0.245623826671985	0.666608115477543	0.243305020612651	0.830582157304717	0.32824461483103
Ks_3	0.711869134448189	0.349207502517149	0.616500299500804	0.232084720244727	0.660069791983891	0.20592040275612	0.757097620979265	0.324260316943021
Ks_3	0.726281806610104	0.335607108236472	0.544741891459206	0.212831539006874	0.694891779106673	0.148318015216078	0.717976258767743	0.268473739534042
Ks_3	0.711751049015363	0.28466632047204	0.677078641176288	0.210577668349342	0.737203668201228	0.161572105665954	0.878739626325763	0.284894871195312
Ks_3	0.670226668618701	0.24828722619712	0.570480761796782	0.324319090618113	0.637910561262648	0.218912901628248	0.718724015783434	0.294688150528682
Ks_3	0.734752166091107	0.288540155724748	0.622112653081063	0.42489749439577	0.643359127296878	0.0175557360635719	0.692775706246185	0.277267493062282
Ks_3	0.556385219680226	0.295279135319891	0.596404809686343	0.295480496428805	0.680306047878186	0.0561715289991793	0.726672757132331	0.271403694267509
Ks_3	0.717372954775906	0.330823679825525	0.688367683991067	0.29370476498698	0.732295332728755	0.132684280660051	0.810313125450066	0.331417029867317
Ks_3	0.682383438207671	0.258655087156161	0.562603937381705	0.351240959124228	0.646132324735573	0.181422958307107	0.777256984105025	0.340668913810186
Ks_3	0.701960684348529	0.280046406177297	0.5800091550121	0.232725242783119	0.670767221402119	0.119123046658708	0.762958843161903	0.216750754442573
Ks_3	0.746568665438607	0.20953896684057	0.610824190805954	0.152840648507706	0.658194121362741	0.131385545511718	0.76142298069108	0.350563193787941
Ks_3	0.831881760479226	0.124199361684132	0.707101462323151	0.425487089200487	0.676696100212107	0.0484543109724583	0.754960706666278	0.387516601776451
Ks_3	0.715226694928075	0.336701239511167	0.720662899176802	0.228608414832266	0.715438002547495	0.276532702479371	0.81256974176601	0.286148906615649
Ks_3	0.819931279256936	0.220013394444024	0.725799249033085	0.238308032582399	0.702372828985399	0.127111296716967	0.817680506688158	0.380305742718529
Ks_3	0.639983204381336	0.294929294690344	0.588834604905401	0.255179341005161	0.668799892119225	0.0765317630661708	0.758632413029407	0.228085903025762
Ks_3	0.685412078056456	0.366691238795353	0.654243495470668	0.216027203074059	0.588983946014426	0.167646990949439	0.73965352532405	0.309034533717632
Ks_3	0.727392505933864	0.223791736968959	0.743857536812883	0.356644533597214	0.731945103230677	0.16898386151623	0.69970049149816	0.516490575609228
Ks_3	0.700983340350569	0.321387959684953	0.655399610366738	0.310164700118784	0.670930430266359	0.176903613091583	0.705262868944341	0.312667979562348
Ks_3	0.643123399858592	0.337849807303156	0.62824119495052	0.175979714982929	0.6816515028449	0.099727295340585	0.710293582447888	0.214561553108715
Ks_3	0.719940862716075	0.239571133600243	0.581940617084741	0.251416803447754	0.622206853359191	0.173064611873015	0.637948105587111	0.27365349150525
Ks_3	0.693760903306354	0.447443283253832	0.644536953664267	0.340369545959866	0.6678786882559	0.108887280482342	0.684586398947889	0.375305861660385
Ks_3	0.746102732480288	0.29369411203671	0.625860971808437	0.204849123727097	0.690283651692662	0.125022634890365	0.720689644752145	0.28727497017678
Ks_3	0.782570181482665	0.323779048292417	0.618504025290955	0.26421930822171	0.661412891902241	0.202471636511581	0.768309418805654	0.273083141812671
Ks_3	0.690178076343842	0.347162073007846	0.643874362312224	0.300142225245173	0.64002744447614	0.193545018427407	0.624589216378101	0.306887609826404
Ks_3	0.644669903148462	0.345936296934087	0.606671777388284	0.303770365877002	0.633989995381979	0.144676772482338	0.678159627200632	0.363976746945397
Ks_3	0.733653307072152	0.30382201016649	0.719500305506817	0.167259716096369	0.727623290860352	0.215472131164106	0.77221838572883	0.293624123701881
Ks_3	0.710146332593053	0.377226917715449	0.673106012172514	0.287419371712192	0.689762686518961	0.184021608532581	0.737845148122618	0.284020265247174
Ks_3	0.69024486776159	0.231280521674382	0.624350191968279	0.380846574738643	0.711448378327244	0.232815854730539	0.538958527591182	0.254982129865422
Ks_3	0.701929030999752	0.315359879974378	0.581258283527712	0.398681810697858	0.670758718731942	0.0544139482685274	0.793260900827744	0.306877885729781
Ks_3	0.73906700003379	0.327328850293443	0.555122020565902	0.286500373818203	0.697893370171118	0.0946648708842044	0.733367475327418	0.256045826748411
Ks_3	0.66612851899693	0.221054790244117	0.683403028782057	0.357676829364338	0.770589143482417	0.132604836927701	0.79410055700539	0.341768518988754
Ks_3	0.687535068923927	0.229228884504127	0.730771966517917	0.235383226822901	0.692322312928477	0.0125261239922394	0.792454191374718	0.342145415987161
Ks_3	0.68201278476738	0.336964800329984	0.609318745085443	0.304709959606331	0.641869430957953	0.129660747217769	0.730176759107571	0.396976651492805
Ks_3	0.738364377119799	0.341665585599424	0.631276535606165	0.271641197873308	0.687960149069265	0	0.777385595447648	0.297369232968746
Ks_3	0.821157068338312	0.210752263148148	0.628119238399411	0.43253499533404	0.647348925218436	0.100062085836058	0.842430570843185	0.334400244784102
Ks_3	0.673401529435599	0.318043219953735	0.635872102339152	0.354155160207319	0.636193452927942	0.197433124926849	0.671608887525286	0.31024750249077
Ks_3	0.731336792409591	0.410278460361766	0.483303714566669	0.343894970324114	0.637586158912228	0.151808985476341	0.716684923913974	0.306171049629432
Ks_3	0.737576202412137	0.32165913708236	0.61666738528817	0.339354974238405	0.749900795871933	0.224112622327111	0.832908426282064	0.368363144769758
Ks_3	0.721705755714605	0.205393391275534	0.620936977485432	0.336060445595684	0.689230513983457	0.0354284177306513	0.669052864862272	0.290254994473626
Ks_3	0.72360162808747	0.176315448911368	0.636341551945261	0.210116256152268	0.666601773340795	0.0581582740807235	0.763303736632271	0.386610124583728
Ks_3	0.740577020320621	0.322853606167693	0.651197522747174	0.32917778178287	0.715584870609596	0.128976257576371	0.755476947652311	0.311401256034757
Ks_3	0.759068855842161	0.230370503491825	0.715371901532163	0.155997269068216	0.669715118024176	0.0603498961893452	0.800378828090225	0.249119249807232
Ks_3	0.777051725025571	0.387764051493982	0.662177093904014	0.258209813430714	0.668986203334305	0.230381056891852	0.6902005965845	0.392715441327231
Ks_3	0.72444189021056	0.290754107634377	0.599067154257993	0.185326108964232	0.573977776252449	0.166000025677137	0.69129912132897	0.323826919284474
Ks_3	0.878844887338551	0.392584601152935	0.722838785148958	0.388649102184215	0.690198297135607	0.122451314570885	0.772144548958197	0.32394967384201
Ks_3	0.73459248761234	0.415455802711016	0.658507919799501	0.314780551458773	0.689152090203032	0.120288071984785	0.754711737176659	0.33468755465643
Ks_3	0.754127987144732	0.329977342850345	0.619076399134052	0.380872980716017	0.6988161369207	0.123673909960329	0.727701447686943	0.2967645874117
Ks_3	0.71820104669596	0.355437366979891	0.682687620455902	0.358688989101133	0.706226903179295	0.23887840632245	0.71924353044345	0.375174642198171
Ks_3	0.752675055253388	0.126774841236289	0.518255245101948	0.201940355552824	0.67294364246125	0.0317149358015375	0.712372806414922	0.342486757366083
Ks_3	0.713380354468426	0.282643125301813	0.445849828232669	0.239648758647478	0.660751360796179	0	0.760569830373603	0.398860286685218
Ks_3	0.691491478517476	0.240888069441751	0.656682563141267	0.310071947880795	0.697715251423736	0.183245417937886	0.754799369089235	0.334398357633349
Ks_3	0.612420024784696	0.332665724248206	0.638340378388343	0.274163547403374	0.625520277175522	0.163196516802164	0.71242728385448	0.284345924414293
Ks_3	0.754465657840621	0.290679406179834	0.578122739962477	0.36783195561775	0.611475994580397	0.12540392838532	0.741490622130293	0.296996294556756
Ks_3	0.795119942555628	0.324663629986505	0.739318494112598	0.312077872768681	0.737465674163905	0.271001015666964	0.797249266748205	0.354799690615713
Ks_3	0.710328489255218	0.200572644377668	0.500217956071034	0.292975023692368	0.679459812931244	0.158977762361861	0.740079717826019	0.351195605193342
Ks_3	0.663662425394566	0.325966637396395	0.708482912364839	0.208950331800344	0.621166851945932	0.228777746747891	0.540530053539172	0.298164457407334
Ks_3	0.595053415414407	0.299462426021876	0.595691971405678	0.27645544017965	0.68465791996088	0	0.80015505609948	0.392603595091766
Ks_3	0.612413751974305	0.308070914522072	0.644923618000214	0.392754939655315	0.69788116555619	0.163415313875247	0.80248567653255	0.332323805849588
Ks_3	0.76036417505179	0.278546529830346	0.610809588239581	0.221970829862899	0.729323168253695	0.218470235417012	0.800874087741372	0.316359833355707
Ks_3	0.722289561880287	0.281577546841251	0.673377125920543	0.170149348684783	0.630322111962939	0.161780684285363	0.78157666946069	0.234674408574893
Ks_3	0.674086365318066	0.300594250890887	0.664489125240594	0.200717994965326	0.571711322581056	0.125334949324165	0.711402733879747	0.308121900950467
Ks_3	0.592044403291824	0.29474087005999	0.569547317155385	0.152855012838485	0.720289506477772	0.134659627238114	0.763413894404258	0.227085252551423
Ks_3	0.657817019970678	0.289893441928852	0.529078016443425	0.195467090401232	0.684528661499817	0.0691640888026095	0.737919946634582	0.257351868867618
Ks_3	0.720845649768886	0.309227796436136	0.609808018127817	0.225129910756717	0.645655722550007	0.159816483228508	0.75965980333292	0.406579870813984
Ks_3	0.671372630319538	0.426536545969691	0.647069317959308	0.273771458426855	0.700819484392055	0.160254336171316	0.787416554359599	0.369652115175208
Ks_3	0.749615126777074	0.25628136012819	0.652611736280373	0.236852571980472	0.634149982578253	0.0960650425957574	0.763817449065166	0.196299624846502
Ks_3	0.797695913518046	0.323091590976928	0.564555280850642	0.313099836459693	0.69102728110895	0.189734103546089	0.756968190359013	0.329498110367753
Ks_3	0.69666409231186	0.199704015748512	0.716507567180914	0.379317073913226	0.634117283185776	0.0246412727267826	0.765654065893114	0.346796519865379
Ks_3	0.719401486959746	0.353854877935697	0.691571854679572	0.334695442246523	0.633761966764859	0.0760489848694342	0.749041447147114	0.384414879226095
Ks_3	0.740767831288573	0.250078149863506	0.571820632657738	0.264376719227542	0.652836070332424	0.0685899462564661	0.740543562070944	0.285818295242916
Ks_3	0.731836545106199	0.35726957219943	0.648890589757558	0.270342574262065	0.664120611251133	0.283679485526152	0.829365059537621	0.268544016738523
Ks_3	0.796071792474742	0.29569065018533	0.798635657494653	0.3880505413747	0.69387696616084	0.217314421361789	0.774653577158409	0.290498452079672
Ks_3	0.631344635178858	0.290763652388283	0.451688392505934	0.323781074845986	0.679233399630189	0.195196535223617	0.675351271972686	0.29652399607345
Ks_3	0.791034568650277	0.267771731691624	0.643087675694536	0.261276360424272	0.674217196689258	0.109833755588989	0.766145559520556	0.267079956182888
Ks_3	0.635637839737657	0.208121987474722	0.6870260228093	0.270812741173342	0.629884075320728	0.136854450438582	0.702542422188689	0.349885813109369
Ks_3	0.670414623434508	0.338913064203088	0.591577653501973	0.241571382146362	0.612936079511567	0.130243626607114	0.7533829681485	0.264067334805931
Ks_3	0.558066298291143	0.294126967948779	0.697515963285695	0.266078859768449	0.69287684267393	0.189289474031769	0.723347272244458	0.39721135945316
Ks_3	0.761566274679907	0.317151792125041	0.553335190865639	0.30845535403571	0.649039451225235	0.213871253532268	0.68968806974595	0.247699533410617
Ks_3	0.798817315625514	0.347513183438209	0.746061753515449	0.358550200161294	0.706632326985029	0.189278911856511	0.748958914908227	0.294310410842492
Ks_3	0.695550351249743	0.3233125410706	0.571305042580574	0.257540477677195	0.651442335878348	0.0772176864691184	0.712472879972089	0.250909398707441
Ks_3	0.72271226648823	0.33172139366314	0.552985311783747	0.23194634363447	0.689660109465927	0	0.732314298675759	0.376515558101599
Ks_3	0.690630854084709	0.230702636478858	0.574120253120341	0.219751508943291	0.663313192974984	0.149481502358569	0.707721607163309	0.374440254950017
Ks_3	0.724530177022079	0.171844038053062	0.64274977257189	0.185883036229323	0.617267231160637	0.188692572534907	0.731919767020961	0.165996222795596
Ks_3	0.695129106013748	0.212485889024697	0.613534136556678	0.179917227556482	0.633134511772814	0.0179153577078819	0.656229536403233	0.263274057292189
Ks_3	0.61821445357972	0.331355334424983	0.584673028748419	0.290714873177827	0.687681177370377	0.135244838104528	0.700769335441415	0.355315103465283
Ks_3	0.6130409962988	0.393077565056456	0.619138922171141	0.347330982650276	0.628886626327658	0	0.727136246423484	0.311255582469894
Ks_3	0.828456799036155	0.296665044924995	0.558272734188041	0.394473227730333	0.710050606190879	0.0548369263917839	0.811011025705977	0.37341436173678
Ks_3	0.658864652669985	0.343637614442401	0.625393622080588	0.179016834909836	0.642971155580405	0.0467474230766871	0.70841201951164	0.29692572608975
Ks_3	0.805156933446565	0.213320436435999	0.666231150010549	0.393789603876415	0.717855607398163	0.115373753569175	0.763537136523709	0.240250816446911
Ks_3	0.693312482005621	0.308793533108228	0.629176611308081	0.115905558252874	0.636150735073972	0.0536537181030144	0.744904627041184	0.362859373488875
Ks_3	0.70167045883206	0.308089202978346	0.638360458996409	0.219251357739441	0.704295006914599	0.0253498902132468	0.711780112483378	0.276008958939441
Ks_3	0.619854567525503	0.287293400609064	0.527436484872762	0.460278746873681	0.687139090209882	0.17738111981409	0.765592267628465	0.399498906583221
Ks_3	0.671708790256343	0.245152063051979	0.61964872912708	0.186255002337984	0.645142952418158	0.0426847350073851	0.719810119546054	0.362043002301449
Ks_3	0.717195696898475	0.305979045798548	0.628113627961698	0.242242344886821	0.70497820646272	0.196282429158747	0.697893488700235	0.223212816963232
Ks_3	0.661710899816212	0.286554044032238	0.649526951171024	0.25136458135346	0.595170993663527	0.125365532423309	0.718779964159162	0.27870110240748
Ks_3	0.661910942854212	0.347083160271683	0.528497522631242	0.344643317066918	0.639723595342529	0.0650791883376245	0.704977794951862	0.338168334125575
Ks_3	0.749265090141854	0.313419525900563	0.66117629325175	0.321870474816268	0.667683193469617	0.164124394940009	0.792643598059058	0.344886691236755
Ks_3	0.580427789504008	0.370822585138094	0.508172733457684	0.33747899507738	0.592321792863486	0.0545714126253728	0.685099956138585	0.262921884467002
Ks_3	0.640250857268512	0.390099788904997	0.562016013640964	0.254205755252183	0.610481897121089	0.141742245775779	0.665832827085576	0.302879468785188
Ks_3	0.700723143648451	0.238488220775808	0.661647901894594	0.330651901220498	0.639968618729233	0.173538501321848	0.762767517759967	0.377786462093886
Ks_3	0.589702260032536	0.34649908578642	0.5967822262217	0.166994575535276	0.672545293845232	0.0744088382795628	0.759130162730438	0.263092735691173
Ks_3	0.756929691402412	0.324110179522479	0.608493331063239	0.370478277959882	0.698333836223719	0.167088541791007	0.705336525429409	0.314398788382424
Ks_3	0.832782915333931	0.316325568740278	0.816682234948569	0.327633795202751	0.733913538141948	0.232424216460266	0.756226922974917	0.374024220977404
Ks_3	0.641057138471328	0.307153002373883	0.630808146514389	0.257941601092643	0.628450565911449	0.0746578731611383	0.771938770248985	0.317237747685362
Ks_3	0.534296861507695	0.271603413031551	0.704337067246846	0.14598073956344	0.727187869278841	0.0741242535788492	0.710326122334789	0.304185241550835
Ks_3	0.726560843422562	0.148831833259363	0.65135669773443	0.406679796768316	0.733106488048872	0.0377236804425483	0.706081456274164	0.228316454079796
Ks_3	0.688118420959777	0.198965456978064	0.616891185816349	0.403094185613583	0.694343644935289	0.115181373031924	0.705902141219761	0.384249469657056
Ks_3	0.765507577389175	0.2998397251257	0.61894482564141	0.275427816184602	0.72513360762562	0.120303629101665	0.71098886954033	0.375444826244575
Ks_3	0.76819195760197	0.281813314266263	0.671075662219945	0.222936652293332	0.746535577850785	0.245626401575193	0.810491441358948	0.401508721732372
Ks_3	0.733318213278924	0.232952370785426	0.557303982163919	0.296177634789276	0.656684325769265	0.0718029665219959	0.611242368847802	0.314946638874787
Ks_3	0.744183440614268	0.327915341932123	0.654645580412234	0.0403415064514328	0.651507217533254	0.20273027234114	0.749809287313915	0.301814911559577
Ks_3	0.68101179281615	0.346083571936921	0.629614050378755	0.277472056831352	0.651714248034525	0.153057735436094	0.69466011364526	0.287088630433493
Ks_3	0.756052426139154	0.188468866274596	0.534731740641024	0.257154098626856	0.717560084788876	0.103814236184853	0.745342911263546	0.271899278974922
Ks_3	0.67069489213715	0.25367595698688	0.6661486477095	0.277330409500364	0.717859965041808	0.265169353649353	0.81267084799381	0.307509121778217
Ks_3	0.775712360604977	0.199923535131405	0.528068983741587	0.165960159510587	0.666897588154803	0.157569738597947	0.768053456790528	0.390047087463007
Ks_3	0.651148430576247	0.298760554994461	0.473886123521306	0.409182642177787	0.709800704638914	0.223744806971992	0.757474082657112	0.332524106164066
Ks_3	0.808965368071421	0.354669307951987	0.648620099584614	0.361930187215356	0.699663527611659	0.0773179995813309	0.84180844217212	0.207862527670687
Ks_3	0.6811874931319	0.337169278055038	0.680045202960964	0.299548126643355	0.641795794417952	0.143409547347096	0.691315840518508	0.204070828376329
Ks_3	0.771192112120459	0.249929142481757	0.625144781425634	0.29353065759375	0.688795389323941	0.147078542073531	0.769279383417045	0.203377104016963
Ks_3	0.707748071764987	0.316396953778451	0.684985912381201	0.320398156680127	0.632223895038132	0.131389301934734	0.707310814409331	0.27955615228454
Ks_3	0.713248320763756	0.257634217923703	0.601854298707654	0.28823976535662	0.672181704615383	0.148348589732994	0.647555663159176	0.24915989254374
Ks_3	0.635230992439387	0.372214564109565	0.620695884307573	0.175847533509954	0.667947059308121	0.182062592825983	0.72434161223246	0.31296143171078
Ks_3	0.744940068168662	0.267181515442176	0.404898820169296	0.181193337414232	0.675412914785506	0.172476232248727	0.643015964392705	0.328113975936637
Ks_3	0.622126896925752	0.321123113341292	0.627496198299538	0.347722152846747	0.665826292670974	0.105462724359862	0.696144977670922	0.326930847755693
Ks_3	0.791946981411506	0.220902813989519	0.685236688470715	0.276577111769771	0.694174361211429	0.0942366225458305	0.77594931412321	0.411659772682496
Ks_3	0.720152897406502	0.364196488737871	0.763095288179332	0.373371101278742	0.668613802981729	0.188738298665289	0.733202418813646	0.199354254423276
Ks_3	0.742435098820843	0.323891361800331	0.720814090230109	0.308857180558756	0.657695600367481	0.111267578376819	0.747445156959329	0.287708339345759
Ks_3	0.724393798589606	0.448718740916556	0.570177850232105	0.261450502647492	0.671438414884182	0.197678993380616	0.737616927294033	0.291841539571705
Ks_3	0.696605880333249	0.272732494011873	0.695309597288094	0.275474832702478	0.684774773218017	0.160546707506694	0.690808786030549	0.385867790838565
Ks_3	0.77971551764398	0.354287977636733	0.799516452666812	0.495046045311397	0.752288608105239	0.0211159211500241	0.772179759207044	0.326626596176264
Ks_3	0.796734416907791	0.281769243411468	0.626955638583982	0.329472312163228	0.715524418712728	0.0768124645761355	0.783792165176785	0.253283322877505
Ks_3	0.705042904509527	0.346495460451419	0.59988444757677	0.217985423512962	0.699895638497903	0.143638874360577	0.736928791784191	0.341278620877456
Ks_3	0.867199656924322	0.344524615903462	0.688440467871646	0.319336862602698	0.719979616115673	0.0988952622328816	0.726220555840675	0.304274946890513
Ks_3	0.687494473935057	0.298135271472235	0.599804755838692	0.272560173204376	0.72392255649217	0.197875468176691	0.793803175790009	0.352338493094985
Ks_3	0.767110310902892	0.266110853777312	0.649279817825279	0.252115628680071	0.674653007494798	0.234628281178093	0.655833203763032	0.24483658327451
Ks_3	0.676161258002693	0.13871400228502	0.50931095470454	0.167071916327039	0.624449758546272	0.268635167946084	0.768180381715009	0.265570686405437
Ks_3	0.665868728383589	0.309015935821357	0.672932060227928	0.306092878140049	0.651436974047955	0.125121512830371	0.735606670591006	0.391947257815111
Ks_3	0.664132432697132	0.252512666868782	0.577680436615668	0.280273114599778	0.708570408525272	0.0546278016534738	0.771788359207741	0.286595745249646
Ks_3	0.7160276338752	0.299776690451482	0.555602821731961	0.317261678902356	0.680250348309441	0.231915366833066	0.655116190599893	0.291992059988511
Ks_3	0.665035703854059	0.231375978365526	0.605118397335256	0.281383349638301	0.636507385720833	0.0209756005814098	0.667154698905358	0.310199487115883
Ks_3	0.66101776807753	0.218452391033541	0.618254865847877	0.198106875113076	0.645009758523511	0.128085074956446	0.748239425706014	0.332604792773395
Ks_3	0.65930257158352	0.292392664774918	0.601465064687459	0.234348131742764	0.634705012640014	0.190894508414851	0.716179069523626	0.291783296707813
Ks_3	0.752232690793219	0.26543132678999	0.490847522217892	0.353275079252532	0.696027386888123	0.15166078281598	0.809843269800124	0.324752233232898
Ks_3	0.709961970951535	0.28653777328145	0.608989701408443	0.353532920321275	0.750324909655281	0.23407363249571	0.837122866990207	0.387729383479816
Ks_3	0.629677486259788	0.260293814788267	0.648918757447897	0.284525226011865	0.646386349648461	0.148961929882377	0.756472245134524	0.299812939028355
Ks_3	0.622672830111938	0.259705156657529	0.699583688318226	0.211878942929758	0.654140036909146	0.109239551223212	0.72724962273589	0.283577039189059
Ks_3	0.711883501884964	0.320588678975316	0.653659744070569	0.215969204186763	0.661413581472331	0.141494888565083	0.666890267845964	0.373419094157003
Ks_3	0.816078506954964	0.302381479576612	0.675856010915258	0.124304723905081	0.736732169813925	0.183969864047976	0.826399492410795	0.296637505013883
Ks_3	0.769874004453189	0.272470934118792	0.567639938662126	0.302288618693442	0.700091763255463	0.144033509202949	0.77738309892567	0.24074651290982
Ks_3	0.67990741284742	0.210394643147755	0.685653671334219	0.274904140897391	0.684727917732792	0.184650568383455	0.753634653533365	0.31362621654399
Ks_3	0.737635543318344	0.442896561289036	0.495664977098111	0.247335694731264	0.697618159975513	0	0.720065956993382	0.329584383828922
Ks_3	0.585658338480805	0.385314086520364	0.618590677002504	0.274145538665377	0.68189817750258	0.0991452742038122	0.775523941757277	0.427577612485062
Ks_3	0.713633293489508	0.319945252805299	0.585627168088072	0.166685208095086	0.714208226423103	0.152316021308694	0.704423562951871	0.385288382122079
Ks_3	0.716745663288777	0.275422456731076	0.654190976290846	0.25672306483615	0.661878885948077	0.176162047814538	0.739085572078	0.254492510774068
Ks_3	0.711524142002482	0.341131386019467	0.68725770782944	0.322745755911812	0.691509249704872	0.198466946603127	0.760176462506126	0.291950576084566
Ks_3	0.734380589510615	0.270559984088731	0.624605131462468	0.292750316490455	0.657926509634638	0.171400157005978	0.751085452289235	0.280522953889916
Ks_3	0.707028923225306	0.339479360454239	0.735188705982642	0.327285084733503	0.71014184606552	0.211865106352426	0.820853261922876	0.252479404014345
Ks_3	0.696891524278102	0.298659402815984	0.636067497017202	0.283555996825861	0.724038440260099	0.114071679462483	0.697517858715606	0.368477219199616
Ks_3	0.732861598311515	0.317968251821851	0.551915130595966	0.2101374839692	0.62055354446679	0.140725932119964	0.657961372219129	0.320478565723627
Ks_3	0.780901044279355	0.415037820737848	0.726322944569	0.453172183031399	0.763638143370171	0.180082637560925	0.816389879882098	0.219840591208036
Ks_3	0.701447332201556	0.200684610218952	0.642409602638174	0.275708087232651	0.629573113629538	0.144277760601101	0.730573643935398	0.253136794221056
Ks_3	0.605360661431467	0.29906994305807	0.507386035789174	0.387286612914882	0.678060999308018	0.0446506938402352	0.702971763948049	0.36923646434011
Ks_3	0.662360300962647	0.218129468333173	0.547972714972553	0.390558011135219	0.678542823964689	0.177783216612825	0.665957469208912	0.240274204512776
Ks_3	0.721068189712315	0.38770699226367	0.629161765337908	0.359510778817096	0.640794888565815	0.0960605745532005	0.697281770370166	0.253788201828375
Ks_3	0.594797729898958	0.259337318949349	0.6309463899492	0.191522278452569	0.600769440197747	0.0760103949652666	0.7209891514305	0.277152877142796
Ks_3	0.62593605635261	0.225926120830562	0.680189603878072	0.331704151308283	0.72145165314347	0	0.623670408125053	0.357778914669186
Ks_3	0.755334860247669	0.300545584210225	0.504976880314464	0.304059257850804	0.579905422107253	0.0325338699638868	0.699013895444459	0.193309333486493
Ks_3	0.783606982707266	0.361105998743098	0.533674941683304	0.242794033307786	0.622904829779085	0.1152939116554	0.658995689416815	0.322268074832083
Ks_3	0.687544775306762	0.28909865419631	0.575600097697438	0.147650459288915	0.724006051036422	0.144657723461319	0.692866921698972	0.29472654776548
Ks_3	0.651066187862782	0.309181272578516	0.690671477944273	0.268944091298019	0.636094445968743	0.218297735634705	0.769040506938145	0.24761070665428
Ks_3	0.754955671009841	0.286108579998638	0.753954552645617	0.242709359309617	0.715303776275222	0.21437419630721	0.816699548188384	0.313810401468058
Ks_3	0.682273578585798	0.29256819492193	0.586656218942646	0.236035740141846	0.649720745077377	0.13105771169885	0.756105052509566	0.339002802843211
Ks_3	0.715972075709499	0.321289449553784	0.576164779834907	0.209228788869401	0.674474685364867	0	0.703856696861253	0.346330093402005
Ks_3	0.697903404164275	0.282453415642383	0.524425690188507	0.338774951419962	0.656085314415576	0.156407463289521	0.741250534037108	0.258036688892415
Ks_3	0.652965222669318	0.426429912739673	0.504435711678796	0.298295822977212	0.707283945809716	0	0.744565301054283	0.375963659575558
Ks_3	0.610088542446544	0.336498821617086	0.577977334548298	0.184218390421096	0.655459293754042	0.178452780526341	0.663221610787882	0.303748239086578
Ks_3	0.517192156381322	0.324289286371508	0.559028401390147	0.193772515610698	0.647388144154732	0.157879820984842	0.699626603257191	0.248892710472363
Ks_3	0.659863598788092	0.332765195679074	0.70338587454037	0.391939016984155	0.643116614462593	0.175116520103998	0.664931219680576	0.274784866626476
Ks_3	0.747174962397246	0.479837052450999	0.603191898721537	0.160698227327757	0.649847661578778	0.17467038474761	0.636013676540786	0.339917317628016
Ks_3	0.719073722377334	0.285376078051063	0.710265893465851	0.317666307625713	0.685897915551362	0.130270090295052	0.728301374608419	0.218195235795349
Ks_3	0.765881652138978	0.384395043112545	0.706028445721104	0.222306714330854	0.678793943612392	0.0906595644749048	0.748472929543983	0.296058959125945
Ks_3	0.68727436346169	0.293156719348493	0.704630884456165	0.301994070535334	0.726968388426754	0.244277650789663	0.792646380273626	0.312449104970905
Ks_3	0.707368444089114	0.311491674473918	0.652897460811024	0.381014139203945	0.677395068405898	0.118364377410604	0.778917960409345	0.258438083037114
Ks_3	0.692862953370514	0.251500570231366	0.715117700545533	0.370168969381757	0.720549499553725	0.0602684238041466	0.780204455304496	0.311061810272867
Ks_3	0.779943077085495	0.365142046426367	0.607233562456123	0.429272377998046	0.719729852236439	0.229863072760051	0.836734427846114	0.44112544445262
Ks_3	0.711907954816662	0.35434782092673	0.623394094924978	0.393622500137407	0.673761892511625	0.160129921939251	0.741340799169713	0.333430894732101
Ks_3	0.660555588117324	0.350101783831072	0.583011818974022	0.220541833674193	0.674940023854068	0.0460412410143363	0.780781727611165	0.370893928459583
Ks_3	0.704699937200925	0.353379949477007	0.640408206475123	0.307111074740904	0.683873364199366	0.119887128492256	0.843215835470247	0.316764431699859
Ks_3	0.755392412790316	0.209323621421124	0.664851709991243	0.303621563066429	0.682957090461777	0.0271207841099532	0.772960486615605	0.344222586980498
Ks_3	0.651186009874953	0.243433020099513	0.515091467610127	0.338938608395884	0.679100825260959	0.266444280169781	0.728791350505272	0.268259122440082
Ks_3	0.620278068578375	0.202147795543944	0.560239303869565	0.278539326498141	0.622478654091907	0.186986585855175	0.717031400762252	0.379262742195616
Ks_3	0.753234351285672	0.281913943188818	0.565071403916697	0.28201116247057	0.566812658059441	0.212771588371073	0.771599068824509	0.279078408127444
Ks_3	0.669927942605108	0.275838657358908	0.614140293889176	0.293129836103853	0.628321006047035	0.0698858916955391	0.842842209153903	0.405861368574308
Ks_3	0.720247314626892	0.345547729068317	0.708178941421749	0.312883168940276	0.719839769495631	0.11935055812952	0.796720489699603	0.318749220801912
Ks_3	0.727249729949686	0.234565278733814	0.559699946838905	0.265692523550329	0.666773763165189	0.22056818318988	0.755634199504274	0.292128691058195
Ks_3	0.719124114746459	0.301254845044436	0.650312677473271	0.327566185873249	0.635049833738001	0.303854547921204	0.76966248319519	0.32573042387161
Ks_3	0.616552661396273	0.370456160829367	0.676510021882881	0.319416290421503	0.655791933572871	0.0865606266011862	0.691358459953065	0.297427184312731
Ks_3	0.76847094087292	0.342792965407446	0.64267140102235	0.252868017324557	0.672623462604076	0.213585105684562	0.74666207669436	0.298229318255375
Ks_3	0.632444334700341	0.280976442101602	0.646173145902705	0.358909997614159	0.710345253312829	0.192832953262898	0.748865754926616	0.329813299233493
Ks_3	0.712092768719328	0.303184428944305	0.704891687340463	0.34230884174761	0.679466072751374	0.209984612002199	0.733028149313503	0.196513311950615
Ks_3	0.729818498013101	0.319096344872469	0.670675271193248	0.286913708352588	0.709279508533293	0.0964747889739649	0.844138466066825	0.379266030389033
Ks_3	0.802441716704794	0.42789581285415	0.667946072713521	0.369858337573664	0.68251853178919	0.130487997063299	0.774578463423704	0.376490478371171
Ks_3	0.709436229948316	0.22301601957449	0.627126645557473	0.271015483473995	0.603377598508817	0.182463128801707	0.674466849134916	0.302838126634334
Ks_3	0.793066264205007	0.313885146975901	0.726360198511893	0.266709789670855	0.692184272105213	0.252035952483597	0.816836160731053	0.264219759589414
Ks_3	0.718283024074013	0.298546841191416	0.528911162497374	0.156695833257898	0.65069193277153	0.040519583037272	0.733774378802809	0.340764224641267
Ks_3	0.693040607394826	0.15077349155467	0.751768774198901	0.383302605285194	0.704577955339251	0.285466817381649	0.762232174109845	0.287254520653384
Ks_3	0.650608884200801	0.216317709930772	0.58535059164496	0.341828864586304	0.710897327695909	0.303633850853606	0.799164104539876	0.188201068748006
Ks_3	0.642141357953613	0.253017816873228	0.687585370762077	0.220545639168894	0.700368807425169	0.134220066473535	0.761844329240216	0.265795587520175
Ks_3	0.692814320867099	0.309063664598185	0.544200280183056	0.258718465616755	0.608513768107904	0.159046456758668	0.759477960010704	0.232188127189912
Ks_3	0.693391526483778	0.289676655974399	0.592242701558611	0.255573414752102	0.641749992885712	0.136460005869929	0.670392850644763	0.214032656368475
Ks_3	0.718195153245412	0.381557159912389	0.653868966480542	0.236920035082407	0.634953890471658	0.145576255516351	0.74945672510609	0.273963782228778
Ks_3	0.737189033602325	0.376528021781081	0.711306091230935	0.344931174966034	0.625713537933829	0.151717259649061	0.739604779832531	0.337098970114397
Ks_3	0.757400044067333	0.364382585906038	0.553887744897309	0.28753230127536	0.729209948500496	0.118026755668471	0.724580962274062	0.358024879375129
Ks_3	0.750707923088999	0.453374261896477	0.666069238991195	0.236328105669101	0.740305648310339	0.0961079991714189	0.767079392615277	0.334211324608231
Ks_3	0.703252572311659	0.360000366285643	0.614451922340486	0.238639471445538	0.631311154106601	0.194858543463718	0.770929252770722	0.274554475541454
Ks_3	0.73083532901503	0.229260004545534	0.639160406706881	0.46132967259324	0.744439990071831	0.196396123831927	0.818333773369207	0.281254980638606
Ks_3	0.763273949225937	0.119425736633671	0.636111434398417	0.124762342953655	0.654557720630278	0.105779513785242	0.760405560080648	0.228619961746727
Ks_3	0.721215369138221	0.22238866623121	0.690892674100638	0.248465365417356	0.71148265123979	0.1566520118265	0.701163632321659	0.316681154922322
Ks_3	0.799391900485821	0.267403162885188	0.778036253316386	0.375359428929472	0.718062673720974	0.0474136729927633	0.771205270441231	0.304694849966145
Ks_3	0.759406008789214	0.157858181549419	0.603738776761703	0.3042708298125	0.693677620963177	0.0555770332248832	0.711941496128763	0.320842406453054
Ks_3	0.62045862544445	0.317000128892357	0.615652918790831	0.261618873635315	0.644468677238508	0.018810970917917	0.696337338761882	0.301060597236097
Ks_3	0.739701623166604	0.163728222520716	0.67078269072766	0.389930822324119	0.679629074171408	0.0692781179379391	0.772961513333071	0.399309408626842
Ks_3	0.750399343770071	0.406338995317038	0.696443491741311	0.251971637913352	0.75850529574341	0.163743417511739	0.835204919857668	0.347099225594431
Ks_3	0.673447309815947	0.339418051296016	0.668180568189913	0.298461851121912	0.649893529377329	0.0160890001851514	0.748487117403904	0.2620277067889
Ks_3	0.716554776366599	0.327132166009932	0.636698730472556	0.203013113000628	0.631068290517856	0.241522482215525	0.761569198461771	0.345988181805242
Ks_3	0.745726292637299	0.31342011617899	0.673582962457151	0.214592120422652	0.662412034609251	0.311587818059361	0.796413125272102	0.270296615120607
Ks_3	0.713707282701414	0.267939663974189	0.633709749813696	0.195934952261308	0.700478498319456	0.018659161955317	0.729821577255939	0.230255684227462
Ks_3	0.706266456954193	0.276658429251377	0.592291074901236	0.314321314202553	0.690847242904574	0.0370933154583816	0.788908499495512	0.299582614943567
Ks_3	0.715341021672805	0.28809797376623	0.65265381335952	0.363640553959151	0.680958040509796	0.171634123696935	0.616258930754181	0.246310459192033
Ks_3	0.620482319916749	0.319289882045193	0.581530698998457	0.259454372475353	0.679791182654427	0.257257024015419	0.805965538438023	0.326796428638208
Ks_3	0.792972972341562	0.334506170903091	0.749485774761331	0.377991654456755	0.68577582054565	0.271578673229642	0.71270140986397	0.339032414192087
Ks_3	0.776452453518296	0.369657901945857	0.657252663125532	0.198205792058049	0.719555433988051	0.0645053718391111	0.714533071530865	0.442370791452222
Ks_3	0.657853680092473	0.262063439044845	0.619705210410042	0.223769319625467	0.645434064794587	0.0640967963257592	0.742526807758269	0.251814396999117
Ks_3	0.690441286762122	0.253407607660509	0.584015339472861	0.254013838752037	0.693345194575913	0.0579574774971041	0.711235946448375	0.271445681243438
Ks_3	0.714742227755929	0.301902682140242	0.685775511338269	0.323777198614782	0.656880539883984	0.00864983414381553	0.742627367343943	0.2926504442815
Ks_3	0.742172409660969	0.393627953495986	0.677705468327139	0.197241763146395	0.713321149445981	0.153977095160569	0.779767624990645	0.322281967749384
Ks_3	0.70697443375725	0.280393074138547	0.721923720243432	0.346145340381967	0.692355030378136	0.0560531097793223	0.658274688534032	0.293973749489768
Ks_3	0.710377055196496	0.316172663011057	0.589939665623888	0.179547230334928	0.683769052196916	0.289191318102951	0.699276696623103	0.340186888171479
Ks_3	0.691400571144423	0.300577005923055	0.510321080222006	0.071587518842372	0.651467231445522	0.0994015770972794	0.733361798033067	0.219497243254495
Ks_3	0.693648372555983	0.43694160369219	0.52994216194368	0.289493615644528	0.694448129369598	0.0959399926859254	0.770259400005898	0.323670540520228
Ks_3	0.749180672160528	0.383165390447376	0.722068057019091	0.425669816313057	0.739332587193993	0.200080701760937	0.80663202550152	0.435861323213546
Ks_9	0.716522526202373	0.405842198871063	1	0.844664823079771	0.654882840774574	0.257964047573783	0.731740993386259	0.631294204959201
Ks_9	0.538297113336711	0.245036764423537	1	0.728487386086572	0.59950146071672	0.195256778862595	0.598866416020711	0.5485574067082
Ks_9	0.524171617699965	0.33362574721229	1	0.619691009943734	0.664894550714229	0.224260939791256	0.560294147288898	0.647507161590062
Ks_9	0.577273415744219	0.199690346274089	1	0.745670533434729	0.627134233181501	0.209809311663938	0.625181750485276	0.524012970179747
Ks_9	0.537650200705334	0.17703885910276	1	0.723843683792119	0.641030483132814	0.252340996913161	0.567234074186388	0.435838335566485
Ks_9	0.727836261810914	0.338821710533191	0.904109833641328	0.833755786650812	0.742125042462283	0.233062400491814	0.490751805033221	0.655297087050493
Ks_9	0.589389208787956	0.294211207060433	1	0.75635164575201	0.617949712871121	0.25776060512498	0.681858983109386	0.648438487526297
Ks_9	0.580852994360905	0.232327939118698	1	0.732359154298002	0.595573583440564	0.191934806749424	0.588975749963606	0.557995662479774
Ks_9	0.590946881242892	0.265077736731045	1	0.779568411857503	0.581198257720036	0.2138589216132	0.5667960826509	0.555927858387379
Ks_9	0.627980459578733	0.300767645971836	1	0.831298615941977	0.573544670692543	0.183326619604908	0.653131819027087	0.501445201691564
Ks_9	0.580233558527359	0.349356746804155	1	0.707274702915821	0.551256251527225	0.263066975029042	0.5747314860423	0.261205734278975
Ks_9	0.491635201254435	0.32079621996422	1	0.762959239261211	0.631469612396359	0.160832388588928	0.612421744374968	0.600329328802936
Ks_9	0.661756540698791	0.20979429335633	0.99612200617775	0.729976708203002	0.561298529775137	0.292963825764571	0.701043391449095	0.643896440528035
Ks_9	0.606971258082487	0.377558163757031	1	0.752186539386928	0.715761853743993	0.249885875334817	0.544491322150412	0.55497656186192
Ks_9	0.546897679276418	0.328224805602807	1	0.704682212357397	0.602205293402685	0.232895134185139	0.660835971193556	0.555619970529107
Ks_9	0.559037371170105	0.274772853956988	1	0.787573387867213	0.650290203940152	0.203394926415677	0.677916707075557	0.562105541289956
Ks_9	0.495669809585769	0.27697501315707	1	0.809078386012655	0.581005584383475	0.136414374006874	0.633430085700271	0.549111519818569
Ks_9	0.611825555135229	0.294402186040955	1	0.617708343816959	0.521656295234554	0.293934846271259	0.606802945078097	0.578402105864045
Ks_9	0.620949789107031	0.14759562722724	1	0.831560898762452	0.694708535012493	0.231395671325596	0.619047950223936	0.712510310962133
Ks_9	0.613848604985625	0.244480859841292	1	0.803993098412963	0.600786672302199	0.168243307642035	0.633116260098319	0.54114184725619
Ks_9	0.614895752341638	0.338818069774806	1	0.849164833543122	0.65273731000903	0.22614825073932	0.628775853010177	0.652342208179584
Ks_9	0.63757615268731	0.269392351878453	1	0.772757400306832	0.472857895797469	0.127159010067917	0.574318077612458	0.566989481939629
Ks_9	0.55146510482459	0.388850278764743	1	0.651330985873899	0.558550725870428	0.222713570419386	0.687618325608805	0.64267882688815
Ks_9	0.556063010265721	0.238160934619438	0.99739381464217	0.77330695588098	0.613183831296502	0.234287223286382	0.595085686825262	0.633242768996262
Ks_9	0.515547600931761	0.326330902804311	1	0.783611889255841	0.555224119017759	0.118969016636126	0.655807645067949	0.623356635641957
Ks_9	0.629059629796627	0.22964080945297	1	0.721907300576248	0.708482188111158	0.203306870567642	0.706849385836182	0.675869730085628
Ks_9	0.587811703076235	0.324974827778286	0.989769395631933	0.567146810385555	0.718530360937245	0.188669388547266	0.54473643999847	0.597278720455379
Ks_9	0.629220929888176	0.3341232752729	1	0.811222582303888	0.640649164826745	0.175351587957632	0.729501432251828	0.637638914734676
Ks_9	0.56040954884796	0.335893075318559	1	0.726289023000523	0.603274294891032	0.224780958836446	0.603522620016132	0.576494897173869
Ks_9	0.479275312275826	0.257990926973228	1	0.727986499607453	0.674324992183496	0.178353662368221	0.632502994192589	0.619698053143083
Ks_9	0.578492964625152	0.230690820031242	1	0.819190645534413	0.568867465688898	0.240958588221313	0.608593635803046	0.523265093683321
Ks_9	0.486543031824261	0.194121744170772	1	0.736752675450377	0.544227844891997	0.219963852334904	0.573674006189971	0.540884976697328
Ks_9	0.488393811406339	0.216280668020857	1	0.713283069342106	0.679025705462431	0.141978674703979	0.631218667301719	0.590235972675818
Ks_9	0.587445071296906	0.270857471725408	0.987687189608168	0.797091455986132	0.663723067942179	0.217651789258138	0.735939210421502	0.708780804019233
Ks_9	0.541934892934466	0.302986143441398	1	0.725657923602231	0.603653738339331	0.23503098834914	0.692367903083421	0.530308992747131
Ks_9	0.553227988004974	0.261807320423331	1	0.71206072375299	0.521530869528333	0.262068703289771	0.583966174763027	0.530623502502221
Ks_9	0.563141702283591	0.30560157685969	0.91964853311906	0.777053574008791	0.567634615777112	0.332817420995201	0.551573841205032	0.575652145232051
Ks_9	0.66958899388725	0.268038167798485	1	0.805007589346215	0.767941067709242	0.182884719188342	0.602308542085069	0.724060033932431
Ks_9	0.593837929037256	0.220818879419132	1	0.823565116633463	0.631819892158905	0.222893065275505	0.666713697468587	0.583409203880183
Ks_9	0.620263794611634	0.161023260536564	0.986189942958425	0.783998499704337	0.631144550215801	0.312074359459909	0.649483266944957	0.568600818064289
Ks_9	0.570282096076769	0.245378016114799	1	0.768216311584788	0.550215023524742	0.153325644718902	0.632308177212697	0.60834733114589
Ks_9	0.573409578277646	0.214363260891893	1	0.781659716463165	0.642010800768607	0.197267983187321	0.537663254512031	0.49975999342705
Ks_9	0.622781774781039	0.297919393554831	1	0.839364011930194	0.610069983937211	0.214285049073467	0.593245453630302	0.551805575549947
Ks_9	0.59899973034525	0.378027348841098	0.984123166320167	0.870902881007374	0.656329017585484	0.199082981168913	0.620349744603042	0.585163490822209
Ks_9	0.663498561368815	0.26441754378207	1	0.785108943318482	0.612026769922815	0.244680419232036	0.717587263756591	0.583207887718844
Ks_9	0.575163328645359	0.307069249890484	1	0.753765290947909	0.614968828002208	0.181021974815027	0.585246066504963	0.550953630377727
Ks_9	0.606629507315333	0.257169838085601	1	0.843979331378269	0.600471410915565	0.193136249799733	0.499402826118328	0.565505603124948
Ks_9	0.597682479457309	0.378137764919876	1	0.830118506898788	0.68645791187077	0.343592204030732	0.638258800135207	0.683757582645016
Ks_9	0.601612931263777	0.309151882473026	1	0.828157502608823	0.734023540195228	0.259222239140463	0.671725368695615	0.63567803288003
Ks_9	0.593391013611913	0.306781337870239	1	0.816705155904369	0.584664677402262	0.153858448588582	0.664308429567322	0.654461840963063
Ks_9	0.605654561944874	0.336141607942888	1	0.805336922191335	0.607484790905546	0.272738090144571	0.695104272059112	0.629475596790743
Ks_9	0.604660370766161	0.298059883651382	1	0.766285266085623	0.611441472891993	0.165088918440844	0.544682017572661	0.565817928484186
Ks_9	0.580213847081099	0.18966993632046	1	0.791930694864605	0.695024662384642	0.290075621022772	0.642700011889122	0.617450557690936
Ks_9	0.620372404466642	0.26732049557462	1	0.754499648284751	0.659873813771448	0.148577768355589	0.594947563410352	0.553803451244012
Ks_9	0.539836175238084	0.352515609116451	1	0.803279204600894	0.654193206901175	0.168327060248957	0.630057092210902	0.654014001191301
Ks_9	0.634771978102468	0.180289892056286	0.990714408112551	0.89917437278276	0.593227408972469	0.311973265757037	0.770225157941994	0.534686502461067
Ks_9	0.664450031013812	0.210315878332744	1	0.78005904946751	0.663599534357752	0.158497154865029	0.715985390148371	0.616019699191356
Ks_9	0.639859283471782	0.214352779720101	0.991701488012533	0.740139334675249	0.650331245877938	0.104354668868735	0.654936164340264	0.671659027795886
Ks_9	0.600049014190543	0.304165664224159	1	0.655737497814557	0.757094014862869	0.113627685984547	0.720418954794616	0.680880552858796
Ks_9	0.640999972733496	0.244057871907064	1	0.79218647655458	0.646102336029234	0.249934156540303	0.559664581158884	0.621148111523904
Ks_9	0.535224991763627	0.221461611699984	1	0.808411201059887	0.526194317052699	0.245703827240819	0.684679802970323	0.46096812201913
Ks_9	0.627940348315405	0.392049141817774	1	0.718024237514045	0.664287997357419	0.181110089976303	0.624186151248328	0.618857663398037
Ks_9	0.601476610608058	0.307394224571458	1	0.772683503909206	0.627904086497639	0.233876454775342	0.647582699734839	0.698478850871496
Ks_9	0.535907725895149	0.214677326723663	1	0.802677446949679	0.640037025415916	0.159206755134579	0.604662645119794	0.646500866238005
Ks_9	0.524141963648454	0.270182270143775	1	0.748736692112338	0.568970235422593	0.0632757662993169	0.604920171993008	0.54302060796059
Ks_9	0.586075112609901	0.209785739436123	1	0.855825595731886	0.698915901977959	0.14104045657695	0.6632850875697	0.609993700950502
Ks_9	0.590828889140508	0.225213094518288	1	0.730430640585993	0.618105882020448	0.189088460693175	0.522994331206328	0.568874135369123
Ks_9	0.633811376168276	0.315679435006855	1	0.855094295103803	0.583398162657823	0.14357365315319	0.71693275716397	0.591746581209075
Ks_9	0.551718706890703	0.289473918775857	1	0.785909786934459	0.679162114465538	0.191181913874337	0.638595613999934	0.509412453176108
Ks_9	0.496983561792701	0.297502782575124	1	0.7867441025063	0.618880581004983	0.24898851634946	0.627152421126101	0.604668699485345
Ks_9	0.628622337406193	0.303520601461141	1	0.803527839806551	0.686213302334653	0.256955057044556	0.617596006199983	0.672841648264805
Ks_9	0.540657684297701	0.268474832918324	1	0.679278606473517	0.648816297054153	0.257214065682969	0.556553808924984	0.590953015609489
Ks_9	0.566104747704277	0.218363112792851	1	0.7977977273534	0.740337065210522	0.216214178574461	0.708771814629699	0.669011159780975
Ks_9	0.535732426884298	0.204939721448201	1	0.613863301146924	0.620347380684692	0.138247124327963	0.569275872031014	0.652730429907186
Ks_9	0.634529447921257	0.329804149516298	1	0.677714239964968	0.647202378004366	0.185320138543049	0.722741302136488	0.721807367215271
Ks_9	0.578150122151655	0.299830399715088	1	0.719291991442906	0.628049492825214	0.224748674002512	0.636445731631833	0.588581971517142
Ks_9	0.620250369427338	0.158410316973978	1	0.816488097322367	0.719987437051993	0.317301330386463	0.60311744696769	0.708241320203506
Ks_9	0.552259944636744	0.376320130337793	1	0.814998622658725	0.551823362608872	0.148925851204133	0.627049326792011	0.616229661371028
Ks_9	0.615355041666179	0.259659319129783	0.97135347102168	0.775393679836102	0.696526675151391	0.155729270811741	0.649447125875551	0.616303179539393
Ks_9	0.525599133787369	0.177573102248801	1	0.669966742335119	0.630836626096951	0.222518388417782	0.619578269063894	0.47870409163808
Ks_9	0.577542944929973	0.302732876834815	1	0.830549791751693	0.698745740542973	0.228437591387573	0.71105201929847	0.730687061151852
Ks_9	0.626295705072378	0.323232341898036	1	0.801810007910242	0.60011371481365	0.24316873451178	0.643948644805942	0.560495959238254
Ks_9	0.644345704217935	0.294131329639571	0.901609279319685	0.760911234815413	0.576797148515644	0.198601895619367	0.695032477120355	0.603026319978311
Ks_9	0.615705478897297	0.265325583240134	1	0.765187495398919	0.701219089474729	0.200285647782133	0.65090736897842	0.585726347181832
Ks_9	0.600101425328621	0.257351300564223	1	0.784097458181068	0.646548551869569	0.191484756638161	0.557236283499414	0.572523468734081
Ks_9	0.509448597413729	0.199677368156019	1	0.632200208736764	0.600680023162328	0.165600607123647	0.550069837780959	0.543228865785139
Ks_9	0.556802949407977	0.258863237105835	1	0.739363508458965	0.570662681909248	0.195551623085379	0.674414346804318	0.561582448701597
Ks_9	0.549404971965168	0.258905856284518	1	0.607815153107279	0.582875873654569	0.201326866574905	0.663769995579326	0.504888440206233
Ks_9	0.544709129022115	0.247547112884055	1	0.631176969542233	0.592503714638201	0.218420000636229	0.611576036498358	0.557502455775788
Ks_9	0.605378852700396	0.299060530273261	1	0.793007727542067	0.600180705615328	0.329151441539836	0.670353678228878	0.673719654132631
Ks_9	0.660336697276261	0.1558382397181	0.985946120858433	0.795624712218435	0.646617412593213	0.220576907329619	0.619375391493724	0.586063553775766
Ks_9	0.573911288504997	0.204496790950418	1	0.764839265653451	0.728030823372609	0.253383437662682	0.536308358423614	0.66343551741969
Ks_9	0.660978272986475	0.294070773143515	1	0.77815433533601	0.695382503290027	0.220191739241005	0.6757716564037	0.703679401329798
Ks_9	0.561795886968588	0.359130938875487	1	0.823396185425315	0.608650082100935	0.197960111590568	0.632830320131428	0.453909096813707
Ks_9	0.60620923301169	0.340121380543221	1	0.80352674032914	0.663772336406885	0.243704831581263	0.645457507493637	0.617903657380121
Ks_9	0.611393807611292	0.220372399570841	1	0.868276748557057	0.47372671282148	0.262165194136266	0.67534291820306	0.577371719561661
Ks_9	0.599235963404518	0.269923868769071	1	0.836042454114956	0.719088325158894	0.276713442540228	0.625522756526063	0.668849277993518
Ks_9	0.600841751969249	0.283559946023546	1	0.757756960354295	0.630859563179728	0.215927934390301	0.576017763916781	0.529615692387966
Ks_9	0.517433952652214	0.264102721195268	1	0.724748711921214	0.640637792848204	0.254992693395826	0.660638727375975	0.601767759727846
Ks_9	0.616784541301492	0.0922227163750755	1	0.766016473987174	0.658384598853856	0.277928162484601	0.571910025541586	0.582382328949841
Ks_9	0.645655781065028	0.318924278850076	0.903200747791355	0.828266774938061	0.639990553138288	0.0912832936246648	0.524413397059053	0.608777979290295
Ks_9	0.585948661123931	0.279116483507446	1	0.702232792129876	0.565587328724757	0.243303737736729	0.630947773556194	0.536801058109356
Ks_9	0.597877837672285	0.232380167108566	1	0.838169299285888	0.507850874857308	0.200162715150701	0.610822513763119	0.47096614988797
Ks_9	0.539937969020352	0.21442090621818	1	0.77512145554173	0.644903923159868	0.14182499868167	0.540469175136407	0.553802486154007
Ks_9	0.585883526016539	0.197335311645724	1	0.794244468513699	0.671972297441294	0.285312894716644	0.516146635791951	0.545355601215611
Ks_9	0.603501310414416	0.245931737638904	1	0.759957630991166	0.579788384031211	0.174418361634248	0.523133042729913	0.580486993351047
Ks_9	0.54587157528273	0.135918713659006	1	0.760115740855263	0.695288131246531	0.250493912815709	0.721487095627239	0.662977600532715
Ks_9	0.572928740808715	0.269916656490416	1	0.771713796965181	0.557345891500151	0.17980469280909	0.623071994454038	0.528803697243321
Ks_9	0.583515059087701	0.363619749884387	1	0.762834214814233	0.63948447466733	0.206718396633614	0.655419872401447	0.642112475521083
Ks_9	0.599726395683839	0.124691624002689	1	0.763408322424243	0.567522425336096	0.146725317463679	0.522991329706841	0.581272791956667
Ks_9	0.57429586618908	0.307702919861822	1	0.66341267398515	0.617578943657766	0.131972378254165	0.546599144684578	0.527890653857941
Ks_9	0.544177843253584	0.161122142925324	1	0.773597865137646	0.65521422273252	0.216742148790822	0.628061637582585	0.539545929355606
Ks_9	0.582760577108892	0.347122105663316	0.999609445928968	0.809272091174094	0.661307651364666	0.144014932069999	0.679952246793091	0.660874647068405
Ks_9	0.614170640565753	0.361301835437887	1	0.726962054650182	0.612091248160817	0.219841943902801	0.696643488684249	0.655040939216122
Ks_9	0.581799974178835	0.191210026902115	1	0.671166768521982	0.540648303726403	0.27967099620829	0.599677786417138	0.549095143396927
Ks_9	0.63187106790462	0.309421862458409	1	0.810024888801838	0.668248859963161	0.219587819924892	0.812179740609924	0.762503725019112
Ks_9	0.576662500632692	0.281760833304625	1	0.672568996274721	0.577371208677884	0.108018529661276	0.697457945228146	0.532564742562007
Ks_9	0.594817536427741	0.260330384392135	1	0.729829388205147	0.680525426339298	0.15735296920764	0.72183887822579	0.636762805538701
Ks_9	0.615845213866031	0.285394970615894	1	0.713086796076074	0.639135166601712	0.301725441351893	0.597270005032638	0.630046834133326
Ks_9	0.579155054079428	0.199433246176894	1	0.722454783821338	0.542549024685336	0.184599574397081	0.693792910427943	0.640345071932648
Ks_9	0.552463855874944	0.216507520007581	1	0.831182718689878	0.557019967951508	0.185064843272746	0.695972634352791	0.548108425383682
Ks_9	0.573294731769357	0.269144867968508	1	0.719443783202946	0.627424038807627	0.155862729826932	0.628284446409188	0.583313143656036
Ks_9	0.574130610307597	0.360870952393775	1	0.55277762128462	0.50218627589163	0.219681841137144	0.60745682916812	0.540078895065793
Ks_9	0.582579706245984	0.330002748644106	1	0.787065674313975	0.722889452562093	0.22152510834162	0.722642732761208	0.685710633252794
Ks_9	0.60843426373067	0.338116246341358	1	0.73220791705873	0.5659077293817	0.252390657409047	0.642150852289123	0.576370757391742
Ks_9	0.648914308397227	0.191540047192624	1	0.704662675653302	0.67745695242144	0.231902858449744	0.678604201362601	0.597961498578588
Ks_9	0.480909929502772	0.225952754044801	1	0.74186623105197	0.66217284095126	0.246267773303897	0.683132730575895	0.690181847637499
Ks_9	0.631629744128725	0.186842095133972	1	0.754029873244563	0.629859715825561	0.245656831616556	0.653483159661407	0.541910858248479
Ks_9	0.577677924590272	0.36519062632897	1	0.83136690974717	0.680491621137878	0.178786498865841	0.693211447957058	0.741358959296266
Ks_9	0.63277164020703	0.178786351975299	1	0.831661232810848	0.613720487865992	0.161401912920328	0.721231438815867	0.553949213227396
Ks_9	0.70049809559507	0.247802605806309	1	0.883909273159072	0.705169364182504	0.160681138771434	0.634615880680517	0.688106883912973
Ks_9	0.582784446356477	0.279812199716023	1	0.808568084689057	0.591999913952535	0.168891631978557	0.684763407132116	0.578964241502299
Ks_9	0.517067031453482	0.22954351190641	1	0.659705567326621	0.585168568513808	0.0727185005087765	0.620849276053673	0.537833928487147
Ks_9	0.555385259120272	0.242962289617579	1	0.702739562045817	0.608231962532505	0.174186890863118	0.52661539292689	0.529941350620227
Ks_9	0.610336338376634	0.2456609880943	1	0.781229003558838	0.632294577692433	0.203832202520079	0.623090119661168	0.556315509191486
Ks_9	0.641517025173226	0.22140031274146	1	0.630952614706674	0.664571244345333	0.13819901470995	0.533407902742472	0.610392052702597
Ks_9	0.607828161043588	0.34731826419819	1	0.84702897205615	0.533805265000111	0.154890793861668	0.651926153130078	0.489288574309729
Ks_9	0.710381631135707	0.200061471921208	1	0.828798109483511	0.748596247371697	0.271435865382644	0.653275208849266	0.532339439572814
Ks_9	0.548038362432176	0.305101449740088	1	0.787590731762311	0.605009467445627	0.257358486639542	0.579255917123806	0.555877101245007
Ks_9	0.629738197542826	0.258591732720635	1	0.830481668961415	0.624120723024443	0.237640215121415	0.616824678877794	0.542997751709579
Ks_9	0.607954251673351	0.28727044305005	1	0.75673314882327	0.688218313360123	0.149345933762222	0.599907920169389	0.612722829959855
Ks_9	0.697508142379431	0.270766651439163	1	0.805222164088972	0.666722944166765	0.330984994110476	0.605437382219448	0.569923714244281
Ks_9	0.520437797881854	0.289022244514486	1	0.72173112415114	0.688422190300449	0.246525350595502	0.669783253880729	0.58749670283194
Ks_9	0.549855910494731	0.36192197677839	1	0.814612434834017	0.650619979050239	0.366347359632555	0.497740120032585	0.676245794070655
Ks_9	0.633033370583401	0.23656354822728	1	0.727576448833202	0.577519368488908	0.121909186815583	0.674761343010296	0.551414562539072
Ks_9	0.543858883665522	0.272978102453459	1	0.589788585309595	0.681812259221926	0.233880466715459	0.565206207795821	0.615539681729763
Ks_9	0.555911318165827	0.269449002638049	1	0.731582384989123	0.601115109547207	0.246220558664817	0.689881949933614	0.552387721578166
Ks_9	0.621236157083492	0.265814922217577	0.983156042688403	0.802119409694756	0.651441443505096	0.252043753612664	0.591018124847727	0.696148926728
Ks_9	0.517174346810046	0.29788597374946	1	0.745838990317393	0.548959013070159	0.143700584930909	0.59183103818831	0.484627093834583
Ks_9	0.618412562432221	0.266294250989554	0.960479998311787	0.867273772897966	0.78628640946792	0.317526096561775	0.600018114530385	0.671458531771154
Ks_9	0.57977609585333	0.344960966734308	1	0.764526883309109	0.655378339727926	0.253470062108442	0.663186053050417	0.51167135364505
Ks_9	0.575752936774416	0.394910404704118	1	0.796792330125029	0.642964777571966	0.173298073698488	0.67210730527827	0.466582636092247
Ks_9	0.556762848343458	0.190324305536797	1	0.729890676496292	0.520341778135255	0.14594490334928	0.613995629791724	0.64659488352845
Ks_9	0.589562352621549	0.209508888692145	1	0.772721582192533	0.635289978789741	0.172903985010989	0.674715011539409	0.649415611026207
Ks_9	0.601244999350119	0.26548150176886	1	0.76461389392171	0.539837911521455	0.114075212829058	0.66707587040266	0.519441225991723
Ks_9	0.618642123500541	0.297612319412399	1	0.772651978424652	0.635027411910844	0.240609011523378	0.477035621469236	0.63959825855853
Ks_9	0.613654828298871	0.276171525432442	1	0.805253398112826	0.578114480521224	0.216148145022818	0.711824275540785	0.493509565763637
Ks_9	0.628587297200182	0.219884401739418	1	0.705767104486869	0.667076449305048	0.285201553385797	0.598904966075484	0.617616958207417
Ks_9	0.654962855999935	0.230370577686613	1	0.674600936264869	0.735787364214439	0.236842118090881	0.672141989641257	0.67787308986395
Ks_9	0.577315869793457	0.178090190158898	1	0.753557357649738	0.674819866691085	0.161417674709323	0.641245931705556	0.609159056595633
Ks_9	0.522152730842367	0.217271556875038	1	0.772186578056768	0.679823635915927	0.207085723601113	0.631816463890654	0.654854062647002
Ks_9	0.64463520424187	0.163037740108995	1	0.767088430092766	0.677578001924604	0.193082084410106	0.724069096714445	0.539301081541078
Ks_9	0.541803087814833	0.290159385558951	1	0.780919142930802	0.578803746238456	0.165724541296137	0.464007292601922	0.62613650068432
Ks_9	0.575833652265253	0.30731843239284	1	0.792730065012983	0.590976735366325	0.176924990455611	0.602540756590909	0.637140730008397
Ks_9	0.648574632798021	0.275966681111605	1	0.86845415366409	0.67499598759963	0.209328471141761	0.699335492292329	0.666523775149075
Ks_9	0.53813538386563	0.332831144331474	1	0.694881324373161	0.5960400779356	0.0996252741287691	0.596555866142754	0.612120261973904
Ks_9	0.587396977207907	0.184076522503591	1	0.819925795377064	0.649915150356316	0.23570189872429	0.644291177674391	0.695682599427109
Ks_9	0.612733433007856	0.344539470342771	0.870616676193124	0.831165264021951	0.701457076097921	0.181572481476207	0.695534254696633	0.646037759525789
Ks_9	0.620136360387443	0.322490544737539	1	0.826457358466434	0.689221599379634	0.223126020061087	0.627905149320184	0.637746977632052
Ks_9	0.583589593801263	0.246040420248678	1	0.702570706797091	0.602677774969575	0.17121075576812	0.648141341026498	0.568030017314436
Ks_9	0.64287107209583	0.22861317124328	1	0.871600471975865	0.682374380971307	0.225443500172799	0.648339520525061	0.555539609891635
Ks_9	0.578500444184213	0.163503214229657	1	0.696071385106916	0.576849402584088	0.158300015545985	0.504643694517502	0.488956928547256
Ks_9	0.583643088779078	0.263920782470374	1	0.743793668974207	0.681982107049659	0.210875711486315	0.630174043820442	0.677450520593869
Ks_9	0.589291198823074	0.273658784461429	1	0.794070634154017	0.693417562082165	0.0456326916268357	0.686580657687259	0.689815666446487
Ks_9	0.540261674874218	0.231814524857027	1	0.578478540161773	0.740279293049523	0.215950413923436	0.559383972253216	0.641975546028759
Ks_9	0.578592352578651	0.289394880812017	1	0.713865439795758	0.604767976183066	0.212741957614802	0.65212578637891	0.604760517368252
Ks_9	0.592210814667392	0.290242042253503	1	0.6986922511685	0.615245991078366	0.0877615835801718	0.598118765595817	0.594006271276085
Ks_9	0.608053680292769	0.194420474095461	1	0.735620992795708	0.670122903334066	0.235435803033732	0.616202576685283	0.702030912645125
Ks_9	0.615122923990587	0.294724528108689	1	0.774508821474036	0.506015783824775	0.189655266958156	0.652516597146068	0.611008742097489
Ks_9	0.630285241519741	0.223728110777723	1	0.867653275334188	0.645478077841574	0.236890139419795	0.650116590207376	0.651276852281828
Ks_9	0.571279649658042	0.217024297888143	1	0.780137103135334	0.686481196463202	0.219935500540232	0.629493957069986	0.602698359133515
Ks_9	0.61305167670811	0.251128680149972	1	0.787897041712006	0.578350852959706	0.187928489952147	0.546509704390895	0.655885661050155
Ks_9	0.548380013407508	0.327001288235357	1	0.656009019373526	0.643285888354539	0.0728589368774445	0.644644172877651	0.541839844193554
Ks_9	0.635178898146622	0.337457459571535	1	0.889180120870032	0.639211345049326	0.155032721209429	0.674326184176472	0.678183536105344
Ks_9	0.529149547581606	0.193271926045115	1	0.720829544281515	0.507508162944968	0.200085609734895	0.586963813810671	0.48772491618142
Ks_9	0.655347685082242	0.286705629537792	1	0.832420148270253	0.626843514108322	0.235598884699517	0.578034817432304	0.5392227007573
Ks_9	0.613891989896316	0.430178941046427	1	0.800642481773379	0.750801658332344	0.283806718238034	0.702678930828617	0.674621349587693
Ks_9	0.526833321063035	0.378121623642126	1	0.80084782081083	0.716462817086371	0.169835370382391	0.684781894506306	0.708354333880749
Ks_9	0.567967263159454	0.387802276479943	1	0.79219213480876	0.683054678890976	0.19236241249091	0.6988651195853	0.694848540168398
Ks_9	0.664237959781932	0.207976260937828	1	0.848283622972672	0.745951984397994	0.204614160618775	0.75155137673462	0.596728631755135
Ks_9	0.627896323237741	0.288878970267034	1	0.799846925800585	0.577265099107421	0.253299594449532	0.423465487590254	0.630314155598247
Ks_9	0.565978702734263	0.283873549344751	1	0.703832674678252	0.590149549714625	0.0476105836747229	0.629574396062682	0.550093673480693
Ks_9	0.574026538344994	0.27748461366402	1	0.800682808414942	0.474964805722909	0.196031856330945	0.588403095464178	0.434497091027007
Ks_9	0.510855292865671	0.199932871152494	1	0.730046563954408	0.655775738463223	0.159373474797385	0.621638168144962	0.585460638046111
Ks_9	0.727145442896985	0.242369653690297	1	0.821466684250461	0.635159289435115	0.260892816405723	0.600386072157269	0.655015948691305
Ks_9	0.649827597215252	0.276243407962143	0.950564448182039	0.856800176192641	0.740920041911637	0.26210906159601	0.733324013805282	0.7958804615595
Ks_9	0.690742936382168	0.218268726290574	0.976120759990406	0.797861600631587	0.583967251925278	0.196067469955383	0.714516489923375	0.623384996884
Ks_9	0.661423062854695	0.279099398246988	1	0.875279316769743	0.641277765074964	0.285701333050537	0.590943261926301	0.60745405217564
Ks_9	0.560548747250091	0.336813212737787	1	0.731598075697201	0.668934954766882	0.253311212493018	0.6305312310056	0.592897603952316
Ks_9	0.646962440839628	0.327431391661246	1	0.85740839816729	0.536903949943535	0.19524181416536	0.769194691039417	0.533677068059794
Ks_9	0.558385610570618	0.144124501264265	1	0.766934804013312	0.489698560105379	0.201494810794274	0.675468457829201	0.597108087067579
Ks_9	0.685144875373356	0.400072179544585	1	0.772716472654344	0.786595972867613	0.261788678617106	0.647781560651084	0.731223103690629
Ks_9	0.606060357207565	0.307679633499703	0.959019465934187	0.814865318616541	0.693273420611291	0.146605867654066	0.570267647504006	0.547583050588784
Ks_9	0.646747142699857	0.259568907936144	1	0.90042602881734	0.697788090472598	0.338853097148721	0.607396427434051	0.710553880650434
Ks_9	0.49002577398221	0.303932101046144	1	0.762661853543796	0.68187873472696	0.254538116839112	0.61570380702603	0.572216685034811
Ks_9	0.619405897110814	0.203528568643804	1	0.829404726084552	0.675102987784409	0.174240841409008	0.663331460212086	0.687753520982929
Ks_9	0.59100962922793	0.250485118607317	1	0.582364371096581	0.412526580517863	0.237281704352881	0.658153100593866	0.607294028627253
Ks_9	0.593500754440149	0.173704039510809	1	0.746032932413831	0.729079420618847	0.146627492432386	0.670195881072886	0.564892681218614
Ks_9	0.656199223706748	0.326007657580104	1	0.762654118742439	0.633690731603429	0.215040823525029	0.642182333872552	0.650907935670316
Ks_9	0.527958459478409	0.254375765966255	1	0.716794099567963	0.617417016115564	0.22094741075895	0.6446676953389	0.537520576722734
Ks_9	0.601328047987283	0.223178046289219	1	0.84488793601481	0.567083889930595	0.120164410591133	0.682811038258938	0.603882670720132
Ks_9	0.63108726212058	0.262365329789294	0.995136769320041	0.711400677587984	0.65460312910488	0.179442891283517	0.667245718580441	0.718297472925037
Ks_9	0.615012702496277	0.248467488546277	1	0.75996159522992	0.739766380140456	0.286237937356001	0.61705778384928	0.636893028859239
Ks_9	0.544291828422103	0.273000556620349	1	0.642580881104864	0.575252524742966	0.210706346595681	0.485911105977812	0.49361714932566
Ks_9	0.579062139398529	0.29475941847183	1	0.775151523109942	0.623637242028952	0.243399413737157	0.548257740165956	0.66245772622682
Ks_9	0.594690706522342	0.269632804365014	1	0.771651047197575	0.63843452945797	0.207649272167945	0.569309755338729	0.550758725238803
Ks_9	0.645287991189701	0.25555323127579	1	0.779050500450144	0.584446092033958	0.230672580425191	0.689887387723347	0.488403767516255
Ks_9	0.572892840096423	0.244168899017225	1	0.713771517515261	0.745232604503143	0.184969388652099	0.620167867138559	0.588517910616007
Ks_9	0.559751080451936	0.345940550894078	1	0.790876446660799	0.71647548731407	0.130973074878292	0.605021854003135	0.670273313255078
Ks_9	0.62248397658407	0.204939885634008	1	0.7725291351773	0.630008550198825	0.295011871633427	0.70840079997347	0.607035062144785
Ks_9	0.546522932075684	0.171966503167221	1	0.787192741239555	0.651338376802015	0.176537371162399	0.50505846505589	0.567828465516169
Ks_9	0.593780510267138	0.254758707132685	0.953919364196109	0.744935454888651	0.71367093993806	0.312801440372489	0.665037422360238	0.657945219156491
Ks_9	0.56787384745321	0.353382328592623	1	0.787667266603759	0.586963467301134	0.31801541473137	0.654278357681933	0.555644978285002
Ks_9	0.550217112760366	0.276929714061273	1	0.742047043942306	0.718725054755718	0.236562959296347	0.66504203644837	0.67542142229988
Ks_9	0.605258905336852	0.318522686037924	1	0.706065193383267	0.592757167090212	0.244200164106666	0.599054501269082	0.679113974895032
Ks_9	0.648665999654478	0.264164263772268	1	0.920797925658089	0.631462544827314	0.280718481478257	0.736822977776786	0.572986957647816
Ks_9	0.591885424994975	0.245520617031527	1	0.77526188927865	0.526519942400631	0.181376625906888	0.5390694115105	0.5444361914282
Ks_9	0.566530861360466	0.321517754131979	1	0.76073926440077	0.578025708630725	0.26350857831599	0.670353585828599	0.531547493275406
Ks_9	0.602802620365285	0.162989072912689	1	0.7655829744604	0.539454435419933	0.178588501822424	0.678905481643188	0.661030086168428
Ks_9	0.680429089712465	0.239826365856125	0.83408618761772	0.873877414077899	0.709066223648389	0.153810806934106	0.718897556345876	0.630993895167365
Ks_9	0.609095878619633	0.240598289739926	1	0.832017699592641	0.620932039173586	0.139944427135949	0.652490907265723	0.58028483543544
Ks_9	0.622780178216676	0.277257552171919	1	0.789754399514707	0.624749081166105	0.164749094400873	0.670051118616605	0.609418142635589
Ks_9	0.638918560970463	0.269269857424481	1	0.775450924912385	0.668204218497547	0.257587680963084	0.640092982661335	0.611896099253522
Ks_9	0.643643920310544	0.327528469602675	0.971383189470041	0.83586703408862	0.685739611575032	0.230121729325815	0.660161568161801	0.685445021097965
Ks_9	0.55994948134183	0.272595185598509	1	0.730444021156937	0.658906857874804	0.197762611980267	0.67776841625226	0.647104607320902
Ks_9	0.597925521156232	0.178913191038547	1	0.744170948762966	0.561205517239239	0.235628842725836	0.743172257257403	0.637663736542844
Ks_9	0.607828677134029	0.325325929121748	1	0.829943712877994	0.691098606924906	0.24441294215615	0.683836390576971	0.563614731223394
Ks_9	0.614641189331711	0.320886994656025	1	0.786479631542076	0.582508035331156	0.127617139533539	0.660153502615666	0.551557497289134
Ks_9	0.556208171094238	0.287934955548911	1	0.806644083524141	0.569257615532225	0.121732133828078	0.686064334161049	0.545589271904322
Ks_9	0.535877660729653	0.219163494818315	1	0.683828109566021	0.581923786278483	0.192020249691329	0.60329567793332	0.549037508974757
Ks_9	0.594963055277276	0.408572303734816	1	0.816032497509365	0.719559023660898	0.118896338362422	0.681841887380674	0.677106965382499
Ks_9	0.584700591507387	0.264810041901571	1	0.700440857435779	0.623960541115989	0.221855907488204	0.552177400568525	0.620423093313466
Ks_9	0.600784380524868	0.315418160461793	1	0.747172999101048	0.629559473940631	0.259725155194272	0.633136977069456	0.589613594176605
Ks_9	0.580083315697403	0.321166268472122	1	0.778605518413326	0.697780735446377	0.160825345077915	0.559833052046238	0.686166605315439
Ks_9	0.580760637530341	0.265947002434002	1	0.680067577824926	0.595438781113894	0.2338128713493	0.541180217193783	0.603311930369709
Ks_9	0.470140869526382	0.228342585995549	1	0.741824043525811	0.659201440102816	0.253321405602854	0.609382411077664	0.499751150004669
Ks_9	0.583905199026635	0.254196686828052	1	0.751948701170725	0.667374819018188	0.105245004757837	0.68709015367847	0.508715964754005
Ks_9	0.665467660934373	0.240685545117804	1	0.781970297926655	0.678217729200681	0.259220309694385	0.597758862689573	0.63284731106214
Ks_9	0.623333476365668	0.341548271164512	1	0.834650739870306	0.721612271040326	0.328484724830702	0.714783193557496	0.577413336593675
Ks_9	0.579523168770169	0.337334312044021	1	0.757691596891628	0.620454514337441	0.214125299593719	0.610562801826789	0.632952810382935
Ks_9	0.547984296361447	0.23760393379889	1	0.71331203354523	0.548228998800623	0.198988125916072	0.643909773672767	0.626575589180225
Ks_9	0.581211018158188	0.305425922126573	1	0.731434360636401	0.668910939685813	0.175392536905349	0.683746333693979	0.569226155428159
Ks_9	0.562621113448129	0.33735434278952	1	0.818239575756624	0.757397801140463	0.191522208008939	0.659156845317239	0.643585877814161
Ks_9	0.609351298591065	0.271410298588335	1	0.79514802082006	0.623075745368607	0.163550163910305	0.652092124846636	0.582860268771389
Ks_9	0.59148826005108	0.248324720811344	1	0.53959724571808	0.592462576829152	0.18979624313184	0.611705578834469	0.529436734304692
Ks_9	0.485473987287159	0.247850551118194	1	0.67520086246616	0.573511589768797	0.122345672904655	0.595936507506095	0.588395215669605
Ks_9	0.480053999843172	0.294554808614311	1	0.739102375961495	0.626246613519787	0.193986094393068	0.657315135875993	0.465996959815099
Ks_9	0.57628520319497	0.221390693174888	1	0.789539588586069	0.626096942171285	0.177437725779744	0.64052679728977	0.546270871484853
Ks_9	0.612395242250222	0.205914745042684	1	0.692142383184443	0.536799067463159	0.249634875618055	0.640144117584754	0.513697185231836
Ks_9	0.667704272042855	0.213409546370984	1	0.845431018066424	0.662153166449057	0.241464621313559	0.624495842391433	0.679878761402092
Ks_9	0.629695774105387	0.280941081105715	1	0.725217990040913	0.675005408231471	0.182648523860091	0.785673841959328	0.686538620049046
Ks_9	0.621018629392955	0.180689336821082	1	0.817772103643835	0.638656466973525	0.202129103846022	0.60417917768848	0.60532682211324
Ks_9	0.564236783765294	0.245706037929299	1	0.815229735009125	0.708169722486706	0.308321162186715	0.62414810075685	0.624974140557532
Ks_9	0.535526832154916	0.205588559779067	1	0.698053224565233	0.623669812932467	0.126455702829408	0.627678484739763	0.508713725764133
Ks_9	0.566527286684913	0.203788213393117	1	0.829973800250915	0.604774042274158	0.156272725668544	0.632673745813358	0.559506088067388
Ks_9	0.673039751680173	0.346973755457545	0.946074369679973	0.825674745617308	0.624046005803081	0.147391311967015	0.822727168728463	0.679053212812662
Ks_9	0.577685490212446	0.209268375647632	1	0.719388677031974	0.570554617938996	0.207544328330908	0.662528264105337	0.521377730730311
Ks_9	0.609826432272033	0.297351343303995	1	0.642657076103762	0.528384673896002	0.223796941299562	0.479764032162725	0.501798623635358
Ks_9	0.581236719937181	0.292476618426065	1	0.811478505881034	0.700643949250363	0.194486561304299	0.581194948271657	0.610454456609682
Ks_9	0.59854792842849	0.243492000955526	1	0.847088237963003	0.606176885312446	0.232013597797778	0.657028753234013	0.529355173308762
Ks_9	0.703494903517507	0.405111252303408	1	0.851747509346286	0.615201292868156	0.210077464757623	0.719226022467236	0.641311918541592
Ks_9	0.60175708776525	0.160865914361834	1	0.698413562858079	0.625846276899586	0.127558590731942	0.691552588809785	0.554246343179277
Ks_9	0.589760333502898	0.206704642836157	1	0.632866722485588	0.648470259516158	0.235918396226384	0.530686318480086	0.696740878168535
Ks_9	0.621182055967039	0.200412565614743	1	0.820800820344189	0.609207523488977	0.0979053746458875	0.648240795891219	0.554009160297573
Ks_9	0.585833129502966	0.212850625638024	1	0.776205987552032	0.647695298986736	0.285588278709222	0.537273963284493	0.604826697022956
Ks_9	0.598081756505541	0.264277660719395	1	0.709159041363404	0.55088576850868	0.102745354798153	0.549630893168084	0.542035917735781
Ks_9	0.45337271783827	0.162538621530751	1	0.644130188501156	0.582487597894664	0.199478899589047	0.518324745203408	0.588159305866831
Ks_9	0.548784798521795	0.185765891994668	1	0.621581512198923	0.614788127473824	0.290339689631623	0.592362397503568	0.551422820396614
Ks_9	0.605829625344261	0.267777984077962	1	0.764259770541618	0.697736894378805	0.25381750749397	0.686993102284926	0.521264148004016
Ks_9	0.650519147476784	0.28016706082591	1	0.850818188891802	0.727254316218012	0.0368124060304071	0.687108858400482	0.758923126144988
Ks_9	0.486425770213691	0.242439783103947	1	0.717784022840458	0.576258929209671	0.208917578006616	0.605415905138038	0.568374754937897
Ks_9	0.678590209599093	0.366619347397693	0.996656274712975	0.817738987530917	0.725882882657124	0.121847674224215	0.687090804983938	0.772244845318235
Ks_9	0.605333882244825	0.202400480963738	1	0.786856832517102	0.617016218851909	0.17047424423635	0.649852479480378	0.656994629849217
Ks_9	0.542007405927675	0.294747056546059	1	0.747183994994373	0.632833390082771	0.175502569761631	0.616847377009632	0.620048506902549
Ks_9	0.605065095839552	0.284562660551002	1	0.722261197057875	0.641282381155512	0.145796186965224	0.574135440265387	0.630951099817253
Ks_9	0.515192230887214	0.185095041803787	1	0.637034082922531	0.522245911886921	0.167081836750874	0.576186538312979	0.529694582586619
Ks_9	0.631389257141987	0.442243528446901	0.98383877239926	0.834866797181094	0.620990791743804	0.230824717136749	0.669489775090549	0.686066991198049
Ks_9	0.534742486979379	0.220018580326173	1	0.755957173245777	0.595115271784153	0.247133581084498	0.638567660251459	0.569401708474776
Ks_9	0.563937141502966	0.271867226203481	1	0.676160320148196	0.683081410554271	0.135818991548275	0.618685925027711	0.576103115198465
Ks_9	0.652957848847867	0.202228559374364	0.997820327832309	0.858079532274822	0.632583018611231	0.272123112705705	0.794161374810235	0.731794879475688
Ks_9	0.59362414971219	0.12030778685743	1	0.825318571693777	0.63692531803185	0.226283910066753	0.655243672387521	0.622839071794998
Ks_9	0.616372620828878	0.284802643967323	1	0.782858481525033	0.625419592416048	0.114771411956544	0.624478821431704	0.597796178710627
Ks_9	0.633219097727443	0.147219122692087	1	0.799817149586989	0.644323424326936	0.256220611894404	0.740124825702961	0.639863073349786
Ks_9	0.549149523691804	0.325549089111556	1	0.799494102778332	0.581601463706273	0.169438441338009	0.640679310044782	0.487703075936777
Ks_9	0.578751486555812	0.296638812581699	1	0.744043969782303	0.581946310647604	0.248716185869186	0.547384517925945	0.599589571250734
Ks_9	0.583964474752128	0.164534453071109	1	0.665488703064072	0.498866203767763	0.185855311688967	0.583567322455597	0.602445881809666
Ks_9	0.631928515299589	0.129931573859863	1	0.85654468681476	0.768388602105488	0.201065145584162	0.823742897678874	0.729607354028607
Ks_9	0.596899731048592	0.211549016755501	1	0.744516501693673	0.608696290831419	0.113352046962587	0.706523052258436	0.552997034342805
Ks_9	0.601329813511137	0.207501183984476	0.9756197124878	0.761662719631827	0.570818151489355	0.11545279102239	0.512110482252279	0.623697110680015
Ks_9	0.591387559545691	0.201811593942968	1	0.767994129492026	0.564264964222634	0.0925155092463682	0.710551496473735	0.645628132739078
Ks_9	0.519145870349387	0.27625724413856	1	0.731070018456209	0.669308537935705	0.21146466061773	0.592931180359841	0.537113679892091
Ks_9	0.616316065484279	0.213122854885709	0.892751188107873	0.819837598622273	0.652561573940179	0.169750124502245	0.589550890702663	0.642485715019869
Ks_9	0.569047513172024	0.25886498806388	1	0.672650779001218	0.617506509381259	0.179961924993732	0.641078077638825	0.612612747021155
Ks_9	0.618169120801215	0.324954071386743	1	0.709663358685758	0.634172002818166	0.179161197232796	0.590365835854283	0.618288602727556
Ks_9	0.553385338435318	0.346327968649546	1	0.851184290310149	0.548642154726807	0.16000872401039	0.550817286641552	0.599655090456431
Ks_9	0.5650018659543	0.220621741008681	1	0.561126377436428	0.561072477516842	0.251798321920438	0.553921054173712	0.566708577269416
Ks_9	0.602985005294155	0.274082414268785	1	0.733242788051276	0.693868496812444	0.195178554890279	0.638396500453755	0.624099513821141
Ks_9	0.589422838483691	0.315158772184984	1	0.69257752966022	0.595803827536101	0.219289528017528	0.582402009575507	0.501290556664975
Ks_9	0.60491032930382	0.251811786240406	1	0.719747796155551	0.692791602509994	0.208387075889348	0.621737387625687	0.604097993112438
Ks_9	0.531870525644342	0.185857362062853	1	0.625804778504583	0.587463337307075	0.147382085841238	0.625097375971432	0.580691479378226
Ks_9	0.546399142556169	0.256284465165718	1	0.666438825113539	0.37607082031835	0.279470798734565	0.552482629707468	0.576011554726741
Ks_9	0.628395001992246	0.376417772116174	0.994783556289394	0.817549344290631	0.702700316863845	0.117211577425725	0.662008125773367	0.599635364857291
Ks_9	0.592279109008046	0.229301949201025	1	0.829567102329126	0.575568270016687	0.0680083638758111	0.667859192631995	0.598277330624135
Ks_9	0.558363584542567	0.192570869528748	1	0.698087215193957	0.603498248647328	0.151559087780263	0.56029733162861	0.631462922794638
Ks_9	0.633794900032773	0.315879054961029	0.949490229081633	0.810952448515927	0.709446853261046	0.180066837581974	0.731795831491577	0.707884448842355
Ks_9	0.601661938258817	0.212191486337746	1	0.704035234743441	0.532326579961362	0.192050182660392	0.564826208037743	0.68420150968966
Ks_9	0.523887409830918	0.295954881090559	1	0.612397328744673	0.593436154216303	0.163736111193138	0.635053403865855	0.701930110105224
Ks_9	0.660615826753277	0.334926932070915	1	0.831657005247392	0.623307551798875	0.178137185550519	0.5165429394726	0.606863639670281
Ks_9	0.490760730582398	0.327688378146019	1	0.685568878954187	0.449220196166386	0.275777698514665	0.553742001786195	0.472634249575127
Ks_9	0.677265669561177	0.143815010710644	1	0.779549518878187	0.676421893090767	0.222629281959898	0.580747128554716	0.60961090540009
Ks_9	0.587284446776849	0.199505839814044	1	0.76197960640529	0.687636045039911	0.0912116816918259	0.648979418545811	0.599920694823119
Ks_9	0.562280311630827	0.229851647777864	1	0.796458893207058	0.566743993638202	0.247150075514226	0.675341779876307	0.509409049861666
Ks_9	0.595145519814795	0.282038115029792	1	0.827308914767803	0.685677875383199	0.297065638316725	0.762660046495319	0.566359866761484
Ks_9	0.596861088486151	0.274261705650302	1	0.776058473283438	0.67109348502935	0.297810170311025	0.631161030494463	0.7004466111954
Ks_9	0.576741463733363	0.275095790732809	1	0.672875114113565	0.623681015637402	0.280016865762842	0.630003360161134	0.452116810973843
Ks_9	0.542053037030827	0.271780870526082	1	0.667041590669022	0.571831684809444	0.180948438393152	0.648802510229807	0.478828394366666
Ks_9	0.631374163035227	0.321412566931347	0.945741299217732	0.916026784457773	0.563998584084435	0.240423063131357	0.761877301457665	0.643221985701593
Ks_9	0.588197753194208	0.29761379154122	1	0.537716519408188	0.60150866866405	0.300761488130733	0.519873011295394	0.565139298187289
Ks_9	0.605079002004804	0.332435858277105	1	0.914710758044816	0.703167732549908	0.301751584361883	0.661414955461731	0.73355054475439
Ks_9	0.598477384977732	0.234704230890777	1	0.764103581326079	0.628400901390707	0.229382042276795	0.639943313016904	0.619632548452366
Ks_9	0.551628083350163	0.24278913534021	1	0.735825017361663	0.579850401615028	0.185304331412231	0.607544843122017	0.665600780192935
Ks_9	0.641148407426869	0.247386105306407	1	0.800409002745714	0.618736366763168	0.23308105740007	0.525185813443369	0.604938227990729
Ks_9	0.490534998308495	0.230083678244905	1	0.73122187571551	0.545926124651452	0.140434243973224	0.69863333718559	0.641091425700606
Ks_9	0.534477451639337	0.204121461778263	1	0.778763498210243	0.601737276212932	0.289884890292677	0.621442292606684	0.642895642455714
Ks_9	0.552649707252735	0.288158764099566	1	0.694113349195816	0.659444513297689	0.247280315655331	0.594998009592822	0.534720791988498
Ks_9	0.617322826848563	0.382638399830365	1	0.739608155098704	0.630053408533146	0.257687266912031	0.671975460075314	0.674295165973068
Ks_9	0.573376496878601	0.225671158732524	1	0.85779378022906	0.634112664653574	0.122263652653985	0.616371621773133	0.629206826682252
Ks_9	0.581041448435869	0.264225409476995	1	0.721598154253694	0.580385697943692	0.204426026163053	0.661628137739975	0.550432687393434
Ks_9	0.540762235805534	0.210077401962816	1	0.72904898742748	0.628187551975415	0.157117486353133	0.566767618577452	0.514493207772506
Ks_9	0.582648877774831	0.301551246363241	1	0.830057931688487	0.619796003102421	0.231262122120572	0.669337828149296	0.628554542337422
Ks_9	0.605026610886962	0.255618613825394	1	0.794877876111187	0.727242052597345	0.241621274627086	0.660664530251233	0.577012986930944
Ks_9	0.56960809100664	0.231931616084263	1	0.736371064018637	0.651516126342158	0.142719494134804	0.596376702717362	0.610782851618891
Ks_9	0.602219035214509	0.16517398030339	1	0.78794598727581	0.607125704106938	0.242835082347534	0.679725140438401	0.547094745033944
Ks_9	0.596125465011528	0.305235976039747	0.998900600216584	0.814299651259083	0.665803806546773	0.258498511259804	0.585904017379427	0.615998990290195
Ks_9	0.69581701600125	0.257029419105804	0.98908321987057	0.800508925919412	0.56977011014259	0.270671986545173	0.641493425311309	0.696387102089154
Ks_9	0.677492872329915	0.153728024697013	0.9978816798593	0.80409976920744	0.698630934611672	0.241227420694391	0.721562407354836	0.625328962049398
Ks_9	0.560454477457069	0.318633476666665	1	0.721958521221124	0.56995116973285	0.133578831379961	0.512075872962336	0.584676733666517
Ks_9	0.591751620433239	0.319546991199733	1	0.806160333455324	0.602992972323426	0.226238443746004	0.688459732486763	0.575864060640745
Ks_9	0.538430669435266	0.221271376920905	1	0.738983993466257	0.622610878397483	0.214790278982443	0.626318728424453	0.545434405456043
Ks_9	0.535233172115886	0.222836164856563	1	0.801339185450932	0.646353814595381	0.172176138172481	0.679547532192398	0.556489612300104
Ks_9	0.603788239480875	0.371112661259692	1	0.772390082375744	0.705332527582267	0.27434558291524	0.635088107178985	0.666135781420173
Ks_9	0.562012204704584	0.315023576646079	1	0.755404005687791	0.646269739057807	0.163522938809693	0.491624937890703	0.555498461910262
Ks_9	0.619793947281205	0.281844478104834	1	0.785681747169807	0.618259060706275	0.17696557486398	0.702511837888278	0.528565628820712
Ks_9	0.558152440342727	0.312632043203104	1	0.729343453489407	0.593158712246496	0.219774113330027	0.633232217514086	0.608588144803149
Ks_9	0.572816000400399	0.19691550034104	0.98554903924558	0.760030121561003	0.609185415749869	0.202281330379831	0.680341166083618	0.544592485788789
Ks_9	0.563827148535138	0.230518683652484	1	0.752322463520662	0.673971237048773	0.244543914116888	0.61371038038948	0.532744192648266
Ks_9	0.607295855101941	0.271111389126635	1	0.771463437149625	0.647444943277411	0.272443855918194	0.678003622442686	0.646613510185056
Ks_9	0.596700887471113	0.295664504651841	1	0.77857059054232	0.64755472864314	0.149667814345119	0.745732120250035	0.679017760536892
Ks_9	0.619438200093892	0.309699075235109	1	0.721951707430841	0.695340889449282	0.116423580753602	0.595872919977948	0.587688908305005
Ks_9	0.569379421779704	0.30289578381873	1	0.700487763051995	0.612405599335815	0.288097277325433	0.595122332109887	0.699738093467601
Ks_9	0.485245655350754	0.281838542603524	1	0.725448449607126	0.596048669449163	0.215411733266341	0.555497968391981	0.614490773693669
Ks_9	0.583825787888924	0.247537627953297	1	0.771460649656502	0.538631943355579	0.118479701532116	0.685365200546129	0.489696327043663
Ks_9	0.611498419989102	0.27111259679106	1	0.66871957390482	0.630955539322878	0.215691952390482	0.572745228597678	0.640797111831064
Ks_9	0.618320402034892	0.305792944966757	1	0.842806058370201	0.597539322005503	0.172803376396146	0.691879083408327	0.541148437966058
Ks_9	0.596073173488956	0.249438519030034	0.897656172540318	0.769199317408366	0.55325404951765	0.301447140624777	0.647957505994076	0.568816622117887
Ks_9	0.613364124391428	0.282944102709639	1	0.757421206014843	0.64961801456533	0.225892951301907	0.588412884964467	0.685966117810999
Ks_9	0.581161947853761	0.260690347925168	0.927113776652097	0.791355001403423	0.594056350171597	0.145030623658062	0.652504958924697	0.568903317381879
Ks_9	0.547389260749046	0.214895873708608	1	0.807310703205614	0.642855115421539	0.183428387045975	0.560726660375738	0.620569512694631
Ks_9	0.59787979317379	0.280080683015396	1	0.685800886014349	0.647948762216891	0.213201942226775	0.620258969864116	0.587583989122092
Ks_9	0.54836863450157	0.20194082856909	1	0.790561766257746	0.641931000967649	0.255160727203586	0.641709506492552	0.617305648230698
Ks_9	0.565251314420904	0.134033625537396	1	0.716229012037417	0.605062877235783	0.248617226347565	0.612819310565049	0.644084923792471
Ks_9	0.530125784422875	0.288210340679995	1	0.747311233480054	0.638982058634874	0.174265422462819	0.699988742906586	0.627617868321417
Ks_9	0.6457855393044	0.276461474160765	1	0.752024589063934	0.622776073708625	0.242091500702369	0.615873260633972	0.629966877816595
Ks_9	0.600051232329874	0.215639480573939	1	0.722211291140875	0.64536806730634	0.223458468840914	0.640183684055842	0.659418478617322
Ks_9	0.616357844030264	0.363432992214906	1	0.849219819203146	0.629587313804658	0.21780585664996	0.633686983910579	0.576630279482904
Ks_9	0.595466586931929	0.321450572341362	1	0.696191369982085	0.656742232546295	0.160215975290308	0.61064013769389	0.54902527603825
Ks_9	0.575054759124191	0.175081148292754	1	0.841873310826539	0.594615413437899	0.182082270445871	0.622601479616452	0.562946705456263
Ks_9	0.625357116349435	0.203598895482839	1	0.716231201734842	0.592009704275651	0.204249829945371	0.695771037177904	0.604890529186755
Ks_9	0.605295041037035	0.435404749985336	1	0.700674055627535	0.50275598792726	0.28773048662179	0.627627339364126	0.528702694470672
Ks_9	0.608942784628133	0.335439107482995	1	0.793072257365394	0.591107620547333	0.260633867888422	0.564435576171197	0.548996588467004
Ks_9	0.671490393830968	0.343054732151483	0.892788210892923	0.918338288314553	0.755811199037594	0.0891392925261596	0.70808203803302	0.632633097483491
Ks_9	0.588872318317078	0.290082681727074	1	0.774132743337835	0.617700161993673	0.215548460303765	0.697722091055268	0.617329155966035
Ks_9	0.634236049066507	0.316702122878741	1	0.889637825596143	0.608092610633524	0.196763540073562	0.784251319357515	0.702338338723683
Ks_9	0.604299064508149	0.253772645107875	1	0.852563521230467	0.638336682634464	0.247767308579448	0.612196475826699	0.699738947113747
Ks_9	0.515441946194256	0.318147553714646	1	0.706230396983687	0.615063962556579	0.219257696323747	0.658982658670978	0.618010202352341
Ks_9	0.595002848314883	0.317023761918888	1	0.722645728728146	0.563826466043236	0.210224394520149	0.601351530377189	0.456797144581963
Ks_9	0.646729643468071	0.324092501670357	1	0.881874538506735	0.61397832178017	0.284636391179606	0.636895826551832	0.584439274666022
Ks_9	0.534708211208301	0.30344017635045	1	0.754096281947183	0.587716655347599	0.297471525483285	0.673281339997119	0.546137288776928
Ks_9	0.568083620544915	0.290280190013473	1	0.692098402977863	0.632594008819666	0.24541531073657	0.551855093952768	0.57262631792977
Ks_9	0.568340376985164	0.332445834469694	1	0.918980182905145	0.691127719172842	0.321380564659011	0.688987345466032	0.649413538993402
Ks_9	0.589501557387052	0.344815119825473	1	0.792802771804404	0.63615810555657	0.266488904445577	0.623005837955986	0.571802555283627
Ks_9	0.60959284319765	0.167659935097729	1	0.795800701676914	0.70181757522474	0.215874935083223	0.711936022331697	0.619949926298465
Ks_9	0.613718434948336	0.271456787059627	1	0.72812830632545	0.577539239693588	0.208353516637308	0.640961532019949	0.563852208711113
Ks_9	0.55290014893239	0.228144021685208	1	0.712876320055259	0.677513326402179	0.18301610031855	0.645244923078479	0.577444510360631
Ks_9	0.547246836893838	0.237398887929898	1	0.861700383394033	0.707930332013902	0	0.774761422724514	0.647950637877361
Ks_9	0.598901326667678	0.247778463110865	1	0.784741566267453	0.681455965388886	0.188083829690565	0.789857966878143	0.656997063476235
Ks_9	0.675030566368541	0.207336083455563	0.952722065527998	0.800145975829875	0.721539892281393	0.119490541678846	0.612757484212229	0.577498005492174
Ks_9	0.620438693885982	0.320993197643604	1	0.682757996389965	0.609969506015103	0.225825133411919	0.528259340268169	0.488031800399805
Ks_9	0.540328214443592	0.389118925409789	1	0.780643382625134	0.694554101089085	0.316497611991801	0.564591025972852	0.687065120339241
Ks_9	0.631658516741727	0.311218962453318	1	0.763610629986862	0.694482598129373	0.13664950232986	0.707357468829918	0.575921864084317
Ks_9	0.58328606428493	0.29076912594158	1	0.718357288667262	0.603320109479823	0.285505841246357	0.603667081607616	0.557567384039834
Ks_9	0.56770610118251	0.21625286190141	1	0.764687649843633	0.406412683220377	0.22917023841009	0.610315500945246	0.559489025780888
Ks_9	0.608419456737733	0.343901617205582	1	0.813318403617639	0.624495027869125	0.26487025546327	0.63157477559586	0.635348427174973
Ks_9	0.538049048856953	0.299040365330644	1	0.744828756927702	0.667212018365153	0.140275278379131	0.617150298611877	0.661584446844082
Ks_9	0.611930931767877	0.200614519921322	1	0.789595784919898	0.62399760594085	0.187191988203175	0.642837589111447	0.617910514328443
Ks_9	0.637583654765482	0.203845419359854	1	0.737022260887297	0.601695631474995	0.18656009200407	0.51311375133602	0.639820230822608
Ks_9	0.624450734467425	0.245707167723596	1	0.580778028923244	0.616078200267198	0.270175151637565	0.714475285491124	0.611594194036609
Ks_9	0.623532099534874	0.256796759469126	0.99485592513734	0.808106739963886	0.690966238036431	0.126733751441984	0.704662126434525	0.583456110084175
Ks_9	0.573421083731845	0.294303475284842	1	0.818368268227777	0.655247130175835	0.235076541199499	0.658490068708035	0.630494281262548
Ks_9	0.539153717202975	0.266750139886437	1	0.699525225379058	0.621235886213428	0.268103132249427	0.747154915633917	0.540586410758337
Ks_9	0.605726808162397	0.25121862589347	1	0.805696653838233	0.737401529653829	0.312095639479645	0.606689652082073	0.538374782959019
Ks_9	0.623903335781679	0.208473561513946	1	0.798346343783238	0.706034851868256	0.252613663374597	0.637812686112021	0.581709036334381
Ks_9	0.618573272191562	0.273926015167997	1	0.780275790717022	0.632550121717964	0.199544675313166	0.583524696909815	0.591578454471584
Ks_9	0.5655500400302	0.240698276263665	1	0.656083596429493	0.587082086721029	0.166039103568279	0.561808332209035	0.514639996776326
Ks_9	0.610260257076313	0.274598696600848	1	0.700454729398975	0.678881774345723	0.191961085569567	0.536043187877956	0.57889468840945
Ks_9	0.647801751785562	0.31764266909758	0.952990618577121	0.779941738534407	0.569584006926206	0.158987951494705	0.576565357370152	0.587171825947701
Ks_9	0.532869665955405	0.256662968529854	1	0.672101128664071	0.59908970615009	0.191686819732637	0.580382461417539	0.521335974086859
Ks_9	0.619124795889745	0.183170701389866	1	0.756121653778565	0.630383695048018	0.274382253860404	0.690629196147937	0.620150216164237
Ks_9	0.489221416641041	0.304574244297937	1	0.711290342600261	0.555396565648859	0.143460511443052	0.438638441953243	0.564679316100772
Ks_9	0.518087865977663	0.234982528919739	1	0.802811848358678	0.531261770127522	0.30521268688928	0.68980015616518	0.581950462674814
Ks_9	0.636041672420521	0.272155078870926	1	0.778519297424697	0.740902925156804	0.0991294123645172	0.612998545283823	0.600907024440377
Ks_9	0.596825120047278	0.33337166172616	1	0.748955907136265	0.587322830812063	0.209314122072924	0.714744693629521	0.533824932428658
Ks_9	0.57236825844445	0.246046852178402	1	0.754780874095978	0.611135758612081	0.0604261855009192	0.473924864753011	0.57733799901101
Ks_9	0.57555912152225	0.236817190269554	0.967121278877608	0.725358320883912	0.660557182825554	0.260232051987473	0.548933757576342	0.691409528219073
Ks_9	0.548966082880188	0.298534838961768	1	0.691455104974397	0.594270041330892	0.183355254638356	0.633859215024818	0.603086007590577
Ks_9	0.521532424021788	0.191022871206769	1	0.653712225291322	0.52684300849642	0.156676226332052	0.646592995049056	0.584166888104074
Ks_9	0.625151905910943	0.188755103105639	1	0.687250729870836	0.721075361999767	0.27206978753481	0.664139983699013	0.580583186371153
Ks_9	0.60578208988509	0.147064919478096	1	0.765761387223676	0.521215629988494	0.217900337407207	0.635381754576643	0.545160232937652
Ks_9	0.63576745464039	0.242207097735483	0.98355862998855	0.81284297624106	0.639260556993217	0.283025107237125	0.702817849405942	0.594064939722678
Ks_9	0.533748320930728	0.113671222854197	1	0.790304122993327	0.583159653689693	0.201283293196936	0.663107235792671	0.652136833267227
Ks_9	0.554215853900292	0.164645631248533	1	0.701458723197949	0.643833195025894	0.179016855820595	0.591213703961097	0.588885222251643
Ks_9	0.653167856070354	0.359142515309145	0.995232727329556	0.78420964458549	0.638957157739185	0.195363931923039	0.657133422817717	0.513969304842351
Ks_9	0.618013115494047	0.324581375726433	1	0.671954182599837	0.743762717734802	0.135671320249496	0.664054910648733	0.642893873624741
Ks_9	0.586924524862369	0.379750040979191	0.987536950608013	0.853985400609561	0.627083432428427	0.254277714696897	0.712341642026385	0.662732669344313
Ks_9	0.663954168010564	0.218818026815445	0.99399196492252	0.908275905287476	0.60857095283846	0.345192273248643	0.73964523359752	0.611598382602839
Ks_9	0.562826369934582	0.203704684915161	1	0.790756841873165	0.600415070889412	0.184380932558896	0.716859215178111	0.555346190595177
Ks_9	0.588567946812221	0.216847226996212	1	0.744622200971785	0.535901004108059	0.189024169269729	0.73120838751697	0.589171859933825
Ks_9	0.543407919744382	0.224397736706789	1	0.72767271974997	0.678044905342903	0.183643122176659	0.716139464037867	0.61221189401592
Ks_9	0.542469511654327	0.292481913062271	1	0.700961567524568	0.617652876495117	0.227498007921282	0.597997252173345	0.566806898996886
Ks_9	0.641935685187725	0.153234260116209	1	0.70501264925232	0.57067733552204	0.174614298181642	0.677445550227845	0.646822938560442
Ks_9	0.604835326351288	0.228401215025441	1	0.777101262661606	0.577849622873828	0.149610021093059	0.627046766395192	0.704773262444774
Ks_9	0.635719385098237	0.317425445635816	1	0.733050594386646	0.713111274501927	0.25408310497305	0.614256031139588	0.637489098466843
Ks_9	0.60669012466431	0.244090025542955	1	0.723001761420895	0.554162928904208	0.248683787391575	0.605749088843006	0.574733193234644
Ks_9	0.527617115500329	0.295513371532147	1	0.649675557879435	0.568403907570214	0.220372830008735	0.670960948319705	0.531842642840792
Ks_9	0.6171798417619	0.28206649918208	1	0.735235823046546	0.66168339082931	0.259375650827235	0.722271029708622	0.522575852470531
Ks_9	0.579582350560661	0.282754920426162	1	0.709119496784284	0.690027417991914	0.289564482004997	0.483072386011432	0.650328681222511
Ks_9	0.622855606345317	0.201157184186187	0.963379316106365	0.790013868168726	0.665225672813331	0.226821358813601	0.691553661098922	0.506470300129608
Ks_9	0.558485309866056	0.227236702028043	1	0.777215354599254	0.52505737241773	0.210938231282004	0.62740911857568	0.496725713192604
Ks_9	0.577794905168501	0.207546848281198	1	0.7204404020825	0.673795135358962	0.185156141527648	0.635762606630298	0.54872286078658
Ks_9	0.649470491475101	0.32797627106025	1	0.744041941005353	0.720317660248912	0.17548177235458	0.570967975200386	0.622901081480452
Ks_9	0.574494181817077	0.365066073200173	1	0.77435062037343	0.668724514207653	0.115274581211735	0.716512640329818	0.616610041660632
Ks_9	0.610128316668673	0.321018722744135	1	0.782512718402796	0.703077839190316	0.214432901920506	0.568533483299783	0.67125101258769
Ks_9	0.51865408130332	0.351031136185935	1	0.758694666009744	0.598134569772319	0.297505874837907	0.66272762964281	0.645878394363128
Ks_9	0.516960359291538	0.221795799480336	1	0.683250839399298	0.569502069122072	0.183198651909884	0.627462644833552	0.506479861775597
Ks_9	0.578103746092546	0.29840753485213	1	0.751625276953191	0.633278182411485	0.129935297191505	0.553864295086486	0.483163507859971
Ks_9	0.682868809536725	0.259610407035891	1	0.92270835895185	0.753683894107002	0.263264666814166	0.756313084903206	0.657846542701186
Ks_9	0.517886967255725	0.20594994217193	1	0.707465996263005	0.602529369878031	0.172382226787401	0.447174460888917	0.532656329639006
Ks_9	0.558213909572633	0.290032899811662	1	0.809337318907076	0.642700106662399	0.110544408628788	0.645206159670469	0.510175409653494
Ks_9	0.596016643123871	0.214928319737044	1	0.842750200345661	0.677986632197006	0.276428630545384	0.64777415066964	0.626161692729688
Ks_9	0.641947734493	0.34568047728465	1	0.856338396215897	0.639363060313291	0.21437358940117	0.641378689807473	0.608267411894597
Ks_9	0.579543311651585	0.249697188561767	1	0.786863089332976	0.643533120519069	0.227120686089139	0.64587736752477	0.494859196975533
Ks_9	0.642064730752094	0.300619817308598	1	0.766759070211536	0.690633077669822	0.210594193688455	0.628569679680398	0.613740914663333
Ks_9	0.666047923977547	0.220877970874808	1	0.551101915733702	0.724079032625488	0.202351786531825	0.717035818402991	0.654371568534901
Ks_9	0.589492283367488	0.288028519789151	1	0.817176603287644	0.631758685114008	0.154985172967869	0.6424680987124	0.647888843002587
Ks_9	0.597171213372047	0.206218412735897	1	0.821889130179953	0.708201688703803	0.222000544550463	0.660031410401981	0.568030988013149
Ks_9	0.568164198502021	0.318911814434621	1	0.735181584517783	0.593963299159224	0.117702608274032	0.621661411031687	0.635957166135107
Ks_9	0.597219755745439	0.224469332108632	1	0.741136806189275	0.602417751920578	0.178403158073961	0.642029413788715	0.604156204084495
Ks_9	0.522143986112624	0.226573413200942	1	0.612171076120396	0.596368636199669	0.0941124626274707	0.531519206134491	0.59417388256505
Ks_9	0.578028436320627	0.229140831428882	1	0.791067992152611	0.628045001272944	0.181259880813347	0.602158942670135	0.605502702767348
Ks_9	0.571102053137287	0.367711419400313	1	0.80983994290533	0.609009370974131	0.198018257076114	0.715274065705343	0.604210223762396
Ks_9	0.628632956130114	0.298632656376151	0.992060917987907	0.857789656582316	0.688319778241713	0.169270305483233	0.69866209093633	0.651952788924683
Ks_9	0.540195962286155	0.294640574349333	1	0.811665487310623	0.640118466989137	0.226100703526749	0.745069839792562	0.648659273265397
Ks_9	0.591015015369348	0.210260647403285	1	0.66436538301797	0.631268168790528	0.177650233375909	0.645682416201874	0.635536117731515
Ks_9	0.581592721507937	0.268263226343025	1	0.64704905712166	0.598219271599975	0.151850767366738	0.587630827673931	0.642015795076835
Ks_9	0.561729951187475	0.266429983639827	1	0.783681216564046	0.579857578776643	0.195360678414599	0.538396336854121	0.651598515199137
Ks_9	0.642097683265569	0.279152677708548	0.947817436568515	0.893561788310889	0.613416548429043	0.0964874909983505	0.584478186116071	0.633755125062153
Ks_9	0.678724004657618	0.33830586563446	1	0.802174286083873	0.676414625317497	0.226442851811138	0.554855321729341	0.680454738872417
Ks_9	0.603626511916229	0.334474650707862	1	0.685430254969279	0.501395657857273	0.301619857775161	0.61056842007583	0.574102285625096
Ks_9	0.581536749716127	0.183545040544172	1	0.807840997240168	0.53482931243334	0.263152547618237	0.620136699241939	0.568688673609762
Ks_9	0.510762577290388	0.218452301795042	1	0.699079322623106	0.595616547844472	0.160758184397827	0.617844002933347	0.544621647378522
Ks_9	0.556496796802196	0.208216362526661	1	0.758555688155296	0.672144206341582	0.244629485227172	0.633581619153364	0.603912936000317
Ks_9	0.580858189227758	0.141737052380711	1	0.802960111185458	0.641124434682306	0.239308364529947	0.624223069135544	0.605558467821228
Ks_9	0.588445638439286	0.284627255697395	1	0.781860996358035	0.521439880309413	0.235105767535185	0.646873012342552	0.542576517178898
Ks_9	0.606794487451062	0.249422959485533	0.990183073589292	0.728511826162996	0.665816771815767	0.213394059340119	0.719700667888938	0.57064549366076
Ks_9	0.577737638963244	0.219832019038492	1	0.656854411196926	0.594898618271856	0.167575109847559	0.566531078561048	0.520762515476362
Ks_9	0.560363786546814	0.240348086325945	1	0.702003494567671	0.575369997346936	0.207558808016528	0.536931104249352	0.613192315970143
Ks_9	0.575818277205366	0.336633288318338	1	0.777742541342731	0.673857123937977	0.160299820920902	0.666740409942193	0.64680435202871
Ks_9	0.622431014162231	0.345389404564943	1	0.784106792017102	0.659188235860757	0.228548026474677	0.666218154426107	0.588706365935105
Ks_9	0.55043619752811	0.26038262377213	1	0.73570220249163	0.640417425417623	0.269914116037201	0.612402841929729	0.446355849909284
Ks_9	0.59357038074483	0.14358630347892	1	0.79730383527453	0.579290341736712	0.116859001403517	0.579663997499098	0.497443196420996
Ks_9	0.577714224871401	0.385623251252914	1	0.744869489501357	0.616793637325956	0.173303120363211	0.613206916537363	0.590052380487595
Ks_9	0.583114313286421	0.302897061211052	1	0.665504122401856	0.693859291180163	0.195106939426999	0.762809818988101	0.661198592669443
Ks_9	0.664814879350632	0.293679062304601	1	0.841848701998749	0.660363923730714	0.260271366899683	0.728243146051019	0.652709785650752
Ks_9	0.520019659640831	0.275845123609394	0.986602178493323	0.84162628198606	0.624224523755732	0.23062031356778	0.673170135931037	0.586404587987428
Ks_9	0.589227509023088	0.300743520763491	1	0.795018224875551	0.701510669435401	0.230025420374709	0.672199059712272	0.537831607147311
Ks_9	0.545084458902602	0.235954945549123	0.967115413943685	0.817570301964809	0.791091787089222	0.176515983565867	0.719629106251647	0.638205872785483
Ks_9	0.515032791667313	0.373824371674827	1	0.705033833384428	0.408711857347538	0.158828438322741	0.427354154909689	0.5985745561828
Ks_9	0.563871095257747	0.253688931922081	1	0.776024108845282	0.687005430907313	0.156568565186666	0.545965268110115	0.600774491874617
Ks_9	0.621911726791985	0.295868818447663	1	0.828591723935788	0.660260363516527	0.149711398016078	0.499442323786774	0.482819232817103
[truncated: 7,501 more rows]
