# Supplementary material for: Causal networks of phytoplankton diversity and biomass are modulated by environmental context
Source: Nat Commun. 2022 Mar 3;13:1140. doi: 10.1038/s41467-022-28761-3 (PMC8894464; doi:10.1038/s41467-022-28761-3)
Supplement: Supplementary file 4 — Source data [file 41467_2022_28761_MOESM4_ESM.zip › Souce_Data/SouceData_FigS3_SEM.csv]

	Gv	Bw	Ks_3	Ks_9	Me	Mo	Mu	Ng	Wc	Ft	Sh	Ib_a	Ib_b	Ib_c	Vo	Od	Mg	Kn	Wd
BD->EF	0.117589105663274	0.110971458780797	0.0585398180516031	0.0451619399122695	0.242949869896296	0.164807417481791	0.144483426851659	0.11440794380354	0.146709307003782	0.0971422852049951	0.0991261554453754	0.04138546699572	0.0427746538781325	0.0899467843020983	0.0696948441449772	0.259310257843982	0.195379060925443	0.068051715163298	0.161587974850358
Temp->EF	0.139964629370228	0.112252126991729	0.0668268707025161	0.0603725701844433	0.265470179345654	0.151835327274316	0.127879361208735	0.0869646847558784	0.170346353247966	0.0802710947553029	0.093510405776535	0.0534920615776353	0.0570456549772763	0.0675123086901763	0.151674613971538	0.222138240651372	0.217468778191845	0.10498611783099	0.139892822578883
NO3->EF	0.116174394050716	0.117333568587188	0.0648289352974328	0.0168925442561539	0.252606698047859	0.185566798083939	0.177662797546685	0.170520934219794	0.211793807442581	0.106467452205986	0.092388804835036	0.0412867509682865	0.048175766092051	0.129877858755114	0.196504800110794	0.120020806080645	0.123450372813947	0.113461454893708	0.112227871580017
PO4->EF	0.102294274717951	0.0837097465591418	0.0722472417138367	0.0667761667246432	0.371359302249218	0.229066033655111	0.164759159029824	0.168600258918224	0.245061610196206	0.107475014866409	0.0924661893446861	0.0699100621260093	0.0582801304178666	0.0913822015674799	0.187367145846756	0.136323400324357	0.121621299254591	0.0897032406382718	0.163407598696748
EF->BD	0.14087121059525	0.112241582174811	0.0401888523557435	0.0621784544508179	0.214465601296834	0.157848863281698	0.139614369723617	0.117826202103662	0.191942218682228	0.109315017907882	0.100862220657267	0.0606339219884541	0.0506864375531576	0.0962489836981327	0.197442255709755	0.245327795705786	0.142842655320859	0.0951328972879373	0.165870696009919
Temp->BD	0.0445318393060359	0.104658795726365	0.0716218964435418	0.0573582418329497	0.245984600473951	0.112740242300886	0.107371530234507	0.123507209202792	0.169864034203996	0.094626122748133	0.111524227838933	0.0687071233187136	0.0607725247952167	0.084207051147639	0.127901114770455	0.237311149576163	0.162334749704104	0.122575482935504	0.173217883274773
NO3->BD	0.101807880427716	0.0813561790618468	0.0537823142453934	0.0651773928863664	0.189310327261737	0.127006292091644	0.113713966455075	0.125865657069728	0.211776020222124	0.0123066864357873	0.0897674411803583	0.0484645319116599	0.0353131378866836	0.0896661024029724	0.162498272467875	0.131519714184404	0.129298802093026	0.108610311004834	0.205331493134403
PO4->BD	0.125846772098418	0.0918433024131103	0.055577686590317	0.0641644114963215	0.22592628343286	0.166313609394329	0.110756968505413	0.127226878057164	0.153648983135986	0.123056386210112	0.104495083177879	0.0637697300420072	0.0550780730365071	0.0900720477918046	0.185674418286423	0.121309575113986	0.143374717262589	0.0792390127897239	0.197128474017137
