# Supplementary material for: Causal networks of phytoplankton diversity and biomass are modulated by environmental context
Source: Nat Commun. 2022 Mar 3;13:1140. doi: 10.1038/s41467-022-28761-3 (PMC8894464; doi:10.1038/s41467-022-28761-3)
Supplement: Supplementary file 4 — Source data [file 41467_2022_28761_MOESM4_ESM.zip › Souce_Data/SouceData_FigS4.csv]

	NO3->Shannon	EF->Shannon	PO4->Shannon	Temp->Shannon	Richness->EF	Shannon->EF
Gv	0.487135691066266	0.685114723669171	0.449446997846916	0.867008526444208	0.410505217189789	0.52970556767631
Bw	0.600716709406901	0.48863256527902	0	0.574747477180689	0.65779768917641	0.501674013719348
Ks_3	0.545421301475563	0.536374215998652	0.245828667634343	0.141989959822136	0.738974764858503	0.640463863843799
Ks_9	0.495462993373612	0.34812928664134	0.398511749054445	0.251471382982604	0.585848440230448	0.49199376851098
Me	0.498073480297515	1	0.262320451277783	0.400696291772022	0.181416790863426	0.444572741838198
Mo	0.170304067443191	0.0352785974475749	0.618078533410674	0.546837690705569	0.30795777593853	0.0574081162027417
Mu	0.559924510427631	0.845839122890548	0.263359674366981	0.147049413899899	0.500916358370308	1
Ng	1	0.374494344379684	0.211488409463101	0.249989792746552	0.557699074646542	0.427234236092869
Wc	0.62664912897918	0.766299156847732	1	0.583067516056493	0.813646217843447	0.407872956238618
Ft	0.485728021967431	0.339434434727698	0.326838945308137	0.168884371369243	0.198865391938824	0.379279931691529
Sh	0.602883624140826	0.628649696814494	0.47173009953575	0.251498043018933	0.752056045936288	0.477907556201098
Ib_a	0.457401612828551	0.215999632117224	0.22449347093165	0.20996848483881	0.752229645848788	0.366473401136665
Ib_b	0.448882040125404	0.202754520161181	0.262020062958822	0.0468189660981066	0.550553933768455	0.301764140172159
Ib_c	0.462514977538631	0.145785415836836	0.618867835751076	0.270260153511421	0.991191768701573	0.24455383342007
Vo	0.342865419928872	0.466182349485274	0.267158967769356	0.386081258725679	1	0.882230828071422
Od	0.619601189373916	0.62774716858214	0.150330849815562	0.248958567030347	0.652522857114999	0.314878759081421
Mg	0.568172532655711	0.842252531598951	0.193410577230848	0.374922729322402	0.772644955654625	1
Kn	0.652168781664437	0.866570362148958	0.710532834158823	0.43227445306663	0.798246747627901	1
Wd	0.463718716396591	1	0.446640968215916	0.103848438058225	0.638661883088974	0.679837753352719
Min.	0.170304067443191	0.0352785974475749	0	0.0468189660981066	0.181416790863426	0.0574081162027417
1st Qu.	0.463116846967611	0.343781860684519	0.235161069282997	0.189426428104026	0.525735146069382	0.372876666414097
Median	0.498073480297515	0.536374215998652	0.267158967769356	0.251498043018933	0.652522857114999	0.477907556201098
Mean	0.530927621004749	0.548186217085604	0.374792583933168	0.329282816665788	0.624301871515675	0.534097445644734
3rd Qu.	0.601800166773863	0.804275844223342	0.460588548691333	0.416485372419326	0.762437300751706	0.660150808598259
Max.	1	1	1	0.867008526444208	1	1
IQR	0.138683319806252	0.460493983538823	0.225427479408337	0.227058944315299	0.236702154682325	0.287274142184162
