# Supplementary material for: Causal networks of phytoplankton diversity and biomass are modulated by environmental context
Source: Nat Commun. 2022 Mar 3;13:1140. doi: 10.1038/s41467-022-28761-3 (PMC8894464; doi:10.1038/s41467-022-28761-3)
Supplement: Supplementary file 4 — Source data [file 41467_2022_28761_MOESM4_ESM.zip › Souce_Data/SouceData_FigS5.csv]

	NO3->EF	BD->EF	PO4->EF	Temp->EF	W_stability->EF	Irradiance->EF	NO3->BD	EF->BD	PO4->BD	Temp->BD	W_stability->BD	Irradiance->BD
Gv	0.58205036402365	0.410505217189789	0.367499924780052	0.368102106652902	0.30439344878632	0.207251280938816	0.269048237480413	0.356465737815738	0.761002054427038	1	0.394534582181792	0.247975793531284
Bw	0.645738113100146	0.581600778801779	0.745674859779752	0.779181344260713	1	0.376537086641767	0.793397071806502	0.55857250078664	0.782953352001329	0.255436368774271	0.402175792787908	0.157474358327081
Ks_3	0.664581846586557	0.738974764858504	0.326987512345092	0.378702778544485	0.444577782631219	0.276548326658306	0.749108770144436	0.665150714677695	0.374131115444953	0.181644624515483	0.315477778098244	0.122426752552315
Ks_9	1	0.585848440230448	0.784731588978806	0.366770317902886	0.346327834084723	0.265008155715438	0.684233363115365	0.653436181991803	0.622892929056148	0.249311936934828	0.231515941837171	0.233700714555033
Me	0.30059655617979	0.250667428422481	0.797411911587582	0.721000557836736	NA	NA	0.314409315723211	0.249894739184564	0.376014502772064	0.609782348351658	NA	NA
Mo	0.890071099878576	0.30795777593853	0.656590780029748	1	NA	NA	0.212198227067676	0.436483126541285	0.170923565381375	0.395374835621928	NA	NA
Mu	0.451336192558325	0.517595667239643	0.669738295493693	0.382261855128366	0.252060963091323	0.101685730892967	0.913426199268029	0.29465950697084	0.840601576244195	0.250759594581246	0.699759233133261	0.354065315712183
Ng	0.394213806954883	0.612181604538099	0.57555563563528	0.117373816096289	NA	NA	0.167760187787345	0.631807262417823	0.417354498269321	0.489524060784219	NA	NA
Wc	0.645518053883185	0.941791199433477	0.694321662531596	0.298741219783705	0.351512461949429	NA	0.747741187611911	0.79038695852633	1	0.763868609248306	0.683684925519687	NA
Ft	0.483598189370178	0.198865391938824	0.46890749429352	0.100666659631862	NA	NA	1	0.172360636150004	0.209198546504441	0.179492594946525	NA	NA
Sh	0.643605704865128	0.752056045936287	0.519893726118094	0.353333922539552	NA	NA	0.911564816350836	0.664315437414531	0.862501305118802	0.583374396906384	NA	NA
Ib_a	0.964674126268671	0.752229645848787	0.258410588761906	0.102775284810316	NA	NA	0.849513511112942	0.586165085881716	0.166802180798463	0.231351047766883	NA	NA
Ib_b	0.631556895876699	0.550553933768456	0.20445023886253	0.154944885502005	NA	NA	0.740838960895737	0.435714943484037	0.159197721606571	0.152549226755773	NA	NA
Ib_c	0.453019978254179	0.991191768701574	0.230444367997089	0.143938932446825	NA	NA	0.823253189434649	0.593468942234493	0.349066810889201	0.207928555600671	NA	NA
Vo	0.64433075022075	1	0.633379298927705	0.135943793710733	0.72075134406123	0.429319197167561	0.490310289097262	0.759754787472729	0.423041870372206	0.10068610826329	0.316664223239733	0.421954621283926
Od	0.429572135578823	0.652522857114999	0.62191327493108	0.688072547712851	0.0373662446286033	NA	0.620304694518599	0.632319263458123	0.434170569558084	0.491923235168725	0.399654820502909	NA
Mg	1	0.924675209984285	0.253346956764023	0.329039680652973	0.632832634501709	0.538221664447683	0.797429976954186	0.555369479788403	0.494809926064	0.454694454542616	0.46503350864977	0.477918019123175
Kn	0.722548311794231	0.986720134295796	0.528455293044363	0.485401563770135	0.374924015807078	0.436055949416102	0.739091020725234	0.787795086020086	0.975126057307449	0.974199259615316	0.317179159870107	0.400981268115424
Wd	0.0810851723717333	0.897054247914229	0.961919169706219	0.230606963848443	0.501866387032346	NA	0.842187136274761	1	0.728373661862399	0.776084863032785	0.528321294473761	NA
Min.	0.0810851723717333	0.198865391938824	0.20445023886253	0.100666659631862	0.0373662446286033	0.101685730892967	0.167760187787345	0.172360636150004	0.159197721606571	0.10068610826329	0.231515941837171	0.122426752552315
1st Qu.	0.452178085406252	0.534074800504049	0.347243718562572	0.149441908974415	0.325360641435522	0.250568937021283	0.55530749180793	0.436099035012661	0.361598963167077	0.219639801683777	0.31692169155492	0.214644125498045
Median	0.643605704865128	0.652522857114999	0.57555563563528	0.353333922539552	0.374924015807078	0.326542706650036	0.747741187611911	0.593468942234493	0.434170569558084	0.395374835621928	0.399654820502909	0.301020554621733
Mean	0.612005120935027	0.665946953271368	0.542085925293059	0.375624117412199	0.451510283324907	0.32882842398483	0.666621902914163	0.569690546885097	0.534113802298844	0.439367690600574	0.432181932754031	0.302062105400053
3rd Qu.	0.693565079190394	0.910864728949257	0.682029979012644	0.43383170944925	0.567349510767028	0.431003385229697	0.832720162854705	0.664733076046113	0.771977703214183	0.596578372629021	0.496677401561765	0.406224606407549
Max.	1	1	0.961919169706219	1	1	0.538221664447683	1	1	1	1	0.699759233133261	0.477918019123175
IQR	0.241386993784142	0.376789928445208	0.334786260450072	0.284389800474835	0.241988869331506	0.180434448208414	0.277412671046775	0.228634041033452	0.410378740047106	0.376938570945244	0.179755710006845	0.191580480909504
