# Supplementary material for: Causal networks of phytoplankton diversity and biomass are modulated by environmental context
Source: Nat Commun. 2022 Mar 3;13:1140. doi: 10.1038/s41467-022-28761-3 (PMC8894464; doi:10.1038/s41467-022-28761-3)
Supplement: Supplementary file 4 — Source data [file 41467_2022_28761_MOESM4_ESM.zip › Souce_Data/SouceData_FigS6.csv]

	CladoceraH->Biomass	CopepodaH->Biomass	CrustaceaH->Biomass	Richness->Biomass	CladoceraH->Richness	CopepodaH->Richness	CrustaceaH->Richness	NO3->Richness
Gv	0.220567903997165	0.119848397401957	0.241418183688328	0.410505217189789	0.872123423744006	0.632894981290891	0.710238556637269	0.269048237480413
Bw	0.33020539322699	0.331561910440134	0.366284634576465	0.6577976888909	0.269412742238778	0.396060636371477	0.406335094982701	0.897341919695297
Ks_3	0.614559990057671	0.623059883681061	0.616751953961983	0.738974764858503	0.787440138508627	0.442526710313266	0.742279471760578	0.749108770144435
Ks_9	0.580599833608833	0.571473059935499	0.657789606646733	0.585848440230448	1	0.214984452261172	0.383604381267603	0.684233363115366
Me	0	0	0	0.250667426995038	0.370105015554361	0.86964141830122	0.877092811846832	0.314409313789293
Mo	0.14812419586397	0.026257541829022	0.049689926571271	0.307957776078767	0.287070810437555	0.583563643425971	0.459369904901353	0.212198227054639
Mu	0.411692459039969	0.55015761654184	0.534657560264262	0.517595667327325	0.501007723256054	0.15725115733996	0.307228033016583	0.913426199447612
Ng	0.463934147263132	0.759897867594676	0.326702935763255	1	0.411696694053483	0.267864431492987	0.32783680559157	0.490310289097262
Wc	0.411424839606973	0.156015121662837	0.439760652826544	0.528311111297275	0.553138074713161	0.379365966789886	0.567074223806663	0.630128698128218
Ft	0.319513199467708	0.227243303872564	0.0929096860275518	0.924675209984285	0.669395908703127	0.074819246011072	0.147470310832844	0.797429976954188
Sh	0.300736623599602	0.90727242762437	0.900400701095345	0.986720134295795	0.476142391976285	0.977836393459522	1	0.739091020725234
Ib_a	NA	NA	NA	0.6121816045381	NA	NA	NA	0.167760187787345
Ib_b	NA	NA	NA	0.941791199433477	NA	NA	NA	0.747741187611911
Ib_c	NA	NA	NA	0.198865391938825	NA	NA	NA	1
Vo	NA	NA	NA	0.75205604593629	NA	NA	NA	0.911564816350837
Od	NA	NA	NA	0.752229645848787	NA	NA	NA	0.849513511112942
Mg	NA	NA	NA	0.550553933768456	NA	NA	NA	0.740838960895738
Kn	NA	NA	NA	0.991191768701573	NA	NA	NA	0.823253189434649
Wd	NA	NA	NA	0.89705424791423	NA	NA	NA	0.842187136274762
Min.	0	0	0	0.198865391938825	0.269412742238778	0.074819246011072	0.147470310832844	0.167760187787345
1st Qu.	0.260652263798384	0.137931759532397	0.16716393485794	0.5229533893123	0.390900854803922	0.24142444187708	0.355720593429587	0.56021949361274
Median	0.33020539322699	0.331561910440134	0.366284634576465	0.6577976888909	0.501007723256054	0.396060636371477	0.459369904901353	0.747741187611911
Mean	0.345578053248365	0.388435193689451	0.384215076492885	0.66341985659094	0.563412083925949	0.45425536700522	0.538957235876727	0.672609737110534
3rd Qu.	0.43781330315155	0.59726647180828	0.575704757113123	0.910864728949258	0.728418023605877	0.608229312358431	0.726259014198923	0.845850323693852
Max.	0.614559990057671	0.90727242762437	0.900400701095345	1	1	0.977836393459522	1	1
IQR	0.177161039353167	0.459334712275883	0.408540822255183	0.387911339636958	0.337517168801955	0.366804870481352	0.370538420769337	0.285630830081112
n_significant	5	6	7	16	10	5	7	15
