# Supplementary material for: Causal networks of phytoplankton diversity and biomass are modulated by environmental context
Source: Nat Commun. 2022 Mar 3;13:1140. doi: 10.1038/s41467-022-28761-3 (PMC8894464; doi:10.1038/s41467-022-28761-3)
Supplement: Supplementary file 4 — Source data [file 41467_2022_28761_MOESM4_ESM.zip › Souce_Data/SouceData_FigS7_resample.csv]

system	BD<->EF	BD<->NO3	BD<->PO4	EF<->NO3	EF<->PO4	Type I-N	Type II-N	Type I-P	Type II-P
Gv	0.454119080158218	0.169293475828835	0.806843300522649	0.626054778190162	0.534196737725036	0.25788691096193	0.513080572212572	0.551068146791137	0.611741781945196
Gv	0.434972279216652	0	0.885893751592688	0.617697375087899	0.535531495255513	0	0.474512497931502	0.642198774874491	0.543770969446049
Gv	0.352536943278618	0.481095069063696	0.685063346294125	0.450456259904083	0.321137103459967	0.453079906373516	0.397390343042535	0.530019275336118	0.343130168915296
Gv	0.50364541879208	0.431321660807786	0.895623298552066	0.53620477359553	0.591025406025746	0.470361278514382	0.507075926639124	0.679614129251168	0.609502111432334
Gv	0.36028387714951	0.148218990811373	0.780412054576394	0.595571325105417	0.484663013896205	0.238947595729339	0.420099638497156	0.580637632994742	0.456072552858381
Gv	0.39354746351369	0.404652781316079	0.903043647931436	0.711761084650973	0.377470488133417	0.401698623670397	0.583054181248991	0.527703067266978	0.496595702035591
Gv	0.378236016674804	0.256690595661277	0.878378568100549	0.475719523403971	0.456770513318184	0.308172525244205	0.417723228215175	0.614421938364883	0.463050546160315
Gv	0.21344519490959	0	0.728904066489347	0.410755436592847	0.455751267791953	0	0.264079201353413	0.530892099338404	0.322688507500182
Gv	0.291415613026432	0.316896101861139	0.893000591687662	0.465001348887173	0.417513045061835	0.313521603023148	0.391130616751413	0.44003363902802	0.51745254825725
Gv	0.359053162759761	0.25136857868967	0.947174397003259	0.624797636113712	0.445268435846049	0.386055733979616	0.380910322455072	0.603929084915797	0.470422189566978
Gv	0.1496607251513	0.0672126120576012	0.891477601541545	0.614885648789965	0.524666126382094	0.182738574219006	0.184390447499837	0.567808854866609	0.299133723658182
Gv	0.218620023378428	0.282626454581385	0.640439143145463	0.526619052217686	0.305036986856398	0.363465675175966	0.280416010298254	0.453081158783554	0.269673042600961
Gv	0.289567370469376	0.370407029880009	0.9292267041681	0.673507741353596	0.546781723881101	0.435875733533079	0.397940613575208	0.577595116123375	0.482502999142466
Gv	0.501914143929835	0.347465835290717	0.942739408006295	0.493123767138684	0.484770699112282	0.386157928165255	0.504545142706661	0.664841191770311	0.563620852652741
Gv	0.401010034616129	0.244350372738117	0.781911239961834	0.642740960809939	0.569788928215404	0.295530504236954	0.535632805080394	0.53844717675965	0.589125784113155
Gv	0.353113493023453	0.32337459085861	0.835163331327509	0.640639853317248	0.478705827303014	0.438093962529107	0.399259725068241	0.664544858798987	0.407986062967983
Gv	0.4087006758818	0.246053749204148	0.798159674711959	0.318619525972292	0.466365178540067	0.219708090671414	0.459154773136739	0.558024396710575	0.51069426737714
Gv	0.466980373196736	0.260292411072823	0.865473048294255	0.528725381625084	0.563301393050179	0.327193402413438	0.490368229008589	0.705380687453305	0.528573154920955
Gv	0.161809148524143	0.35948574878007	0.820361794674833	0.540871409815797	0.487987966975394	0.279433965117264	0.35664816245378	0.398921995922386	0.404318634794478
Gv	0.462409751479385	0.238428683350842	0.810109718204901	0.535914962861383	0.46702545679081	0.330205281262447	0.459413299358946	0.592584007188961	0.52786677429635
Gv	0.448226136602481	0.358724468002634	0.840676691449404	0.601547675278351	0.545986648769698	0.421681126292501	0.499690765498087	0.601521193108841	0.579368044520109
Gv	0.341914937419626	0.25015956881634	0.649207516007596	0.51563276927451	0.318325674525459	0.310414733264895	0.402137718629795	0.457976152919738	0.373198013256838
Gv	0.356151729462927	0.346083760881112	0.745260458698137	0.483761578484023	0.368770577090967	0.313561758709928	0.486753044125478	0.419317013927336	0.506512828127735
Gv	0.271542446641046	0.21545567146929	0.814997329986189	0.529265739227221	0.445759995950542	0.227373909337905	0.433682932176476	0.423514097258181	0.50411404570828
Gv	0.329573685193768	0.357537761415598	0.877164945751639	0.603927789933158	0.382406096155854	0.37565890630539	0.457136553445141	0.526189383504499	0.437754198817836
Gv	0.280430894678922	0.303772501494795	0.648624231085556	0.533130267506303	0.38507855596767	0.275117147896801	0.462687154556661	0.41643158220092	0.408039225883022
Gv	0.18154950448802	0.230384903642398	0.717730037210732	0.58938275572651	0.464818051356213	0.173307541119398	0.488742620743242	0.302541893543497	0.509769596234389
Gv	0.265529181427263	0.214807535037967	0.96153419646351	0.528686263464065	0.426317069087921	0.217790984940492	0.444836038176457	0.434614281510002	0.524528570104505
Gv	0.214728313989792	0.269791222027996	0.70584155208945	0.506352996456972	0.456573097575202	0.319320650232327	0.297865362725944	0.410515269872811	0.410590206440426
Gv	0.261962085695687	0.185781950913458	0.724618962520379	0.433686057998365	0.422735923390353	0.168516327548186	0.453213627782546	0.449767695446184	0.41364070272016
Gv	0.269386381149848	0.289247550252672	0.794934065872877	0.503619749199833	0.42548656957235	0.298298092008329	0.387122347940854	0.443579621642202	0.456481814991219
Gv	0.286597672446827	0.412833583102845	0.835727558823843	0.600393797461702	0.409224548834538	0.429216078306138	0.399619434753048	0.496483327672089	0.428181637178388
Gv	0.360305616315235	0.62948000977389	0.979390201539125	0.682754551294338	0.516084893279654	0.563426458675701	0.511808877546343	0.659229888663421	0.487373299216056
Gv	0.254302431257243	0	0.73976708133532	0.441332404920693	0.448077990796018	0	0.412409180222533	0.416067694383131	0.462063951709502
Gv	0.65083042485154	0.416190684847861	0.974547029419953	0.441119137096485	0.592937264382419	0.461475984432133	0.525688281941805	0.718760531556735	0.724884324653586
Gv	0.427636015558318	0.249559744916385	0.605586317188749	0.52761402249165	0.503834310186487	0.301403778646217	0.487410332948873	0.481018882763618	0.534806388213289
Gv	0.148315327143431	0.274221245824029	0.956200592280371	0.63502463682927	0.464857080582704	0.312160809195766	0.279902489440887	0.545620441989145	0.299097210161459
Gv	0.240346634639545	0.406891885477218	0.831760516060174	0.572695938489512	0.4346675098399	0.334758435547813	0.437282994904557	0.402780980113142	0.487072259481417
Gv	0.3854173669265	0.361566242584733	0.771205707181472	0.649597219190335	0.37967245550449	0.412522772357003	0.488720940330497	0.579997697825294	0.402637419737463
Gv	0.449792462315208	0.20497610206821	0.413082544762961	0.477213844852538	0.364350232612713	0.292549895616707	0.426009232522747	0.423401669431051	0.392307080053859
Gv	0.354982218609911	0.234737374174516	0.665132218501274	0.484494666256633	0.37406460658136	0.257584061125122	0.456877294236925	0.392915178412517	0.504748839324277
Gv	0.308633154220574	0.419220240768032	0.882249569101905	0.514817790900945	0.265310604728433	0.35857402061814	0.458261554361899	0.404593178869521	0.428720125552801
Gv	0.269406896570407	0.463670456407022	0.768646308010814	0.475865079524848	0.50312310824802	0.411792618314658	0.369875946411391	0.545481371300071	0.40590688941015
Gv	0.482388701977431	0.407587659792386	0.862807286457665	0.496147277019249	0.32538653054599	0.42434780580356	0.499379315990503	0.577089753630318	0.456979767052142
Gv	0.347791079022367	0.266284702941527	0.83206530266428	0.599957347652626	0.306789974210147	0.300055842889881	0.485275017544757	0.454311374492876	0.438050719949813
Gv	0.370739884867699	0.366776545691777	0.87339120763654	0.60227242580657	0.393526816679541	0.403097589683294	0.467841808639659	0.534403246376971	0.47384090759993
Gv	0.333130479855894	0.32350639141507	0.842427670039838	0.685567312612535	0.512635534626009	0.350943443115962	0.501719629456207	0.504756094188573	0.543945718386955
Gv	0.338338220180976	0.372993945919253	0.821558548372785	0.616191920753345	0.410858400961951	0.458543220807751	0.397312551271824	0.560801128147034	0.419738644100058
Gv	0.384222157730882	0.346498208654643	0.800909395402771	0.535800036356235	0.423891264352019	0.363706196816756	0.4729044406049	0.555558547048737	0.462967325223758
Gv	0.438829888878666	0.299409159025287	0.7955373113697	0.63989266131069	0.273073409550578	0.481371697323177	0.398686675967854	0.539700607358413	0.386667678110847
Gv	0.446728797920418	0.228052068858424	0.895684368633445	0.550765301130972	0.545077164048695	0.296908021588759	0.49363706398212	0.566134018178221	0.640007951664267
Gv	0.490184024579799	0.355546881848187	0.785580012371395	0.479392410785743	0.421968874104912	0.417426807216882	0.457844272000137	0.610349599243827	0.48787436590249
Gv	0.40950775353526	0.281178428246559	0.685598599299829	0.437798273342927	0.426513726386946	0.384956912525768	0.354486738279125	0.461697974189578	0.526201489548104
Gv	0.0887832460345522	0.473635698965584	0.798375257874787	0.46171689376233	0.535311281276786	0.445614669403177	0.162109324600784	0.579414747415885	0.194882770497597
Gv	0.376037194290783	0.406898331100432	0.799423958456688	0.474439008839059	0.397918916796018	0.403614501738054	0.431152894672651	0.531972983661685	0.45636478205795
Gv	0.372992722247989	0.294358929297616	0.861723256134651	0.460544246369487	0.500171893915527	0.290211071548903	0.471178334050206	0.463230260503652	0.638255719403384
Gv	0.351979797034924	0.338913366533298	0.784236486182661	0.446210885839726	0.433217095094951	0.37833941096512	0.374009654877632	0.509810133713828	0.47610759945067
Gv	0.40552193974427	0.343909117789832	0.835482963625858	0.500046305098783	0.48405460124789	0.369976073110942	0.457936443549245	0.521667064299614	0.574342278049151
Gv	0.398936800313377	0.251051493499917	0.912362513354462	0.346716763483612	0.55549947198439	0.252747401588119	0.421121873908711	0.667199426519669	0.516314661891965
Gv	0.369084526423685	0.339683646830772	0.847165098618066	0.553023336212208	0.516094455704615	0.371952859037091	0.453741033204269	0.5611988570513	0.528159724243728
Gv	0.489955616122415	0.363164568201986	0.91978640844213	0.560035302366783	0.50273484239404	0.399727383752654	0.537716267418664	0.597028750044417	0.622481664602902
Gv	0.423032831924953	0.361011708048026	0.732152441140262	0.369687799957329	0.534699515665804	0.331011980727283	0.44460731841335	0.518694141710107	0.581405198269949
Gv	0.416123269767768	0.323461958921141	0.924437716857678	0.419660214196577	0.54526912308885	0.283129097322061	0.519969062149803	0.628455552311724	0.561736281881591
Gv	0.341720756965886	0.385065181761702	0.769321633709844	0.636676885717647	0.309990839052829	0.444868573992418	0.430379326294077	0.521943283186667	0.360132345827582
Gv	0.302128084929639	0.415323839382189	0.730511694801481	0.450114996514431	0.54208149758275	0.474637918979485	0.310150055009733	0.666227810161606	0.364445405292914
Gv	0	0.387752211941048	0.92138337100577	0.71667107666007	0.543647872877736	0.475652804294538	0	0.740374365983398	0
Gv	0.532812082966639	0.376897835455191	0.982369956811778	0.617366993427432	0.561198991388454	0.458820068525389	0.541898985627524	0.68905525056409	0.641293197349058
Gv	0.27363610249907	0.242667927042453	0.855556785168867	0.626563942546373	0.402665997306633	0.380064008096738	0.315920183114254	0.657219611548913	0.315162314564788
Gv	0.436710683067533	0.215808585224815	0.846051630352462	0.68153060717309	0.449581410211157	0.295646242057253	0.542491455701259	0.542740873086897	0.556767004211111
Gv	0.393498517842389	0.398788412364822	0.679715118918873	0.476010206451535	0.431542929096279	0.370957664885629	0.478127344093076	0.496857286761095	0.477123741242189
Gv	0.4336456427017	0.539301960133972	0.818873840783092	0.668773414932485	0.548378002454315	0.539281393978224	0.538288647778423	0.647604943469673	0.518773581161315
Gv	0.178187979786713	0.14444323661568	0.831148875266609	0.392556871276841	0.47132410358119	0.107179968835229	0.436052224353725	0.34713881997011	0.488368976449454
Gv	0.373589557370624	0.320628769174937	0.799190430786486	0.55619584008663	0.391798774804919	0.338378108572167	0.485677192955751	0.514823447391867	0.464601277449613
Gv	0.205977166358635	0.293615575649702	0.684381614304282	0.354443602041706	0.439588253577309	0.333038364775373	0.231705286051054	0.472722832373838	0.331260064616459
Gv	0.484339726355925	0.401449888053891	0.768692213509053	0.679955271247603	0.522338429215184	0.494271483370071	0.525060035852033	0.593138235297196	0.56590966916014
Gv	0.279824245133683	0.321735506971956	0.858338812818136	0.64035083768491	0.456232433351686	0.427693935876519	0.348927434840736	0.485403505087422	0.471755809639005
Gv	0.332181688246339	0.463450620934762	0.812289045900055	0.426976242953004	0.426935952866508	0.433682041208675	0.375563871069462	0.613686571996031	0.38579155943543
Gv	0.269784435053128	0.247110183588751	0.766006674227851	0.39463369558776	0.420461585531425	0.277023142776653	0.319314333095687	0.496231255228887	0.39533602982795
Gv	0.272459836686317	0.502289291234031	0.811074968069483	0.715645119296726	0.541945606140336	0.50183213408477	0.423393593815393	0.658714976271741	0.368848981808581
Gv	0.384794355771746	0.282326023359157	0.952603578681963	0.496828603881479	0.472604377958153	0.315053093255916	0.453322264049983	0.58162650437394	0.534295569129757
Gv	0.236913409029905	0.430121965093065	0.799768828177096	0.58093048017024	0.410819612344311	0.412524621692385	0.36820279132396	0.516486977865039	0.352975161944857
Gv	0.282096974290472	0.271789624751325	0.706239940612297	0.488556449907315	0.388456495271017	0.255552290668298	0.438077475769214	0.41469037396969	0.437930076116814
Gv	0.14555859149013	0.44821296288682	0.687757038866258	0.542381131695385	0.511647526764305	0.404451509469322	0.266492357912795	0.467406538888289	0.295076344444432
Gv	0.419990539481909	0.301093100884097	0.83995626572711	0.528438575136211	0.478273152229126	0.362925556196922	0.453738536186671	0.550463239437792	0.55469357396178
Gv	0.415756588989896	0.22378742734569	0.858013687169369	0.670598729095089	0.353551348912798	0.283674478098052	0.554546670882683	0.492786222374267	0.510346741695495
Gv	0.415055355716054	0.305931367788473	0.730383688945134	0.600178294611458	0.412595414435103	0.327608439493396	0.548679157092967	0.501206620058242	0.499004188974589
Gv	0.249736196763441	0.203243291799321	0.670889588348924	0.426417154621635	0.405806247618211	0.267768425925499	0.290042888939556	0.479650738400853	0.347303424551812
Gv	0.379420790299308	0.276648642651439	0.878560396310635	0.541491862950998	0.440433973740654	0.349894586997709	0.422497209365309	0.580310187746223	0.479573868253068
Gv	0.179788318294994	0.249065727793766	0.657603542587417	0.481452864183841	0.434512628818028	0.198993904247989	0.389265909290081	0.280251232643224	0.493103191811349
Gv	0.470190217417301	0.406899261279796	0.85675859649234	0.415060318160086	0.389556781315571	0.397441556714987	0.464844676354745	0.586392037384952	0.496150943326933
Gv	0.327045002167688	0.159275278689133	0.844368684321939	0.545189281553641	0.378768273570248	0.205619442225548	0.452693879562591	0.458566116427436	0.484105694558607
Gv	0.443521568221343	0.369040810099	0.906094044628567	0.590659090728389	0.540296007912163	0.431683137000527	0.487961551810811	0.548369079387394	0.658779729313005
Gv	0.239403146333159	0.198152435340425	0.781109567378918	0.502422803851409	0.374311963045686	0.203074881882782	0.407827209695984	0.410089854671011	0.414163021514487
Gv	0.447613930288648	0.405546972608507	0.942978646742272	0.812440773441222	0.509541826082215	0.465473224011547	0.599693868924972	0.724013372006151	0.495804282439405
Gv	0.344616325085309	0.325462465817264	0.606608962196157	0.480100620621011	0.440461271974858	0.338179429345041	0.421663001855126	0.429074908829169	0.475227772513878
Gv	0.4931278455388	0.187311880832161	0.951869752611992	0.66352735926336	0.475366537691313	0.375729309430014	0.413727176965137	0.699609906988806	0.525841053718025
Gv	0.380211044998853	0.446675571119622	0.8531847079717	0.59494181414443	0.455741830024711	0.407227286307896	0.532709872511445	0.447369010381294	0.624969119438513
Gv	0.258129450852351	0.339336931619805	0.922184871582888	0.610455721075948	0.380859275264382	0.33302349496892	0.426193702797986	0.511778966956711	0.39433406132229
Gv	0.203480557673161	0.306548399442606	0.711021834773618	0.602814194088646	0.4562132131249	0.274064624012087	0.409528358348133	0.372791697038664	0.438109744781608
Gv	0.330769592542739	0.426759634504794	0.831729801094375	0.529736789032708	0.441035299761571	0.478289793587284	0.371097690570289	0.655615527861887	0.373827773106424
Gv	0.348146896880558	0.304382550425113	0.834399302509808	0.48706192435333	0.423346879004469	0.283383768032999	0.489180725034699	0.47641988536596	0.519077258156571
Gv	0.413952297511051	0.542377514651711	0.789853864372586	0.554479193905866	0.502880232218283	0.474608314589014	0.525318638551877	0.598985652031071	0.501061829415112
Gv	0.367245187950565	0.416392052217472	0.777199998772524	0.515146321440449	0.43509726462122	0.455465333562349	0.403463363475291	0.574787139369283	0.433055072182372
Gv	0.487529440141645	0.315648142129761	0.879832998549233	0.443082928796136	0.553365665376431	0.373826465976654	0.44646699156288	0.664945648627354	0.576531073287361
Gv	0.426881562628224	0.315013587731593	0.919514184991325	0.504927900948773	0.464460539484839	0.374524479225021	0.444389539120568	0.636050139436654	0.505496806997615
Gv	0.327976225549764	0.272730987085452	0.832325539462793	0.558012856560142	0.511687395271325	0.359061795905132	0.377553212523298	0.703301571316867	0.382782388334303
Gv	0.240847171628038	0.373767122511468	0.928058810859655	0.546695761908544	0.471701251729909	0.435927122627384	0.308066881498932	0.610092600394635	0.365813976244857
Gv	0	0.380281192229791	0.92413810008386	0.686966770501764	0.378990779142449	0.268145044866656	0	0.387868551068568	0
Gv	0.520456482518352	0.379904484111695	0.917501796145095	0.676345071710226	0.618389606237824	0.496789794019934	0.526395436991726	0.788202450511007	0.562597637076482
Gv	0.375431644501387	0.352690389679829	0.84492461791853	0.5057931557016	0.372810735710809	0.382168098991182	0.431529544225422	0.522380084845515	0.461216555818524
Gv	0.232059248306582	0.226262275563471	0.719975254548778	0.63001424340881	0.383051894276765	0.260505277383375	0.395570965619138	0.449228006703136	0.356163343450694
Gv	0.301398296512442	0.480186206944587	0.887375088505479	0.629624330826804	0.532756722637303	0.488369201403632	0.414641770354326	0.56011748737394	0.48704846360931
Gv	0.278187220744875	0.385057224801872	0.954340933590165	0.649403242404996	0.430652165010706	0.354020137687766	0.477774870232548	0.509258685596352	0.462565384992273
Gv	0.397279316625423	0.365047909041545	0.793272924553223	0.483834102873844	0.253519895272612	0.413336897826906	0.411582930781163	0.545105020076931	0.340309109045136
Gv	0.337128478013706	0.325074986645852	0.744747947986974	0.573670358693587	0.327405394794779	0.349025712291054	0.453005540700547	0.507856586554766	0.372265367501463
Gv	0.349785671865811	0.372259379365973	0.728749677795147	0.455221255052761	0.403892744877178	0.357822186917732	0.42486034614783	0.524049376813056	0.419171828166188
Gv	0.335016780927487	0.193227592437745	0.762908342864103	0.567002279608076	0.468976821322384	0.247109524578788	0.446948537827421	0.544752720156547	0.446266337489312
Gv	0.401360274334598	0.230514931110619	0.841888866437154	0.570324606194129	0.487697646903624	0.280419471510922	0.501682405737513	0.55627434369122	0.540344635474231
Gv	0.23036817098624	0.322574272591331	0.814446443493428	0.392506130224532	0.489493484918472	0.250222068739463	0.378680974636825	0.36928030095653	0.551228681125496
Gv	0.35208643709104	0.367521127833898	0.84687677933769	0.430093997839132	0.336011549567143	0.398870670975335	0.365452739406396	0.51282633390197	0.420641546818168
Gv	0.611622137098362	0.360305400335099	0.910771627721617	0.815062745138778	0.514967582462434	0.509753708460089	0.624505517261566	0.769609037541914	0.565168863486599
Gv	0.415703951427412	0.338605335180577	0.812095381171579	0.61639416890665	0.444199237929844	0.380438123053391	0.515157804505741	0.558416468415114	0.505461153102556
Gv	0.307596492116258	0.344062242994488	0.825563302649998	0.531698527433178	0.500771432401715	0.286432447279008	0.512665022366289	0.447058485076466	0.565652694724754
Gv	0.348231959678648	0.333574468913348	0.799584877224815	0.645754968617227	0.556375410039967	0.320219730024746	0.555441131967167	0.55783265081637	0.517086841891057
Gv	0.426071076125443	0.485178958548738	0.977061029047767	0.480624309879586	0.542553355926757	0.469134982406818	0.457258735617562	0.61373333380863	0.604297903066914
Gv	0.204597172788589	0.295122717748989	0.714172036387871	0.506238941993952	0.440899852825784	0.2968887114323	0.329289736785022	0.432087696814915	0.371925864980796
Gv	0.581817265405412	0.402286428711733	0.941334385251173	0.753112382547333	0.641535093781868	0.481706980010549	0.652636827947889	0.723503858795144	0.688218663257036
Gv	0.378018923885088	0.344076739565497	0.804924519070608	0.501066512001273	0.367787120192662	0.386575150898221	0.418930733292668	0.56177108188579	0.413381239965095
Gv	0.40255786872025	0.446542462765316	0.86714581053534	0.644840140630817	0.444146444741451	0.46090608278523	0.51580196449413	0.590137168696677	0.489040460284653
Gv	0.350938808067629	0.339910481976559	0.92974973661208	0.623978250193389	0.342774185112406	0.36939904932569	0.479013585209371	0.511035603109995	0.454240535655078
Gv	0.400001503065323	0.30239944109122	0.945482510972634	0.452224096472241	0.508428084412778	0.33607070849666	0.428779035665238	0.615710421506474	0.54106976421193
Gv	0.416876935851032	0.375946160273263	0.743808355618685	0.650822696686565	0.460650374416922	0.44595516092034	0.489522825336918	0.571703199991698	0.477957861933493
Gv	0.338719702172499	0.360156358917719	0.752030936010892	0.472029812697137	0.380384795615952	0.354034958310345	0.421199489076302	0.525791021777801	0.401223513848117
Gv	0.346375806523176	0.466397827270428	0.74094064594605	0.58921467360747	0.538676459840947	0.455820926400018	0.45735927298536	0.556729406990972	0.480243854641691
Gv	0.407844116158432	0.268249622077096	0.742075311516212	0.629029235186087	0.563161552563487	0.342337187349493	0.490548579187971	0.576042928893979	0.533656665234539
Gv	0.553591026000195	0.370712984174086	0.717197097713179	0.623046322751516	0.463132726260788	0.471288823934957	0.538531332439911	0.649907751305386	0.497550278304283
Gv	0.355049961772021	0.200418372855358	0.871652311799787	0.523190697301652	0.455062662388599	0.258797598423854	0.4308218967339	0.555873469497894	0.486960079803435
Gv	0.354842102220395	0.281424621295763	0.673936133652921	0.48569891236586	0.387213188510517	0.350663113855127	0.379273784231302	0.512653590345535	0.399250388818611
Gv	0.373545890825398	0.389845107804568	0.949084338148149	0.553431691179669	0.425634262951309	0.45260316215975	0.412239054884035	0.608703513717672	0.465640869828581
Gv	0.363723972220419	0.3147956559195	0.859546880813394	0.533809070356692	0.418745054633505	0.293366514686762	0.528908478204621	0.466341225505237	0.552870792217183
Gv	0.438397938120584	0.398286833957552	0.829537086247708	0.480612393251989	0.535271417211298	0.379529487374754	0.505041913696964	0.623705472889964	0.538525187280361
Gv	0.278795553884659	0.281555785443088	0.792727034736706	0.61275530668182	0.320056897355592	0.308971545037486	0.42806176280119	0.489407985651538	0.349478195346209
Gv	0.450991062246149	0.260016298421006	0.765138006613415	0.534162507489602	0.432706687702061	0.359229863750385	0.439058280317754	0.637960160873173	0.441171368632831
Gv	0.198174281485921	0.329073464218552	0.762486601968584	0.585667964870116	0.409927049661151	0.226548640481733	0.500610117844154	0.333345280680221	0.469637837532144
Gv	0.418457359637686	0.270098985151345	0.886934918606402	0.50014603509387	0.421460165926482	0.337136393530409	0.436892938622832	0.645045235403413	0.450065952786038
Gv	0.354145588906897	0.465273652166282	0.822297357484435	0.585790932810238	0.383484362793395	0.419641807749922	0.501429497484917	0.504458385020352	0.459706081145801
Gv	0.410727362332917	0.376290101634893	0.757875284414801	0.457575951998547	0.566138483224854	0.403849849442285	0.423454243767728	0.603727483081236	0.520645067778694
Gv	0.355305644259116	0.221911203195236	0.857581892717003	0.587739837706887	0.541477900885094	0.375728753697678	0.34337595242252	0.628548919192172	0.478593225213363
Gv	0.360063991326539	0.365427668328299	0.782666942735135	0.456784424663864	0.461632420627885	0.335579737212459	0.457227707728883	0.488140301834916	0.525965579987305
Gv	0.201295275470848	0.409343153343353	0.733231164695188	0.610079012365953	0.498404835062773	0.280163276659599	0.486176082950526	0.397540373514228	0.44162798721161
Gv	0.398246316083903	0.303129661162858	0.692273901678501	0.455198033652408	0.453420890644593	0.307588661450132	0.469912210534677	0.541437822460744	0.461748589684123
Gv	0	0.390338724651087	0.684486566938366	0.429860818353956	0.356827839202027	0.334638432008152	0	0.457727532368035	0
Gv	0.352097142637464	0.314438786645347	0.687943159097597	0.513964900551746	0.34557505024452	0.299928530421226	0.493253606805866	0.416569863944921	0.459357109987026
Gv	0.444733977822007	0.245614857983605	0.883791466126024	0.568594601988157	0.360465286664978	0.321288437161199	0.488138830386629	0.547747149658189	0.496168187466014
Gv	0.429628627913294	0.371490823070105	0.985196203071815	0.582782017771491	0.515461806323546	0.411816144097849	0.498495905505813	0.680938030601878	0.532231651793166
Gv	0.549353449666867	0.437997381352855	0.970736250013493	0.704146722534373	0.533834073676558	0.453657682148141	0.674936246502384	0.626984486669531	0.690212469200335
Gv	0.40872657952113	0.402717600624849	0.956091086658037	0.419038799067412	0.517852947207047	0.383253096033979	0.438839939731517	0.595615895524179	0.57870795931321
Gv	0.362444907607554	0.334885118801833	0.815945224743275	0.454190310553484	0.437974331355845	0.341807665075345	0.423775013890311	0.532008547095999	0.481189158822856
Gv	0.328717226698539	0.33848810419136	0.892142054347441	0.651855539353659	0.485368131264307	0.345693291077138	0.503099484380618	0.443831023148137	0.614234444818109
Gv	0.279211954188075	0.415070377409751	0.860714708735409	0.584322674540058	0.489793963604584	0.349818139660309	0.474930432535798	0.586476321400427	0.409531480859111
Gv	0.485602521402263	0.411693937958189	0.886499348995772	0.665589667743045	0.524787716156531	0.390638374544845	0.667215940851001	0.603900916428897	0.614228062875214
Gv	0.20100935428012	0.322816027818553	0.748296997573884	0.592349444686168	0.564858728753445	0.302283359787774	0.376777813620526	0.571729533796167	0.338035867009419
Gv	0.370460318742194	0.317102650790886	0.65863874204591	0.384182543672685	0.371134730729335	0.32128303103237	0.394546633851023	0.474134240312728	0.42531665664322
Gv	0.423694282526785	0.567303560146492	0.962639870379123	0.711405655567564	0.601463739437553	0.486294758111433	0.633515671172415	0.640252565241193	0.612067432891055
Gv	0.387314385499535	0.276195225161438	0.843532120556273	0.423334129900047	0.391688162050719	0.347417201702789	0.365699247777368	0.58967778608086	0.43064793057589
Gv	0	0.171388994873115	0.596502133722461	0.52835844118862	0.450323087649131	0.255848411619338	0	0.498758123235814	0
Gv	0.234515598847499	0.30944134856571	0.756772407878368	0.594551073885884	0.451579977262742	0.301026476947518	0.408653104807254	0.440595727170783	0.421898051904439
Gv	0.12606850238781	0.269794966428343	0.894320493714324	0.598431910164457	0.610317870328884	0.304586559843267	0.244751888093061	0.686681407990301	0.244539274695217
Gv	0	0.380922172727074	0.73510747456411	0.541643161445835	0.462863749113531	0.367158694271908	0	0.559609681691185	0
Gv	0.403583302894881	0.326649269663512	0.663292395527534	0.541496022970917	0.451283652926592	0.392238977274018	0.438721940642762	0.477017278463827	0.51230008759869
Gv	0.386989551225393	0.492160487788054	0.791950801117179	0.661466982965441	0.352078219869078	0.554186821422275	0.453474888229098	0.654503195901936	0.34629479404426
Gv	0.362032545618567	0.389991387470992	0.772580044984764	0.559874042219435	0.460527342471787	0.406695445949475	0.452889931641801	0.537191245610494	0.474790572935029
Gv	0	0.250465585834771	0.924385139723554	0.447929026441343	0.546223699175195	0.339721622293146	0	0.594597391000194	0
Gv	0.215194585920358	0.402532979704061	0.781542579630818	0.550230587448845	0.467887334209629	0.343866656179727	0.382291779929774	0.507983349846379	0.361493676558609
Gv	0.581229558943864	0.327258620832546	0.858194451762746	0.575289989726216	0.385481195633878	0.416876224157992	0.548794744651271	0.628352264017712	0.530177399666531
Gv	0.325851589898751	0.333921515982462	0.642531097109816	0.518254939279832	0.425709168389945	0.35610086135356	0.41295123971943	0.483487191895989	0.412698628797404
Gv	0.448859302018616	0.277759365090327	0.82744827927134	0.465606997204133	0.417419817780265	0.298040899118613	0.503025221583988	0.497329448271676	0.580281321767073
Gv	0.337376042771795	0.0308014901485695	0.93584671656879	0.458242849348439	0.484953305696086	0.0850983578757528	0.332608438424188	0.645786359855035	0.443190445286386
Gv	0.479541369268587	0	0.901977327867896	0.586786507887168	0.358655683759322	0	0.493462517415031	0.556040803713439	0.519229807611088
Gv	0.422385650726205	0.327267869446403	0.778952553976454	0.70258469103643	0.466202927355792	0.405917511001885	0.520518718050331	0.541377392837153	0.5292936156172
Gv	0.472272720380819	0.396041055000462	0.765152283127171	0.63077492417512	0.627950517630071	0.451890522497394	0.532318745250633	0.576086974261604	0.645787129741454
Gv	0.284895534324847	0.48679393663238	0.938823687440275	0.677346811670461	0.507647049755862	0.425342232580349	0.485835697701442	0.536004785191116	0.492854846110003
Gv	0.461606215004251	0.246114059839116	0.791396631531012	0.524565454780533	0.361964097617761	0.311480977166044	0.489824282141222	0.586273755877471	0.44271112966555
Gv	0.450569425724757	0.273635462681541	0.985286820078816	0.684959564833703	0.53693072967565	0.33596704654495	0.572931465147682	0.623130721468604	0.616949009719696
Gv	0.299531235320341	0.210105704671217	0.717677219380298	0.52711481207267	0.444932327523238	0.282791251005741	0.365082334481481	0.623616633590477	0.335371229395261
Gv	0.433298572026199	0.508196546383097	0.959914860841489	0.483381646727672	0.536415966442929	0.409864143329956	0.547981827794006	0.562803471817801	0.653618513509656
Gv	0.472582540035201	0.312621255011337	0.626798209115211	0.464699099213898	0.377378848897915	0.425185998262202	0.39433595960224	0.570981339778754	0.406412198075354
Gv	0.386111199021914	0.265086115140403	0.724503411818703	0.582849362528554	0.282098765831011	0.354096875510274	0.431169840512384	0.545092023496555	0.337520005478259
Gv	0.387738092608703	0.301524459938983	0.944582318842654	0.522824825118237	0.507708230436186	0.483143465194415	0.321170294024351	0.618624197313437	0.526624937077432
Gv	0.348458900629394	0.3980609468709	0.979897598164857	0.634373756845676	0.55376289906542	0.388331992900533	0.509441581593713	0.641327720235749	0.513677719278261
Gv	0.380543261740923	0.155892423425959	0.770536867948548	0.547601689150919	0.459147393085851	0.247959748261593	0.410595982614651	0.553299693552199	0.474758364743285
Gv	0.252834923286079	0.25617543781431	0.597987348298236	0.394439553550729	0.39133370005721	0.281519827165935	0.3081255304191	0.46257358105055	0.328248975214485
Gv	0.406132371494574	0.345504662422896	0.797687210106171	0.496304468977447	0.454820491336177	0.390036565595508	0.433984760921017	0.504616694082461	0.552838854604184
Gv	0.355525441708519	0.366810075653567	0.952227263907005	0.58096532595867	0.329670178117391	0.366336911372195	0.488758237347005	0.572734716048144	0.404737828942011
Gv	0.326892560294255	0.392322406813124	0.876867965472347	0.456544288371503	0.476995020874545	0.384458469407741	0.392197309099993	0.547162734384864	0.485048925144562
Gv	0.47132685050641	0.331092559532343	0.982611141358812	0.675488405494954	0.59734936085953	0.463980788008367	0.480942329711059	0.645861648619046	0.657378277369789
Gv	0.529110946213014	0.496932754806306	0.860221429644067	0.648516017365981	0.40676612834981	0.566818883073421	0.542499165812877	0.657286137630151	0.494212111164758
Gv	0.40030255585181	0.2045231809636	0.83190046399545	0.502427305762395	0.421728248354714	0.268875611361424	0.443184619262257	0.549929279765756	0.491309057980923
Gv	0.513045221650034	0.341917687569526	0.783916070316764	0.650688136660703	0.551329844425574	0.4298227987522	0.547449362797992	0.585101009937589	0.626123921823588
Gv	0.382197886598017	0.244939045037053	0.932505958220093	0.350927047731803	0.49101285032167	0.300337973627975	0.341532352787434	0.562848733592151	0.555857508727133
Gv	0.227638456113994	0.240831654696843	0.784279863428544	0.507601488490702	0.444716704403366	0.317331289571518	0.289384430927317	0.508749215157406	0.363102863241844
Gv	0.502062033461262	0.378185250281161	0.7873489645862	0.580149392348996	0.437974549749006	0.430515048038287	0.533760219584453	0.58357796615013	0.532292227587993
Gv	0	0.424014425255657	0.949255018325612	0.759101972709457	0.571429018577704	0.597183754616564	0	0.735850670690624	0
Gv	0.251921782725066	0.350802292785485	0.733586429477974	0.523366604810819	0.395718323569943	0.390919079555413	0.329611660351951	0.608633131042019	0.287329261935335
Gv	0.410077515600523	0.322327094127898	0.746888625159732	0.539504820957254	0.165631563708573	0.419086470725911	0.410331722047752	0.577588655800183	0.237260048706671
Gv	0.517632732946371	0.292843423981753	0.777719072942948	0.454645653174359	0.41634794395084	0.386367166988232	0.435064138809232	0.59753761800092	0.508747184679105
Gv	0.303050150125052	0.148561308917211	0.832660646088609	0.4480508226394	0.519810388310351	0.231536864452228	0.320045347927093	0.532916800021864	0.484423927785549
Gv	0.453722759136457	0.432331502139609	0.874773539632001	0.492365191449419	0.463561319805732	0.439116628179496	0.47938375104648	0.619379185225265	0.522282718033431
Gv	0.37692308262674	0.397221794257753	0.805397245692767	0.591349396101614	0.409971045075302	0.414051877547737	0.479768667826119	0.586930069431886	0.424708558911483
Gv	0.322017130383454	0.314688515122047	0.614282906314733	0.547017575172284	0.376600727309549	0.335243038520022	0.433658301227943	0.438040890195375	0.404176495551567
Gv	0.403836096398783	0.264485110355815	0.773641016016076	0.541503220138462	0.436567535107419	0.294956362409705	0.507045775890234	0.502898820348661	0.52688611704889
Gv	0.296821964994093	0.352530810684537	0.85240989303321	0.510416637377682	0.274637376656185	0.406611788583629	0.348791044942092	0.540177946399807	0.312895456419751
Gv	0.291970410737719	0.265181316980505	0.766442065482743	0.538415781439403	0.482306359311057	0.302605345841509	0.39730414919712	0.485695901974581	0.466727082238722
Gv	0.197809552776678	0.414879508160987	0.713838881508235	0.594999360499985	0.282807895800498	0.32519310997074	0.410817713399332	0.367346742459538	0.318041017627506
Gv	0.399776440972845	0.165620131565752	0.844852589322161	0.683329022702357	0.367849429571534	0.26036142636476	0.487674616114309	0.504734344830407	0.493305500886911
Gv	0.240993941346861	0	0.844545069158914	0.717029283440142	0.471486946973687	0	0.315179127516826	0.493633066957225	0.424614520814225
Gv	0.532200502349619	0.0963082180802561	0.716396200643958	0.576431133851419	0.539714915825226	0.17304423722497	0.552289640823109	0.558252007348352	0.624355137642553
Gv	0.412233145013328	0.335673848333429	0.873912036639128	0.602882335026849	0.50326886460878	0.345245459280238	0.553011302234961	0.595009276814788	0.538373148178804
Gv	0.265550082088266	0.349773346354117	0.936023951170605	0.497632872892715	0.328246667935768	0.355173732058729	0.362621850871566	0.505529692059019	0.372113834440357
Gv	0.422087442739018	0.30640588364874	0.897415170018798	0.547037537591345	0.555414209167547	0.359029104057881	0.476447206867524	0.613239391951325	0.576826457483348
Gv	0.371522800747256	0.345663365780396	0.800428686273274	0.51480205716057	0.565254608378141	0.357432144870798	0.457431210170539	0.606873156296649	0.501884239421774
Gv	0.396829740904429	0.363237941415275	0.784350901730154	0.593312512894189	0.407379267627574	0.407522301777774	0.476322654145964	0.585980322359907	0.4307176401766
Gv	0.31303354120484	0.325588693192163	0.701410796425225	0.482396873196234	0.429719850452395	0.387065312039687	0.346730619958752	0.501946285248052	0.412897176657242
Gv	0.263106841000853	0.362151234103267	0.871202437136308	0.605490652785347	0.401168134513765	0.296143576721385	0.504178185862265	0.439495815258342	0.463550467099088
Gv	0.337778715844822	0.152988998129524	0.742467030249229	0.452049830643812	0.411252608542651	0.234568832500221	0.348376529329596	0.421017251830554	0.522370753976638
Gv	0.339922713782668	0.260222978772806	0.789652411410773	0.532534930156577	0.49063607932698	0.344573800535947	0.378530053410521	0.535516660747697	0.483367486812982
Gv	0.238035544042514	0.433506998118485	0.781796105489788	0.478086976095044	0.209559043962538	0.262733623591108	0.51197360267019	0.304362715248897	0.377835736598788
Gv	0.36569938490979	0.211593422910567	0.779611036875459	0.606210764569836	0.263571354502164	0.343819893482916	0.378299433130369	0.567881335491133	0.313575904060338
Gv	0.376340503433874	0.327336368557873	0.73597007839632	0.43778471703638	0.449844694063167	0.32967341693771	0.432985430020884	0.472395126683252	0.528076781155443
Gv	0.10946681408682	0.341727957318896	0.863000167763036	0.562852382715569	0.419845538926601	0.423172273891284	0.180186034262902	0.523130738739246	0.22231991184014
Gv	0.365074200427101	0.328675531945179	0.806265819558669	0.585860309336398	0.697774524493474	0.403841837875691	0.421777834589207	0.58430383882565	0.595768578710798
Gv	0.330742874992924	0.293244479248376	0.795147097125796	0.559563939228823	0.681870752622782	0.32149276103969	0.445870605525777	0.564125923179363	0.563703374390335
Gv	0.439100858587334	0.336433687599875	0.65817044153845	0.500824967879744	0.372157372370906	0.451648771624345	0.390210533973877	0.490751258595975	0.460848419856753
Gv	0.531247998123425	0.423801560510247	0.955501533792142	0.680139650648082	0.542944906280424	0.4736742617939	0.604262320879064	0.69901182230223	0.605859307968488
Gv	0.465531191685831	0.561687533393224	0.895164120871233	0.695568915067642	0.510940124324605	0.559812406825321	0.573429419942982	0.687255808184782	0.51883494812243
Gv	0.37800704430564	0.326830726676591	0.778571724430893	0.700872945887942	0.475764539825572	0.34694572758247	0.564130831005312	0.523045163907394	0.515530703581327
Gv	0.182701726518096	0.363124264889742	0.786229230531761	0.57220561354031	0.345398289575178	0.316203636883247	0.357217859076101	0.394594462593742	0.342181894875793
Gv	0.394134267034851	0.285708116674477	0.973934485206641	0.539871969269886	0.575378818782604	0.326870456474566	0.473001697015751	0.642568942750628	0.568633107213458
Gv	0.294017976580928	0.374710863927348	0.859720489659025	0.471553658370055	0.398940293946191	0.433206122515932	0.321395362477245	0.528242317801709	0.410134390260814
Gv	0.374884055409682	0.398027766372526	0.661377755734435	0.641055681801114	0.492155063421698	0.371842683660279	0.562485702236405	0.490225899852431	0.50184479216909
Gv	0.322141010083805	0.367001997419344	0.930234856393078	0.68553563379125	0.480293826786621	0.403153474465114	0.464542990900423	0.629503887079317	0.436280032544152
Gv	0.467714276412598	0.420705514260603	0.792942648910331	0.712539443829911	0.558430502292311	0.535762925317599	0.503739303067918	0.619455078360331	0.565090326409349
Gv	0.380107698137304	0.297448010876755	0.893213449373405	0.59829314498814	0.33045938837631	0.426778662676956	0.389001977634492	0.587813156414952	0.39574372768536
Gv	0.394810733617761	0.291280821378281	0.846086340966935	0.47899537966341	0.310455078557402	0.329591076856443	0.439250905399784	0.447625242473124	0.493121229552548
Gv	0.414357632197073	0.266948034595001	0.907670378096701	0.549097951075312	0.406406303988404	0.322466042125887	0.479163735356536	0.540246980198332	0.529155863298216
Gv	0.434815243151706	0.37096770743691	0.819233363598683	0.654084701481599	0.308516190097091	0.408502114252979	0.546582341549913	0.524323696867819	0.437583308731421
Gv	0.598501196593417	0.539820688039476	0.916472491716295	0.571437008459261	0.537604574186188	0.492277846353083	0.658635267741903	0.733531089447321	0.603966823120477
Gv	0.120932728174497	0	0.839374227320832	0.489891078940601	0.546165955548828	0	0.187982618940765	0.530925505521937	0.273851935599464
Gv	0.467208127594207	0.21585442250755	0.90563223650961	0.719243155619327	0.622842816534677	0.327542305382229	0.531003418824249	0.637578874894754	0.644703303854288
Gv	0.299729966765692	0.476812018584292	0.906575174219494	0.566499040780517	0.244847885131689	0.479125281574753	0.390602727234351	0.513993072635459	0.319445148955935
Gv	0.512525713346473	0.313742635552216	0.769242715112815	0.414630339785452	0.486379081487943	0.426898179237399	0.385161215610078	0.614771043610987	0.540906942770485
Gv	0.337694379690063	0.309806781022154	0.880485596901241	0.45380111064058	0.381898063502756	0.296493300216315	0.442220278189981	0.442661985728083	0.529732723980783
Gv	0.401447774028525	0.379783151422483	0.814021634768765	0.68133577130409	0.390400614564073	0.41848766003002	0.528041394652904	0.562213224604384	0.450764050293482
Gv	0.4260259275682	0.201855754239715	0.865077593626774	0.532309736749584	0.303829885229393	0.252585393562912	0.506624456317496	0.493051741306635	0.471181856408193
Gv	0.438428383792403	0.349026979527476	0.728319335496556	0.230593189085835	0.545236431154214	0.238199381153992	0.451643186177504	0.523120662575693	0.596030345571592
Gv	0.21538898142777	0.39357446945944	0.987237670599504	0.559699980115437	0.519896623602722	0.300310767318574	0.436414888304412	0.505148749867267	0.455990207505909
Gv	0.355950730922804	0.156494242758063	0.814475937222484	0.486891343704961	0.489308871124489	0.169367342478968	0.532987714480881	0.485895437111522	0.559789399791538
Gv	0.182978136168495	0.237128453172807	0.956760345621427	0.540232117559145	0.365011129055259	0.293953458908073	0.278631536869034	0.501701179414065	0.318586371165598
Gv	0.423363127920413	0.233814143418402	0.646606964735659	0.548601089043148	0.422173123975276	0.34342076042367	0.417574308826767	0.488161023174144	0.486033525695183
Gv	0	0.180171048173869	0.844410452233766	0.607167907179831	0.38800736964657	0.347471649108991	0	0.587966970392776	0
Gv	0.402231613051678	0.283895621884593	0.942525104001048	0.51654002493739	0.355819603846693	0.292818490710798	0.517480614789733	0.569037978594193	0.46222994746794
Gv	0.390290020746808	0.445938447621208	0.90460937538837	0.562681501932078	0.422907425292744	0.471302492700604	0.450799679302261	0.617994155589677	0.45541939986773
Gv	0.383018895206709	0.353767407759618	0.722580792640621	0.545145392910302	0.506781482451133	0.437822820401895	0.402101026836467	0.571788370368593	0.47211693826633
Gv	0.387636622742547	0.19811477217017	0.80509662124156	0.463782587482019	0.527507055087755	0.239491864334015	0.452008534599747	0.56916796382721	0.5277484150208
Gv	0.362420575810296	0.399503725029023	0.906952718349544	0.713093502190185	0.390195158893045	0.451626317224773	0.487312476819648	0.53819753999068	0.472546486170932
Gv	0.389991025706476	0.369685801052737	0.829231108096304	0.392518644570513	0.341125879232716	0.311211172972503	0.473634434314427	0.528501357260852	0.435228311115238
Gv	0.214374698597637	0.353234498226814	0.900362723546411	0.512856876261361	0.40232503327297	0.394135939389725	0.290966178197668	0.512427031614145	0.355205782863421
Gv	0.469182365354003	0.288873256692855	0.925900270506318	0.56911640344318	0.526493848223277	0.294070938882759	0.61618999066956	0.618321474683718	0.604855728611888
Gv	0.403643540278073	0	0.98895828442539	0.723334305432215	0.419246366906426	0	0.463762423219325	0.707105292539047	0.42948312421765
Gv	0.234152936399503	0.312330663066351	0.857750970188967	0.64190728668988	0.504076873119663	0.355645971863907	0.365909032921086	0.574361778200459	0.378198267117263
Gv	0.489040420543923	0.30499175307949	0.650617045457319	0.432784503133353	0.245382136630065	0.394837584006153	0.407553427756917	0.524593747635702	0.3482188801907
Gv	0.27617820134782	0.222809326303524	0.685890396369362	0.508316509939133	0.35668580409611	0.224648463166566	0.441910716450689	0.394750779636804	0.420239592040881
Gv	0.391609748736646	0.262038302755101	0.851546668665711	0.6798421064532	0.51101136131651	0.325489848383907	0.520651079489985	0.553329905022514	0.555491640018015
Gv	0.482515363167537	0.339755004133411	0.776732777629792	0.566330356577659	0.458087372412255	0.411119199095115	0.49872768158788	0.566585800286993	0.545198994519375
Gv	0.562628603703657	0.387302834911543	0.835258661069711	0.536337256759816	0.608650644555895	0.47763225472133	0.500472231746767	0.679570279916675	0.638811722529979
Gv	0.37628500792945	0.274189143540266	0.855253399467677	0.529908316283422	0.452219364128284	0.328397945471455	0.438643305578804	0.500728661251842	0.552549854518944
Gv	0.430797681198859	0.257199527418907	0.876348714776207	0.603924067573351	0.609001011475356	0.347746163971915	0.473974407725605	0.618033717669219	0.607248868282081
Gv	0.0702438057137699	0.327364918899158	0.844370287312635	0.486064171021143	0.343132445767355	0.354936381417383	0.140844103360594	0.486838720827596	0.15311464374637
Gv	0.289103371297617	0.314218429618859	0.683654969346022	0.595809972898239	0.308159453489297	0.354207950159486	0.40395849684952	0.356048738669189	0.434778072247812
Gv	0.30250897136085	0.242652689481496	0.893564578148389	0.645711119749098	0.315196019132796	0.286193037797384	0.457630917693399	0.542038608770055	0.357217776488407
Gv	0.375171802216537	0.410170367207579	0.983067061722863	0.565171770805931	0.642493733934747	0.369049769979626	0.531902072819024	0.538151085366454	0.711569405263478
Gv	0.510510496180277	0.377417606580675	0.900266385374378	0.80655460577911	0.674063679978199	0.471747321587259	0.612723158447661	0.647822240451438	0.706743632628779
Gv	0.347068905755009	0.254199043392891	0.662990798697672	0.507979125814564	0.426250058933841	0.281407715682005	0.448353938423327	0.462196069747775	0.460149398113342
Gv	0.409348158227395	0.338006697708749	0.751153956816667	0.493783186180151	0.406220595799036	0.386508721580406	0.432391350761564	0.519258791621478	0.481214421468857
Gv	0.0892848390365542	0.188912349713102	0.833456121178975	0.473691774723272	0.515791943333201	0.20982511133068	0.190472294475723	0.420654447462398	0.270498290549178
Gv	0.221417576730007	0.272078541258494	0.622188922232413	0.405140844362189	0.39161334486697	0.275089097869044	0.30586860056804	0.38979597117068	0.366289009303978
Gv	0	0.276630688510024	0.651567023988921	0.503715216641428	0.502809545103238	0.414423241107407	0	0.558723786502558	0
Gv	0.349695826888738	0.202464709734893	0.673216039928986	0.670976503092687	0.451545603648954	0.300573404990212	0.436396085869303	0.495823586970958	0.452588831084694
Gv	0.339334428338204	0.303338088231951	0.65940195571073	0.534054044175305	0.352165982884047	0.300956269995571	0.480385610232794	0.49254407003796	0.373168758694773
Gv	0.280302146479385	0.217569923588182	0.844163787010035	0.593451032518917	0.413726748229912	0.243459324517962	0.449414453562248	0.502781216491984	0.422472829086731
Gv	0.334145984275421	0.414199388611231	0.904514842055819	0.647938595251257	0.511216631183223	0.418304933808904	0.478953531094823	0.509444856764422	0.565206867167282
Gv	0.323097993617824	0.0485608944623128	0.715371844203433	0.436947275456728	0.461820318732082	0.102149351224533	0.353289749601691	0.506486771472322	0.444281252017303
Gv	0.198803299383347	0.158444814126389	0.772566219529906	0.251056020954386	0.420071920850347	0.204365871580668	0.194225597958943	0.523377335924944	0.307355076884761
Gv	0.408616060362174	0.241834422285338	0.897795728268266	0.590528041599111	0.4348162076712	0.302484860037794	0.49736941389157	0.575483363507364	0.511092711100183
Gv	0.30038642813816	0.34181535127245	0.708866203805425	0.429985456766712	0.400991211036624	0.422604781173116	0.295585200084633	0.517225629932631	0.374892067135247
Gv	0.341246249808836	0.343374584861871	0.824672746820667	0.542742036451815	0.426490794317496	0.384012747289939	0.414897376508466	0.557192577089379	0.436684193400759
Gv	0.345517032520639	0.408960155825622	0.936938909120438	0.644664642491599	0.444133379721396	0.317458956199266	0.637727712146491	0.465478790089622	0.589607324744109
Gv	0.538676658334819	0.335540016176059	0.841312925330151	0.566392572270045	0.510698369295821	0.437053271804363	0.500716968802935	0.658716573935681	0.572270732627053
Gv	0.476770576402186	0.36754174581649	0.895349448946548	0.502241101019095	0.419144607517581	0.416662153277721	0.474862847608349	0.666507582625522	0.47640045928032
Gv	0.381202480787834	0.341991004343881	0.63597266472648	0.482059845833578	0.362404851853048	0.363964328233541	0.434298921930864	0.414751506797311	0.476508671248847
Gv	0.210957720471466	0.340116744572087	0.771028542279324	0.484036543790629	0.453438078658517	0.227183509927015	0.468551775107876	0.330575611704163	0.532008332996476
Gv	0.219563294977504	0.275442120328907	0.769241983781222	0.52865958407056	0.528576631285995	0.214920034600508	0.468706057641925	0.362217823111743	0.551464172153308
Gv	0.512489529057714	0.158807659770843	0.883499094781975	0.587573473751988	0.527866672308341	0.326627576771341	0.403360066712289	0.661173644144856	0.582498349274021
Gv	0.34096124388693	0.31421610313822	0.946644880283596	0.514688678364001	0.44423590625133	0.337106186443811	0.429752743156949	0.519181344967811	0.527656668625467
Gv	0.517681438077655	0.340414288055652	0.621594780262531	0.575512447431363	0.429331533397373	0.431558953887402	0.503937408276814	0.51373636042607	0.52019741353205
Gv	0.358681206389942	0.39569057696293	0.810857480231913	0.613050978392451	0.447686708507469	0.471201209299763	0.416710282296651	0.656377770466946	0.391379164910252
Gv	0.394043170157167	0.280383251269752	0.871239589021314	0.563486915170388	0.507245391292782	0.303144823624937	0.518166877299226	0.565874845284401	0.551077426631572
Gv	0.440744690847141	0.35478118196318	0.872730905524165	0.786015514149196	0.350256272101299	0.34531866548993	0.71586720757258	0.517594040162961	0.507745765872241
Gv	0.298200033630325	0.245067940594338	0.746062720400826	0.449486692150309	0.472065588542559	0.285609198986182	0.359116335247827	0.488347241556204	0.455821537606799
Gv	0.408344548186015	0.233068000886742	0.895467627748007	0.619860296426592	0.465324912486151	0.333381454248281	0.454562967483647	0.588159840932616	0.522067433594158
Gv	0.426702657052312	0.312288261801169	0.847445608433777	0.278432128932785	0.424025298723001	0.401675220669532	0.276943937672207	0.614431669955636	0.466243052721489
Gv	0.484630000963037	0.440458973821322	0.876359867224525	0.737334809125355	0.543819324818007	0.52206181431116	0.55838241828133	0.654280275660696	0.575353086499765
Gv	0.403410301935794	0.451870744301681	0.915746748534385	0.4789162208373	0.490795848253757	0.412619339330974	0.476940560706495	0.557964134800143	0.574128645726996
Gv	0.468020744032245	0.157132804979953	0.749372269489258	0.352352225785073	0.311435253928374	0.209040920104545	0.418897737890334	0.498387616194548	0.458479321598207
Gv	0.342784292144199	0.290191748745259	0.770927202531334	0.418342766363257	0.330779298636864	0.327914354756632	0.366211289572232	0.515947225968237	0.381747722453984
Gv	0.253958371040613	0.220020013546397	0.663920027029203	0.302503521815874	0.386166213394995	0.289992923445779	0.227116857179232	0.486221777402149	0.332864370007206
Gv	0.240528317371784	0.210819242376853	0.641000932561622	0.663205013560016	0.476613442280383	0.249521369640696	0.417549943339132	0.4193790752769	0.418331611148338
Gv	0.382820178562775	0.449220410832729	0.897403539776342	0.530036255206912	0.375066073040663	0.390317358603593	0.518906032985546	0.50227545674868	0.507907894876353
Gv	0.366477511217267	0.299108594831538	0.852375242961437	0.558204403536791	0.507207168895919	0.399151195204244	0.389023245556726	0.592651532246603	0.494056118123722
Gv	0.384889779270134	0.259483619706407	0.71688063688613	0.38727658608037	0.350966802560683	0.284832113938926	0.401534400649997	0.536323136140855	0.393193484895494
Gv	0.314069556643691	0.408133876249252	0.978460474428793	0.549692386216195	0.629937899297848	0.468930182340819	0.363795468101475	0.702493729009385	0.476360189027657
Gv	0.326336017072157	0	0.597485878659782	0.460351059243335	0.224840941547549	0	0.385851248959021	0.419099323162179	0.296661876918664
Gv	0.150427148624222	0.195563733029169	0.80289289744887	0.419495570956836	0.47442996545513	0.186989675358314	0.285590432250492	0.478165959185778	0.310831706088059
Gv	0.429052739980762	0.373213452346486	0.877208901691297	0.43128035113942	0.383978947131173	0.380356276165839	0.442548806844427	0.553595579811652	0.497456146974775
Gv	0.297307085592827	0.261241216655948	0.857926773686223	0.546408467159569	0.585478233953939	0.364891604313427	0.333435918351347	0.690624050198061	0.407570233894402
Gv	0.511043403038899	0.0371001433381532	0.878163405523427	0.750082583551507	0.340342410847376	0.118609660144494	0.49488950297729	0.633712036640319	0.450893705270798
Gv	0.407669284056792	0.377947470303863	0.85197931018138	0.477460241525203	0.480636263788994	0.364187710398638	0.482087434229822	0.591254422078223	0.512776343010883
Gv	0.415959835691486	0.365573626226529	0.801803773776879	0.695986419410757	0.462743662830576	0.394779838803683	0.566756332543978	0.491189438671606	0.585766182939322
Gv	0.306148408190597	0.294272314969813	0.817589140774239	0.46132421580147	0.483915057773384	0.328699384962551	0.365028032513468	0.499310976582273	0.490290024799957
Gv	0.432316473347096	0.215643266781654	0.716952078746658	0.364912808715352	0.434392641435351	0.306407492918383	0.342650851215141	0.564838788735084	0.465077220953924
Gv	0.203501452573199	0.288766801069008	0.804727706557997	0.519501301721332	0.480842359326399	0.199083413149145	0.490643292228455	0.348210709083052	0.527599045572851
Gv	0.263404930361058	0.181278655122978	0.782908837965955	0.618805083896103	0.397401408676913	0.272204039755121	0.351119591584481	0.482387409782	0.391123311081618
Gv	0.29971969367197	0.292100740174379	0.767418463124636	0.468324026912704	0.456010028889385	0.286567529890704	0.414924683173971	0.442700959607041	0.50238594605082
Gv	0.356429579695574	0.359856050048074	0.726078998420782	0.583674302567583	0.410151593502369	0.41108578797575	0.432098691121823	0.516924389180882	0.43368492007014
Gv	0.392479788074831	0.239417808080601	0.771675322633672	0.484693350227298	0.435098667059609	0.296924079054021	0.429518414033731	0.584774606603301	0.442830918206928
Gv	0.283062997219298	0.17782187870443	0.80216893445333	0.574856168535068	0.326565264282012	0.210486350971593	0.447776249993234	0.455120899604759	0.387810151329472
Gv	0.404709796997243	0.178853336606318	0.770499622356127	0.43760832392822	0.483200773668269	0.229517184538821	0.436183283919794	0.568590672268348	0.498000121167832
Gv	0.286954085681704	0.329376189718887	0.711462109501135	0.54332568780297	0.243873811589951	0.38811868637886	0.355968866303866	0.412203626417862	0.328327879198895
Gv	0.277393406046151	0.332320443311195	0.708422151476376	0.557510536111078	0.446628831915627	0.397149923184277	0.34805645922921	0.553634405790529	0.356725051283469
Gv	0.0704249462996488	0.303500065122	0.941889772432437	0.599925222690845	0.46536060278788	0.307245538727994	0.178307401399594	0.55194391234601	0.178285434984436
Gv	0.248545959127894	0.0958231098642796	0.666796406399438	0.412072821216437	0.250919647709357	0.151986781987111	0.301597779468382	0.435352695013736	0.27570745774697
Gv	0.332320029350512	0.294055040530934	0.942866434803042	0.679181456839699	0.520615502991245	0.418143141649413	0.392032735289753	0.657843088131266	0.453830358006541
Gv	0.3535921941985	0.18257290592296	0.79534098924901	0.482873438782251	0.441971431569611	0.257850718343178	0.384131448385894	0.55328266242878	0.45014568702257
Gv	0.307025835569587	0.233614547081666	0.878198046828579	0.663041963848756	0.48056939096877	0.240750974364456	0.545225082322873	0.458315148404002	0.558707864233874
Gv	0.435346552699511	0.229768550854354	0.715050912160521	0.553880712490117	0.343356609523479	0.318809898854859	0.455857908860984	0.529514022521094	0.425338007489616
Gv	0.335754541141137	0.235931491244614	0.981949135258946	0.580653015001355	0.525105554206163	0.283084674369354	0.45348887505982	0.525709887680643	0.59087033627052
Gv	0.385895431524192	0.287717853031867	0.932987196590921	0.592037245671919	0.443693165347699	0.389534950815997	0.418129254807325	0.657667800498504	0.447657083283235
Gv	0.516597620616249	0.366007938289932	0.952840689213452	0.595152257025195	0.727278294147723	0.421818456571344	0.552571416529076	0.713190873281389	0.706930041889475
Gv	0.293980790802422	0.270941303976405	0.729507304556933	0.465474185757923	0.470135876246825	0.289641857871402	0.38388268436355	0.551723231888622	0.392638959321965
Gv	0.386158568324947	0.343551797785919	0.909897609627665	0.573285462953629	0.491365726329957	0.397866295156389	0.451178854346259	0.568188179458922	0.545694838055137
Gv	0.381571649102596	0.240989675000594	0.85903427856392	0.328112200032275	0.480348577891724	0.328226717340435	0.295273188130643	0.651579522774066	0.447501650042178
Gv	0.351620121342049	0.310682039126374	0.800176910484168	0.505486500168578	0.461182463813907	0.360320928732939	0.402448330753308	0.557916251920189	0.459394721628956
Gv	0.101589559762875	0.301437752517418	0.545283216739304	0.443143280252619	0.418320056389902	0.331360588119445	0.171695827284711	0.398166396539684	0.204137124472015
Gv	0.452426739864816	0.301789730853885	0.885043409499947	0.520363987502463	0.45575728617619	0.400022313870579	0.428833876910423	0.563467455985774	0.570990392719636
Gv	0.278926757596269	0.367422772204604	0.854480299956932	0.551477718741818	0.486352703766248	0.34703137376126	0.424379183415648	0.501931851920546	0.473642816908172
Gv	0.532573066754204	0.366547142832892	0.687757428515783	0.59916232154709	0.302109758681932	0.47497359425422	0.503538740503002	0.493059050184055	0.467470160453326
Gv	0.266114177871297	0.259278831748154	0.906529797374731	0.544402765532141	0.450665850838917	0.303064474663578	0.370085355605077	0.541800605359816	0.420433208978618
Gv	0.339368985183626	0.209578109455036	0.774825616715462	0.563682959099303	0.447187822187755	0.249012459471636	0.470414721906009	0.592709670361778	0.40495059937654
Gv	0.27422589170235	0.32987024384531	0.814140427012338	0.613304290463477	0.417191223455705	0.324781212206764	0.44787914044851	0.59566160319879	0.344954929049785
Gv	0.265756941746036	0.226210653076693	0.744109909564477	0.575926206496192	0.556621735336385	0.310023502289576	0.342648148707764	0.544851104624788	0.421544481890346
Gv	0.369292780362251	0.395264264771629	0.766857096139357	0.543153890379319	0.471225569599429	0.455473207708639	0.405189336311176	0.574955783499731	0.454194241587792
Gv	0.320657909877561	0.29459042944002	0.689325692231914	0.637461785359578	0.498281466165132	0.386540091663034	0.397449497108659	0.505456197788683	0.454580265892801
Gv	0.23710091746514	0.264382779859094	0.727817579383147	0.568974232752552	0.327761598331861	0.25854578814466	0.41908475684405	0.387232698770745	0.380513912275875
Gv	0.424358325231122	0.417245943135567	0.801802058025886	0.541397035736774	0.542656020488322	0.476859921878629	0.439241121857157	0.63046902826319	0.514303234850671
Gv	0.403969813657003	0.468749594838539	0.784841124684254	0.777756276203722	0.53626458346448	0.581481953862579	0.479607524531053	0.62512900903089	0.490949552009588
Gv	0.421096326672281	0.334760761130791	0.762491504256916	0.495495835852077	0.327319626757329	0.37134761855399	0.456727010209933	0.50677761335623	0.439448767745023
Gv	0.207661587268623	0.31891929385124	0.798719109177188	0.448063869224737	0.508741087297844	0.284697503764999	0.336667297395411	0.544764001985546	0.353147636238545
Gv	0.279664214284285	0.391520570841501	0.922927468620095	0.644252558183337	0.49739538776771	0.435681447447793	0.391858576331948	0.636323378034677	0.399938244974388
Gv	0.47269310924887	0.301025275563279	0.745628593741392	0.510884807689997	0.472095243664592	0.396337948505215	0.439478693074778	0.535922281887868	0.564485104555816
Gv	0.447335085129464	0.254947012169547	0.808012872958079	0.569328034481914	0.597499753870701	0.35436710462628	0.455872686027933	0.590433481897037	0.60966089282243
Gv	0.493231681177691	0.193140007424107	0.927109025812494	0.590764132348444	0.612546127478999	0.306718224694585	0.478797605774748	0.756498962159845	0.565898719869537
Gv	0.378390546203164	0.300043984447741	0.89041547376874	0.644827005469322	0.473837037621868	0.426449598650434	0.410372171725053	0.603834624921932	0.487367585356484
Gv	0.344421521336329	0.321949339549884	0.947082791819349	0.534701674881835	0.520730524744196	0.329241098474803	0.461826518777961	0.545812591746979	0.56193225064468
Gv	0.229735722859109	0.342351363307556	0.881334908400151	0.693537906268653	0.576401511352373	0.359534874835674	0.40004253809037	0.528413120828131	0.451949055761119
Gv	0.225147273706374	0.300921908679741	0.814691243048283	0.579958957518309	0.464763416096603	0.364775017871348	0.316849787212318	0.495378874510914	0.391012194368611
Gv	0.29325651519764	0.337161533804568	0.740523485856736	0.642252295762336	0.419335268369442	0.37437804476611	0.425158172865539	0.525909626925542	0.384875982360149
Gv	0.314756858434469	0.276695415513952	0.780449913083283	0.484323361809526	0.506734036131989	0.32156732668701	0.376822194040839	0.629807811608399	0.395845306546127
Gv	0.339373363340809	0.314275029273145	0.73197126294688	0.668383893636233	0.485318803984532	0.281609487743914	0.610513286774306	0.451762693306406	0.540201232757517
Gv	0.43272172726524	0.34840792269301	0.697611445753649	0.344500122867518	0.356536030629973	0.307477826905731	0.452734510350615	0.510955852708318	0.442826672519454
Gv	0.360818861581739	0.449010456786393	0.807212588305434	0.579034676452837	0.428545929089427	0.37096447343706	0.556546154972468	0.489020778285201	0.510727263766746
Gv	0.350943970177822	0.407598858681523	0.64988179877885	0.347942617776126	0.500494310280996	0.335531195696577	0.403260801837517	0.524170491359812	0.448926215619529
Gv	0.277238377149763	0.394982445229726	0.564103649638985	0.378506189941865	0.35496782454224	0.345972160932213	0.346174386595451	0.36692052596074	0.396608627207396
Gv	0.40384040946166	0.340591119887913	0.789705583152937	0.605201811985386	0.433882988815561	0.363676452610462	0.524220129840667	0.545793397195896	0.490158787114987
Gv	0.324120765373725	0	0.634443908746826	0.639533905466543	0.485935449111934	0	0.455486832512279	0.453985053717741	0.474326685081542
Gv	0.476772665353431	0.284229274953656	0.8750990392586	0.546430839972118	0.484180160195205	0.321651771547057	0.548223470061558	0.616869845215503	0.5581147355903
Gv	0.319965319114523	0.311738142028286	0.804100458160931	0.425112391524052	0.39113154218618	0.32924136739127	0.369331780643511	0.510584864900954	0.423730216426962
Gv	0.315165361359344	0.424242744835652	0.879614805256328	0.544649203507379	0.236863159787952	0.431918277794051	0.403749131954553	0.534132249668783	0.304721819003523
Gv	0.375659090105597	0.269793513048853	0.827968879729261	0.598312896098978	0.437156419832297	0.381855283527258	0.404206886879201	0.598581002354876	0.441746979282742
Gv	0.320776226348174	0.28757124429654	0.67840360078783	0.449745167311498	0.588833451262587	0.296309023034209	0.404449727731428	0.481995667991145	0.527325443550368
Gv	0.363980661121849	0.421187344265964	0.746988825446055	0.680169289812003	0.587892981548027	0.437496114771061	0.506375743713754	0.577217607200033	0.510255337732178
Gv	0.200131842095113	0.439669921773901	0.827307736247069	0.577870751340752	0.689715622980894	0.425423665299392	0.322622111997853	0.668276060114219	0.352219171334256
Gv	0.171369091602295	0.480892987328491	0.801943558683576	0.582529614113132	0.446501728048448	0.463847588551804	0.28476765675705	0.47966439426106	0.324336241465332
Gv	0.313721151537972	0.498311174087008	0.969229110010615	0.594406920726435	0.515551397055423	0.44827906867809	0.4576537880552	0.594528273648136	0.489015133005021
Gv	0.324782662303664	0.280085536151944	0.788925430639686	0.340809448140353	0.39080260945984	0.287175572850987	0.343649672490745	0.544320337505006	0.396159070559294
Gv	0.328619391298106	0.218173235082732	0.733560868079833	0.45015733893828	0.453016120620447	0.269788772912898	0.3757354073193	0.489583535502571	0.466661381071032
Gv	0.474461984718007	0.254903471717496	0.877789248986745	0.59949283676947	0.481765411971222	0.388777120031631	0.447239426205492	0.675964001893969	0.50702335173553
Gv	0.214066874412189	0.340672096507364	0.683950870512505	0.421172820711545	0.418233527217713	0.325663284319143	0.301158723218856	0.430603802012956	0.360787059987703
Gv	0.26257359329009	0.343402538818506	0.836346480542845	0.485466811205187	0.427897382410745	0.276592297836712	0.449058216329093	0.423312894377427	0.48826595441855
Gv	0.458707319853971	0.20463469668705	0.74142372488824	0.625563100464604	0.409698599726083	0.288051480097549	0.524469937507028	0.479367262674648	0.56067266256134
Gv	0.363099123823105	0.185643778643195	0.771174673656462	0.642167763135593	0.551276753483122	0.24698961981456	0.4991419049644	0.5347634477099	0.538108738181125
Gv	0.338797926354046	0	0.815388798817493	0.538331548656663	0.366850374356706	0	0.421771977409674	0.54694871076801	0.397419980646843
Gv	0.227663693169865	0.495448966622858	0.85571759694508	0.468485106470532	0.449773661233697	0.528901061718051	0.266246897751506	0.713493141308875	0.276496117087103
Gv	0.414994128993731	0.381425942447606	0.868822226078199	0.581584946281557	0.527652569232432	0.436623800088614	0.466949039575362	0.629064332446419	0.525838313682328
Gv	0.500224648827753	0.440166182801961	0.964802379906605	0.659029955675735	0.49564446692862	0.483573973929135	0.571033638334209	0.693026379975273	0.556031477328017
Gv	0	0.268663213299571	0.790963164023892	0.596402286592955	0.583365758059989	0.324916257455959	0	0.660956479127506	0
Gv	0.413631070339244	0.288072119018452	0.737888921093246	0.538238641218487	0.505077411202375	0.361911133608813	0.442714988819239	0.587431699304486	0.489422593940104
Gv	0.219282843102444	0.386796541997132	0.791026854191312	0.645324153983694	0.451862878961428	0.40412012971512	0.356724513398694	0.485445775438039	0.377277556977024
Gv	0.289500003563821	0.26068298425001	0.879003215070956	0.598118355167838	0.282245830336406	0.378107496462374	0.335287197398791	0.591167755094058	0.292280815305769
Gv	0.341753282013844	0.35389099305447	0.937482650516354	0.588171420893875	0.47374134855116	0.385104795142173	0.445805225721807	0.534200366232753	0.532648410505848
Gv	0	0.430086974691431	0.808708843333494	0.600114546314735	0.526036719266598	0.386238549078173	0	0.53525956002767	0
Gv	0.48916085210707	0.421861512182604	0.944075339988874	0.59181715220206	0.472812269064488	0.504806105564107	0.487619986574284	0.669535499164575	0.541573968095457
Gv	0.206724348822968	0.431743711671969	0.791394059635703	0.74640163562138	0.558609166336516	0.37514190998897	0.438057619358597	0.531432206819935	0.381780533243577
Gv	0.363626282327155	0.393308182585186	0.961746010290161	0.598638896716356	0.517914190056304	0.413767040453667	0.46947545688927	0.671995253971644	0.476375524999581
Gv	0.402021486295952	0.332433883450452	0.936545652543317	0.660802380396146	0.503064776763214	0.412558430866193	0.480690232883698	0.640435352211578	0.514982875398644
Gv	0.393419427416525	0.365893328728073	0.815825921226957	0.655685556316795	0.318019721409327	0.423039560484246	0.490030326232351	0.570710529682788	0.382697552242322
Gv	0.377028786321471	0.371702790244439	0.766204105944451	0.45836815863858	0.436834475508328	0.412095312371657	0.389217334165207	0.499157688770659	0.504025871146896
Gv	0.330879660431946	0.297440467416912	0.917316306599096	0.640707608967197	0.521644647458304	0.416112541503489	0.380723075274617	0.718179069094215	0.407514641209547
Gv	0.33767471188007	0.367340544534515	0.793769585969001	0.514626426813269	0.473176879500962	0.392558719789399	0.406881892671635	0.5545550398999	0.455197305140507
Gv	0.329070463421111	0.45700924518504	0.719850230114585	0.548863636011664	0.497873939261459	0.394474699946081	0.48058079348242	0.492588652871335	0.488220367371387
Gv	0.2695473564591	0.310652795973349	0.596124264899747	0.377439508283069	0.318428657077982	0.30121607735246	0.331864134175728	0.418649009997518	0.329209692307107
Gv	0.366840172338993	0.412513229546434	0.807857712681677	0.487428169030767	0.593699310150584	0.431385295975858	0.407710213889568	0.613569134167202	0.511747074145715
Gv	0.406541427122369	0.232748007902379	0.990288208782011	0.662438222402056	0.485234596975088	0.298322434076864	0.528938112926624	0.622719321115916	0.540654441362949
Gv	0.328755010309738	0.398134357680459	0.782284659822934	0.518787185263668	0.612544430788759	0.384727468935269	0.43262105928595	0.563321319061241	0.517797964807159
Gv	0.290950794290149	0.403764819230974	0.769502737862895	0.644524005938658	0.59085419065661	0.441913653682999	0.404999039701495	0.572712226198295	0.453318632459716
Gv	0.161171802790654	0.404373672424934	0.824004324837255	0.486934025667084	0.494494216351186	0.349441217683069	0.286849375832785	0.445707093677207	0.365205212928091
Gv	0.414232528202145	0.440716696926898	0.900387933270287	0.639804634011029	0.55631213118553	0.476988448717474	0.500948247554492	0.732268486951873	0.478620452034195
Gv	0.301970158581341	0.361528557355517	0.809956327008913	0.614940891547773	0.385446892692253	0.349677258069603	0.472381213547287	0.509405529603283	0.406627235505413
Gv	0.449476713192886	0.456826509779018	0.878897698804007	0.637105399821904	0.639999420691351	0.499076605074617	0.516352132419896	0.689868387665919	0.579585028751759
Gv	0.571667171369416	0.289680341237245	0.646777719011393	0.65371736595009	0.374026725256066	0.375001505803362	0.605715267864469	0.524796961459962	0.509576408674928
Gv	0.314300360074247	0.293004596113067	0.925889220372814	0.502706299127211	0.518812139600776	0.366847988762595	0.35145491130552	0.595737195713062	0.475942667719074
Gv	0.289604911639768	0.292897911555933	0.744758692053073	0.400951102595611	0.429948208715859	0.336419265972922	0.312028943979979	0.48853097672005	0.41937221983113
Gv	0.252898615944517	0.199614113739252	0.768911512779781	0.672467349481825	0.474053660598374	0.297218996861576	0.352746491395895	0.53047960079127	0.384678746627078
Gv	0.236473567005973	0.185934352863283	0.817884564626127	0.492542208403915	0.473250419468896	0.234148919974767	0.33181674794182	0.503599167912454	0.403297389492525
Gv	0.432905370479263	0.447871477898661	0.937085740492149	0.643981078320716	0.416153780962291	0.54419540381424	0.459048023100602	0.548785623083534	0.55660620021127
Gv	0.390020075456852	0.386498574758467	0.887861447149881	0.53194052274337	0.436284883633082	0.394669183837814	0.471156737010867	0.506438309235145	0.560112159143754
Gv	0.549149646704072	0.381065349309346	0.765730300100988	0.674002095996194	0.503124881933738	0.44614303101519	0.607332930808753	0.651657470674931	0.544848190419865
Gv	0.485900934876501	0.393386990466111	0.894833161026424	0.570397832841645	0.514349391935531	0.477778375644481	0.477680200363083	0.648994455477309	0.567707158338896
Gv	0.34950410109748	0.317309418210754	0.846663841084803	0.524174835647761	0.417576417964852	0.409730516340419	0.366248588893625	0.570343819251793	0.434973463431463
Gv	0.320044934863339	0.221310911990886	0.906060172255126	0.406876571976981	0.523444467017517	0.270532612636284	0.347454563374918	0.59463696777988	0.478527796214027
Gv	0.236112770938527	0.377877457604837	0.7315611200658	0.495048366226971	0.37121607301124	0.343657845336491	0.363596030589792	0.488139943634924	0.328186136173968
Gv	0.435961354427161	0.311903033311978	0.954696805002745	0.67721701147488	0.533896845639384	0.397213349207098	0.513381007768376	0.72595278688126	0.505365396377751
Gv	0.168367923600754	0.165736840741199	0.761035056124818	0.789874234283643	0.568264033057107	0.267454525903411	0.293927996794956	0.527277338126982	0.330702150424214
Gv	0.318365557763549	0.366203417342709	0.924310436579265	0.42535485596134	0.539248430545548	0.351611816039874	0.383886744035353	0.540471050985699	0.542312288994922
Gv	0.216966396606051	0.283487730357614	0.984587005176014	0.548855932377987	0.263904049766624	0.370220097938038	0.282139188285991	0.629689966093122	0.233490015521931
Gv	0.317266930201872	0.440637730138472	0.660163939175519	0.407055897508682	0.395171329483365	0.350231936944909	0.422426621796861	0.46155358877917	0.411483623967448
Gv	0.401077516564227	0.226306179369882	0.86160504765413	0.602690588464056	0.337927853162906	0.330767581043561	0.435668829740183	0.474341144998282	0.503674035078931
Gv	0.321369611151382	0.311529268759463	0.927488052655017	0.667779903107041	0.554229259718071	0.346978835540647	0.474739119515552	0.474065997784941	0.635081673772934
Gv	0.382901621386651	0.380228805930091	0.878590618270282	0.600702313625236	0.34895203985964	0.428142388125301	0.460192415402412	0.607366161763674	0.394738130367656
Gv	0.351819533783699	0	0.860176309888166	0.604814338944775	0.464797063790759	0	0.45006363546617	0.478052442904507	0.565767929978495
Gv	0.353254183257757	0.275325034812725	0.779724313733075	0.440384861543818	0.430377970472345	0.323374413096967	0.378562808564159	0.547841413088107	0.440484627776126
Gv	0.487265412159598	0.310896758685858	0.844125981839543	0.470057929228636	0.41065518069231	0.399702400357539	0.429818744860528	0.614618215575821	0.497158281792805
Gv	0.341873342725263	0.286222593397407	0.797952762416099	0.376885278024741	0.54559089028129	0.276432173300499	0.400802382599848	0.574658741335973	0.488723253761015
Gv	0.292930762322521	0.440332269868427	0.95277172663441	0.551954580358262	0.467698606319476	0.423777978266899	0.40534750754757	0.57590240776631	0.446818402478824
Gv	0.313027095309586	0.176890266846153	0.794609039846192	0.447520490908155	0.48897547210671	0.260456726130259	0.326334972520304	0.55292188361103	0.443967547773796
Gv	0.474668784497687	0.423235858945548	0.903265096540033	0.625714703447066	0.447189404660348	0.460100911416382	0.545397612619653	0.623392584179749	0.533379892108062
Gv	0.334170745630709	0.287843663651158	0.852352508079844	0.511588370701455	0.422264075369616	0.345360976041314	0.38882774530507	0.564297559559167	0.431790449210291
Gv	0.452565401220569	0.272542679731163	0.708649251712043	0.569019597596143	0.543691166427771	0.342319956157469	0.497045918624475	0.57182969704604	0.545812234791752
Gv	0.504383450041882	0.237670613310365	0.954153678946836	0.625290941312406	0.571871622176348	0.427121484823488	0.416224413770098	0.68901401351975	0.614078295111609
Gv	0.424798123435121	0.315134744987914	0.86124093720913	0.443775735187824	0.50236596490552	0.340025693932412	0.447764733124821	0.6230134835391	0.518864784457574
Gv	0.386604973274418	0.244730530510269	0.957959027610979	0.616567031744164	0.446971859501055	0.348578573016145	0.431509045182449	0.642170233392288	0.469475425557647
Gv	0.309748208474559	0.332277106508401	0.759197490627872	0.431788984850169	0.318707346983375	0.295122798526014	0.425126092488899	0.482188860791608	0.368654824231451
Gv	0.503884484459291	0.405892138853525	0.822550864097383	0.616662354357208	0.511328107350708	0.410711237491199	0.612335525000921	0.590895116507558	0.601568669125388
Gv	0.465108614748948	0.235186029109277	0.776963292710401	0.532410947674449	0.287376759300797	0.355823932966357	0.422253668241058	0.607147352666874	0.363895690868171
Gv	0.310033606740164	0	0.672447248265417	0.422668147905295	0.38104728472623	0	0.324519933314777	0.469719498978097	0.393422011136547
Gv	0.140805948814907	0.340785718823017	0.805035656844037	0.477118429461175	0.444445380079983	0.183284966757797	0.439904977902466	0.281467885225031	0.484626874735962
Gv	0.412747852441457	0.100744371246404	0.856699939485697	0.735941299829444	0.422876931530453	0.1853863197025	0.52774181876868	0.607197554306888	0.463968349183355
Gv	0.318607726212106	0.282129021868481	0.765201616780953	0.572657700521046	0.383905506249783	0.342885422076901	0.403568344243186	0.539593437972496	0.382036058691817
Gv	0.432937569021587	0.412582217693472	0.837950706876986	0.323017374090014	0.412805339996507	0.35741555213729	0.417767190044867	0.545573311879264	0.516899665119174
Gv	0.354540241962761	0.323735331639565	0.819813064576382	0.510614878979888	0.349259206866163	0.375750809120147	0.401543694380691	0.492391129117688	0.441952169339488
Gv	0.353755493795104	0.236577318491281	0.934076345731241	0.664039238251059	0.369907605335104	0.331538739990871	0.439250648389637	0.633485503140182	0.388790702905164
Gv	0.502770117832546	0.183886137464525	0.879638870076581	0.591365501027578	0.514230575912173	0.270410524762177	0.532712267249855	0.665569494399455	0.559793393350788
Gv	0.203531928323254	0	0.752455603370646	0.396154366593872	0.361299342225053	0	0.24704062663074	0.591504878253607	0.245487133732818
Gv	0.374662753617616	0.25175916767617	0.764622996529977	0.498303510245016	0.431198527235667	0.351949464577905	0.370054933660624	0.583489154651039	0.425086495862571
Gv	0.176054222716746	0.267126121287578	0.892741164371423	0.466883224858782	0.461609720383459	0.251009840615679	0.312384853562284	0.464263816478263	0.374685135662566
Gv	0.446490148050149	0.336458637290488	0.934899240331313	0.652560382992768	0.355406934260105	0.425936874981723	0.499149841225029	0.66365153231831	0.422274595656934
Gv	0.396975634349185	0.327396524699317	0.766074321293572	0.615562326005258	0.497096623803916	0.466405222675818	0.398085684961617	0.568069782788801	0.499553521446337
Gv	0.170304515359826	0.282587344372236	0.71822208724679	0.503967454640346	0.385345396637994	0.355834729723689	0.235471983210719	0.447294415897822	0.29171801746698
Gv	0.236229810114988	0.231699342047469	0.739955401750749	0.497443879055729	0.462874665953319	0.280526659670626	0.322622699940872	0.498961850152052	0.374916968600428
Gv	0.224113120342003	0.399998501036312	0.973754405450598	0.776106998763494	0.468992216031087	0.284799650360885	0.593962070127025	0.445887634638337	0.490715157631925
Gv	0.244633553634939	0.259166492746939	0.878803864746026	0.653490066103118	0.432833429456201	0.356285577383291	0.33606581277633	0.585547473640691	0.350690289370756
Gv	0.560660033781725	0.32451072620765	0.818854454092155	0.536089912888277	0.559734592956002	0.395478632651918	0.535781651484315	0.677413809617162	0.59667557821977
Gv	0.634104235623608	0.466626494501582	0.938916708539343	0.569221648542185	0.41177645121155	0.488037701673951	0.62491497412303	0.718063076430438	0.54551105571547
Gv	0.415229356931694	0.305250654117234	0.729166027995994	0.596038165425788	0.477777008205271	0.334280611382353	0.534606983714664	0.538958662299149	0.511294388362536
Gv	0	0.336661978350928	0.844911390702163	0.708866400361169	0.504218406997671	0.390609880200949	0	0.490971360723512	0
Gv	0.464522359113485	0.375688626959158	0.937469783365411	0.47367220478271	0.52243037361325	0.464550159715081	0.408484674748542	0.64382250755672	0.578844695773749
Gv	0.267839309810176	0.423272480758381	0.760758609522736	0.550769824961927	0.475253367116167	0.375737078486548	0.418882553140949	0.40612050632312	0.519249409677695
Gv	0.507879012042551	0.407433064080282	0.950757989556781	0.469617264181589	0.531002828142691	0.413674033069097	0.510954387923855	0.639690228243425	0.630930718494182
Gv	0.466897510230715	0.326829574639336	0.799018529777573	0.607775634537751	0.565795790600668	0.345474964983815	0.593072171975857	0.61022935226987	0.580941391368321
Gv	0.258434387770208	0.229616161985293	0.891715231719827	0.572186585687601	0.416069669474263	0.271904213409777	0.385636098438194	0.549805078555128	0.381024541353366
Gv	0.447177578818955	0.236581480009192	0.801136577039053	0.637712671579497	0.498100425653777	0.290931342553833	0.569639412296877	0.611220481034379	0.518566468129401
Gv	0.323672386621047	0.352673526646841	0.86924315115719	0.491985420178086	0.363520160294452	0.34837538644249	0.420958902937715	0.550186907683048	0.397502655465398
Gv	0.398054242641298	0.406654404477708	0.915449126565269	0.590793898163949	0.479277653102242	0.428974774062158	0.48749564286142	0.666149924377937	0.469033416079219
Gv	0.339135018507177	0.322104353301709	0.718076078066771	0.511344393613219	0.383320159159026	0.358290600639601	0.407836794557191	0.432822560223257	0.475437332484499
Gv	0.26649389967691	0.37558591834402	0.938582807925332	0.819394242322346	0.502649926156727	0.387873138251912	0.486672287167347	0.533012921726237	0.470846401594462
Gv	0.309255829663818	0.244485301529498	0.860951530531774	0.589020555652216	0.4844092807125	0.317869478903652	0.395262157719284	0.528757851599966	0.482779928154832
Gv	0.467356605489342	0.288736678013086	0.880967687530572	0.571602973290997	0.603459676389084	0.311136745728122	0.582387316734366	0.574148099908986	0.688357129616013
Gv	0.186856735929747	0.251848783141284	0.745485188214827	0.466431721987674	0.456515209529624	0.239285758721962	0.327622920497129	0.355980294911681	0.447551201299054
Gv	0.268473107557483	0.171276974743277	0.863710431670513	0.450253302669414	0.423077177941572	0.181630952795988	0.415127265810647	0.495738666080872	0.429081287549248
Gv	0.429388784645201	0.413895296896898	0.797964793156918	0.640593548583473	0.48283665265011	0.402111404219555	0.584165774984111	0.501453832084446	0.600978336413671
Gv	0.406979022180516	0.444995387586547	0.664515631479698	0.519637320118874	0.402970509480704	0.4336201000233	0.477136352922682	0.495313791908941	0.460631081314478
Bw	0.542504854867482	0.883934964489025	0.71440206001024	0.830521056851448	0.67100043195291	0.747463731436806	0.724201803522444	0.611235327665062	0.66655752757187
Bw	0.627874948091321	0.582947732336447	0.742725654988575	0.666777209120312	0.724430534179991	0.803260429454367	0.486182482141252	0.72284776857163	0.671045611592809
Bw	0.608616630324755	0.757919019085788	0.796899030671347	0.738359772287799	0.780256132939121	0.764512612055066	0.637928165739759	0.692042490952416	0.756002866994019
Bw	0.548789938814058	0.66681595070418	0.694224779099214	0.826542503085213	0.690485592006935	0.788811073423092	0.571231141749408	0.642590624028135	0.638909771746153
Bw	0.673606685193772	0.787563808312948	0.66252294834217	0.863229570703128	0.711081484051571	0.895896505226448	0.663164275651918	0.710016248412397	0.655263789320117
Bw	0.707481275519437	0.646644160132378	0.837430778474671	0.772865295342076	0.747985596984749	0.852231535141194	0.586721239906851	0.76725882392845	0.757581762043367
Bw	0.494344067342229	0.752932727482824	0.623927711377338	0.796725299212211	0.707086877003961	0.674298650524164	0.659493393079899	0.531978936786366	0.681077419614297
Bw	0.363485118365207	0.731138707348482	0.698737358759411	0.767286155081802	0.675471569679346	0.716363511052435	0.483610504779177	0.603227968605501	0.511827535060408
Bw	0.642243647287635	0.672839245126705	0.710218428194844	0.723656918945436	0.733948809321355	0.733094418501046	0.628447960179366	0.738967767904711	0.652448424841283
Bw	0.564373060007807	0.800262829174705	0.749193735811203	0.803299766470984	0.606121233630322	0.856370578137369	0.594003908170712	0.713061933843802	0.565830066958769
Bw	0.625367188635523	0.752557734142653	0.771243183928904	0.726792146991861	0.75623178739644	0.813836294891321	0.600970341306363	0.700538481273509	0.728711420456369
Bw	0.58540184628016	0.57356327285364	0.651683755350449	0.721050171043657	0.691563873813782	0.726954916802536	0.534350794222214	0.67764624982057	0.607033252469895
Bw	0.705203821018111	0.720758349280255	0.756976800918992	0.908741592578438	0.823113789483864	0.888379444695173	0.672612078305869	0.770024063629829	0.750585963861837
Bw	0.578337798379267	0.646104808897812	0.716064543469	0.725587012829899	0.623538567051926	0.796775399257172	0.525751012564573	0.690971975886916	0.586864191831383
Bw	0.577622223419464	0.705184993517312	0.680577958109956	0.799325401896539	0.622004593801912	0.715202439804226	0.661735945750958	0.614104468039123	0.636748582055689
Bw	0.565731369143551	0.675453209466024	0.657260586291489	0.624159201380724	0.647211954115052	0.736320289538285	0.522316610343399	0.616392291888042	0.627681103906404
Bw	0.551405411677559	0.777141730889651	0.749974675522918	0.803913066798013	0.646138219567282	0.816107079183486	0.60215239261855	0.686238104040073	0.604533733670948
Bw	0.525336912756529	0.708023398464214	0.504449802165623	0.706460654555319	0.735471807731089	0.738948683643614	0.555181166418801	0.61812878174208	0.543837273189634
Bw	0.444415444344427	0.815806888801044	0.830007142808464	0.860057080232982	0.646153167950566	0.746290339602662	0.616161707299301	0.645834422179071	0.595227670173985
Bw	0.498286125061743	0.607902161910646	0.663939948555077	0.703593967565742	0.684272145608107	0.710077342400233	0.502478408080718	0.616644817640082	0.602359667614303
Bw	0.557409247402867	0.766895813135101	0.772653429572181	0.887761933330435	0.752769578548484	0.754947227713434	0.694312166164419	0.656751789377617	0.718587038092713
Bw	0.605878560756212	0.690559384842343	0.606643617794439	0.81363757699671	0.609679136898418	0.748722744745833	0.651164501491288	0.572063820579546	0.644915109971634
Bw	0.486085944573153	0.664556699208512	0.678447746376984	0.884648641346775	0.67801905133808	0.802991558109077	0.540297510171649	0.720954964276949	0.510982593818877
Bw	0.531378586418485	0.767742828041433	0.704363626037774	0.743024826500717	0.686587918065985	0.766220037577457	0.588927620489186	0.606644226873142	0.666291104833662
Bw	0.658545927872455	0.715772698787567	0.724926650923569	0.740709980940358	0.701313360571007	0.822917053559174	0.602536740933468	0.703794977358206	0.685091640892171
Bw	0.463849512799469	0.869352037371018	0.760147661745036	0.914578988990105	0.690606872116825	0.751498100699639	0.684333993057637	0.627474536457048	0.621452400353116
Bw	0.609888409501566	0.753697077519533	0.801293360965689	0.949317092145481	0.420942991400841	0.830899575285059	0.692400124636953	0.523972075504266	0.665071997671389
Bw	0.616541552741567	0.667593377671302	0.780865085279753	0.840537352935981	0.770323682745023	0.842378553054224	0.585032902928266	0.759089978592745	0.680008716647183
Bw	0.635375255707046	0.760619458367485	0.67565715041398	0.916592732271709	0.708855046783533	0.801537084338179	0.724979631451877	0.693945013153564	0.651955091171916
Bw	0.624803993296351	0.77423988087577	0.645112014981284	0.92377046362562	0.790440863334321	0.810614338002287	0.721065399884173	0.698159824292895	0.668155201445001
Bw	0.571116396966525	0.88914697062247	0.797469172707002	0.958994723991917	0.842331826493512	0.749380859405739	0.825987871873852	0.668827963841701	0.789405363283192
Bw	0.537400883981076	0.831699533431315	0.66304444909984	0.84215554214281	0.672678097023019	0.782946494780556	0.665844289506898	0.570921043992871	0.675859080857578
Bw	0.712755733925434	0.86489850788282	0.787172743718776	0.815516537971287	0.813026719507462	0.834933142667568	0.757252517981498	0.780312054372198	0.759408420226513
Bw	0.452191419591698	0.774695845663543	0.578200894851608	0.872222299133435	0.719259436993122	0.762754826728264	0.59475146719339	0.546731597509175	0.60036715255574
Bw	0.503624973593918	0.86167343780024	0.623901154807688	0.889231284270522	0.497470270019026	0.777340131861606	0.681865485408001	0.522409444907629	0.555455279282676
Bw	0.500545472663056	0.89249167427083	0.6357441497053	0.818829621826946	0.789565246738443	0.752848681962325	0.679391031875631	0.631122458970658	0.630902605632762
Bw	0.575203621654688	0.847981766202521	0.671664309146043	0.820905098287929	0.613113295403435	0.772201427786337	0.70350974685301	0.523735172884256	0.730967391774423
Bw	0.540970356009651	0.696675745084263	0.791468387970625	0.655724601471944	0.66854746338364	0.662939013401599	0.594032463655055	0.629986765305919	0.689437282299346
Bw	0.517080056566777	0.798515605386539	0.815600755098801	0.753875882977408	0.71934919745865	0.820554122281844	0.559740586980866	0.728277102694332	0.619945422601263
Bw	0.730515082365315	0.789917863001482	0.609764482350184	0.825136902505603	0.558215363308467	0.936752315270266	0.650928539123006	0.695215044202868	0.568778147470798
Bw	0.602740660681801	0.855605896496915	0.724420189106977	0.694782799395954	0.719194589826942	0.760419056503514	0.663410823315284	0.618921201611709	0.746465266512775
Bw	0.558951128651051	0.759205557273413	0.592394765294104	0.660992685888188	0.671216087555211	0.755586982787071	0.567111924507102	0.657198115745388	0.558301285955478
Bw	0.561452433132701	0.823437919497545	0.760129857399225	0.737265495825527	0.643593167878767	0.832366297477929	0.586224555559961	0.646378924547976	0.653713723712839
Bw	0.5628804421232	0.818582497348396	0.76071752268468	0.778608535838464	0.651817405736054	0.77556258969085	0.651001012190784	0.620048387267563	0.688786731875439
Bw	0.546618913518544	0.778970110391984	0.790502754765052	0.732529377869462	0.687366915863829	0.699742633960679	0.657277341916935	0.674060983499472	0.660417523780039
Bw	0.56571091188547	0.768963639910129	0.672018076003082	0.761776216654451	0.63681660185238	0.735472038099717	0.651106974626218	0.6447246406272	0.602493440567799
Bw	0.692959446432304	0.912679836707139	0.769960079959983	0.903712363467405	0.660859247925046	0.902105786670983	0.763449293468739	0.684816655580942	0.728812286974179
Bw	0.381134561247071	0.60376883329979	0.763626814064017	0.807497782487883	0.694550382075216	0.658698271322514	0.494356653925304	0.593119299818577	0.580719997909802
Bw	0.521814525458302	0.751268298722065	0.786743862784567	0.814702869371453	0.779624610149886	0.72342638148369	0.64587128011313	0.642033639566173	0.728784165782627
Bw	0.536450883629487	0.851988436243859	0.646881212295224	0.832124797177724	0.786102067997792	0.803875412748215	0.65299923726413	0.752982864635614	0.558603777017471
Bw	0.39185204431873	0.669150478526138	0.67130205655238	0.830275465163194	0.675525020604583	0.672112018627062	0.538439709682765	0.557188265441476	0.567264659322334
Bw	0.496918068211767	0.785954404151456	0.720339923101021	0.870636605139471	0.721128006808599	0.755949951858005	0.644445701874904	0.671842519507201	0.603423572195903
Bw	0.694504714691034	0.748907226623694	0.685332932447186	0.710761773099764	0.832863015016893	0.846393838040361	0.608572553106526	0.765276143075522	0.705150919219207
Bw	0.534973076770569	0.765222353685857	0.582219337018204	0.845183114610839	0.62289034432814	0.687565103702129	0.716802917327731	0.531457576523029	0.630596414970411
Bw	0.522734299880839	0.763089587353634	0.830878223604083	0.8048198683431	0.805968994146906	0.839703476317623	0.558355577189389	0.760310397504301	0.653281274499477
Bw	0.447845168236613	0.686583999129114	0.735543555654489	0.823199147573586	0.715665795979868	0.784527812293433	0.510045958869329	0.708604193103399	0.538551593060009
Bw	0.455948381280526	0.698799572380556	0.697020715594668	0.691892764478995	0.603075293797006	0.644948132731907	0.565822146742819	0.509436042764343	0.652527670057075
Bw	0.523993830693985	0.557644867356551	0.790946895346932	0.756629830220285	0.774498207343133	0.722494013984582	0.506070056856995	0.753173762129344	0.62244468356471
Bw	0.542099366772479	0.742233706601869	0.737043238653782	0.763205839849521	0.543211914412619	0.797315954599865	0.570878539324012	0.569345836984754	0.634333945620998
Bw	0.532619757587986	0.731009845565723	0.831346449589992	0.702656185199801	0.651889715583834	0.659171994110437	0.639327669690788	0.590909483788378	0.739142212249539
Bw	0.509372873355978	0.851515309626035	0.792734727390354	0.90903237694467	0.741069689556901	0.813645072744449	0.660850796958199	0.730953905771834	0.612056959412008
Bw	0.66151544800399	0.777601815950996	0.745252614140997	0.759890186921599	0.663331588790756	0.866013875477692	0.617315542247941	0.700478104888042	0.67762312792834
Bw	0.451909094671746	0.652374616828595	0.631875241725644	0.803544095695734	0.685198040832107	0.744167209402091	0.514479456225126	0.567692565222734	0.593680087062356
Bw	0.645211072825489	0.798437960968135	0.630426805276468	0.791803218349906	0.731604138041766	0.896218714586552	0.613704761046525	0.735378622335637	0.606127641764692
Bw	0.589643422568987	0.646331646200985	0.762215871585492	0.71320650958347	0.635428570304326	0.73581114897199	0.570261109079154	0.64827283359265	0.66895715028971
Bw	0.393181659551734	0.706423082165651	0.75242000157267	0.777975859352121	0.63647032487498	0.737603323533768	0.488194974212026	0.609662328388483	0.538846585162372
Bw	0.620269188682648	0.751366117435798	0.737631540198257	0.818297731514666	0.806718080378946	0.79441354578954	0.661985993908014	0.791911788292505	0.649756815650937
Bw	0.455671344070215	0.760472680958025	0.649171616042378	0.740761718558594	0.774995824890437	0.732468084957168	0.551425954999292	0.645934549336408	0.579898369804739
Bw	0.442561988668673	0.633810245319862	0.565818251978403	0.791772678150093	0.702449192826814	0.663183604965169	0.552996186611238	0.55729595644018	0.563323793189729
Bw	0.721161106683262	0.811230607469714	0.676111937421027	0.831031846752075	0.75156472617357	0.882041970467954	0.700982125104485	0.745550684679749	0.686859146861623
Bw	0.327485916838421	0.826417573298078	0.784499728122442	0.650727234401281	0.73989440141333	0.805086956488517	0.390257549336331	0.73855630013419	0.447630672398653
Bw	0.325831102787523	0.685425923705701	0.699048293626328	0.876525778868524	0.708563378033623	0.5438812579739	0.619880172240851	0.479154437792684	0.618647741966025
Bw	0.6354788558101	0.755367861567131	0.770035742849481	0.828442839711727	0.728411571336035	0.780286968265141	0.693043376646982	0.701996189572305	0.716128782063597
Bw	0.541543740087703	0.787718779077772	0.650552417901709	0.80173974249034	0.737903895507349	0.81440345827487	0.600508499056815	0.745834042045261	0.546136945475804
Bw	0.483534295815595	0.693483454838044	0.758752684751535	0.866964203505586	0.702035956059189	0.676538149498323	0.648660437807294	0.613551227820062	0.659792067985683
Bw	0.591372359962179	0.755119462442822	0.701166596453811	0.788572845583357	0.589780857747178	0.775525522931215	0.643007799700369	0.580119528734532	0.674110548847716
Bw	0.593189851707328	0.822806441929104	0.672452365166587	0.800773867531309	0.738356857930128	0.815436690494464	0.655557227514224	0.644834858012633	0.686487332485373
Bw	0.443002771125632	0.691852227292831	0.718918829674691	0.882827597694498	0.690235973804343	0.773067573599325	0.541144191329312	0.602601891051515	0.604447757810509
Bw	0.530135301518669	0.801626751387049	0.618626182728566	0.808518917923023	0.798698499255634	0.831017985282147	0.590322022511776	0.766567373970181	0.534049601829699
Bw	0.589475536844303	0.68337239140693	0.665392052335221	0.66531503725177	0.623056765914398	0.767233740442701	0.541800427395856	0.597089802685949	0.654647761732998
Bw	0.649865491522844	0.72196311857472	0.507194474279817	0.814138350817698	0.744349726735536	0.80520610013534	0.653808774237531	0.57152787916887	0.685718597758159
Bw	0.461943634333857	0.631016895254477	0.728371071876938	0.773585211511206	0.772225046045332	0.751648973162235	0.492882827193966	0.679768772781278	0.599003227741691
Bw	0.539910499860401	0.82022313407063	0.783684864091682	0.849415232895345	0.639196550933133	0.877990718527463	0.593507161412748	0.668198745331719	0.625882460263224
Bw	0.485466637608508	0.779695117510383	0.70444033574256	0.716940592778972	0.553896079577796	0.763849554122447	0.54874480327228	0.615877304542165	0.535542239588468
Bw	0.511008365047699	0.721534708235268	0.530913318756947	0.785932239835998	0.643128000472362	0.743359155028319	0.589089840262111	0.660132971744346	0.473007405701048
Bw	0.611097202548722	0.687570734572175	0.704063329305085	0.819429805905163	0.733204499147837	0.766329836693035	0.641028328343618	0.701919852260195	0.660202607970749
Bw	0.505947404770676	0.728668397283465	0.647112824642263	0.912108215822433	0.618042624149395	0.655834308020357	0.737327306358173	0.541657849292012	0.63632281833432
Bw	0.484332338287644	0.75230873209981	0.714969585029441	0.745321667319741	0.709426112267943	0.661309347395367	0.634138639553105	0.612061884964622	0.640860445605154
Bw	0.507432320310395	0.766696277102052	0.709360231535155	0.878761921805315	0.665932211246487	0.786859300177779	0.621371587543368	0.651890109038579	0.591937151748461
Bw	0.563216660522769	0.728137976606261	0.72785844022008	0.855292559947418	0.7480693304046	0.763710448473764	0.651239170344964	0.673685458553362	0.675023672889944
Bw	0.530589209458883	0.856036332874789	0.762805161855816	0.843948525352208	0.797043716705404	0.779416922496757	0.677029952192125	0.703516286800395	0.668593212627787
Bw	0.544550469597026	0.569628694300573	0.850294817670875	0.921651384085017	0.836712319764091	0.777182588517146	0.558394828430959	0.732541689416958	0.725476823429332
Bw	0.572135743163037	0.775446055634873	0.774986134016036	0.8078700002842	0.70342640881597	0.705707959502697	0.714995133945835	0.60779237051493	0.756692118094705
Bw	0.712062374261185	0.601137745547369	0.881634173294712	0.836975955834475	0.797819071330589	0.883163010660757	0.571166167153391	0.778225124241817	0.810404786436076
Bw	0.570236649458025	0.766608978648938	0.728070062095966	0.740035544903183	0.73237253998907	0.822273716936154	0.573110013211303	0.744693774737469	0.607196385860754
Bw	0.601418940603412	0.766758848500581	0.687985116724067	0.726747222183122	0.708129787113819	0.848573976923664	0.568577683340129	0.646215497419973	0.682656090797487
Bw	0.450970338761615	0.830702925942239	0.688852877150788	0.599436590994274	0.685255283163441	0.775089860296619	0.476656943020619	0.606763146089556	0.587577788838147
Bw	0.575515103361613	0.857504753271685	0.690977187723721	0.833899677028882	0.692232011323353	0.80082064024595	0.690880264105023	0.692961088355579	0.61066902811283
Bw	0.475184050497359	0.646853203202939	0.73325714121517	0.729606255678865	0.751404693311283	0.74391472864996	0.496189535476254	0.677430007758156	0.604129824103795
Bw	0.565022134857919	0.741803314052567	0.841174486672801	0.817301755088641	0.778108596805932	0.837771131327738	0.584384987566741	0.803039472359239	0.64159004745859
Bw	0.640268177157092	0.826070164611826	0.807909387004674	0.740953833707847	0.662376289088463	0.819767296761256	0.653265034114015	0.746959316521399	0.655525037630496
Bw	0.580243474485665	0.805481568225373	0.719813254469325	0.775154268557256	0.720357888984117	0.828249277272914	0.613585297009755	0.776099691149446	0.578541836843687
Bw	0.562549955735994	0.820179655438729	0.677914368606718	0.905974342045001	0.591071575757029	0.782309697404586	0.714625665969588	0.56631838039876	0.654018472873137
Bw	0.587594895575959	0.75993017129603	0.724128588781769	0.769368601701117	0.682959383441543	0.771157160582876	0.636084107289856	0.661287858820382	0.663440287526152
Bw	0.528972396130735	0.680711705200522	0.656608898286619	0.718971223151216	0.724260438715543	0.841424963075185	0.482750906960794	0.691760300357474	0.576059562125845
Bw	0.663166417630339	0.831076641601302	0.747433837976984	0.871912098224608	0.706306294136239	0.797076439135255	0.769704865296143	0.640839640991363	0.775132958197182
Bw	0.574818037013827	0.841106981040517	0.656177536937389	0.764984190984767	0.746425000715615	0.834316558390062	0.617578062087812	0.655295697167314	0.655523048112833
Bw	0.666895744916651	0.819850854474725	0.663257456086897	0.726764939868883	0.83445540971839	0.824580109545836	0.6554783084234	0.725702892776982	0.709038733053522
Bw	0.578663920930642	0.75649621003322	0.674806125280256	0.75199287025139	0.648037246848628	0.768917402912304	0.620037894647857	0.642655866219165	0.622527369969206
Bw	0.633925286338215	0.801807799456586	0.751377377566342	0.816105795110758	0.654935561627648	0.783381345438052	0.710008122263385	0.679609739210244	0.676815425199445
Bw	0.540806772917996	0.725179924115871	0.651052331114584	0.945997614587711	0.755784061220366	0.74696356384821	0.691224632079811	0.695096637975635	0.595194137319661
Bw	0.512449090462276	0.78459109511584	0.71417222553823	0.831976603967304	0.637526918659244	0.766311546910063	0.628827375889516	0.624589900776328	0.606792003539232
Bw	0.513674884840838	0.785518782236359	0.803304876165079	0.728215907569668	0.756555299992353	0.742823119363974	0.595001370876495	0.680468624513299	0.676287723285901
Bw	0.605721757541983	0.677907230644876	0.782927190314502	0.632042864133531	0.505180455542483	0.754633605581183	0.53916766675287	0.55816605279161	0.6910836852061
Bw	0.699789530793565	0.748183318829788	0.705114073791661	0.830034409121458	0.72201223692931	0.7876719483713	0.728398416971776	0.684102955605158	0.734614429696046
Bw	0.547992160692259	0.732416182502529	0.580257944386561	0.808454531029922	0.702223216424033	0.761271161713569	0.620277278472326	0.589195605390913	0.624675180258053
Bw	0.514419221845629	0.791424109642018	0.640041061129313	0.837447023259894	0.864903432397739	0.816626399229956	0.597630091129897	0.747990801551273	0.578671605918779
Bw	0.51656215054018	0.844749863318299	0.75383471907533	0.898290334728959	0.784487929987911	0.700958289076533	0.764104545456375	0.61927859174529	0.732437528622103
Bw	0.604082979961801	0.789845113611722	0.767934162316585	0.791339668566014	0.658541095116122	0.817720127662847	0.638846167332487	0.656393017081191	0.691042928640264
Bw	0.606396224786966	0.815168665213428	0.715999197507818	0.674374938982207	0.780479293107468	0.769318664794664	0.62492896832936	0.675083775257087	0.719994650014952
Bw	0.575157801731585	0.647920603148792	0.787184100783215	0.810440827115407	0.677719525586121	0.80568256729696	0.558713858899829	0.7193206034551	0.632440565224164
Bw	0.549017654810458	0.807020854671988	0.689917862853649	0.804400241021227	0.748124534555535	0.817578043508991	0.61484590796217	0.634528808266385	0.679913588078394
Bw	0.537300597649789	0.783508971412508	0.599455303219273	0.772327120471466	0.717634222269569	0.817086566956368	0.578682458430653	0.637282144832623	0.590998570106155
Bw	0.578633388611065	0.844933049853117	0.79024178658036	0.689207129319811	0.710749191917546	0.707033027236799	0.684873977266566	0.670121549281107	0.705395989608565
Bw	0.376731245188148	0.740181146534264	0.680655666626084	0.781742606498305	0.522138409637282	0.649091837619789	0.558019634554122	0.468203508102307	0.558978582843989
Bw	0.532976767473979	0.801407522923733	0.759981582206896	0.750234052590451	0.635680835974655	0.705988563901241	0.663296915732501	0.645466338983475	0.627037302445469
Bw	0.481683892943618	0.613240640930763	0.605517100942449	0.721208792626453	0.733191693033441	0.738452954012988	0.483036421647118	0.641252753273098	0.557666820200748
Bw	0.498327283680431	0.857327461846975	0.795212125142088	0.667392916766989	0.618227483288273	0.822501964729769	0.526694017331128	0.679489524002782	0.576210559058825
Bw	0.60254795394982	0.830419106760811	0.769732200465545	0.713918963187355	0.669595548896747	0.758662937343307	0.663605092109155	0.685530243650669	0.668963773476037
Bw	0.5098138965341	0.728598608545183	0.613267834420956	0.782516667809398	0.669109643988899	0.756886062228276	0.579738169000421	0.585819273398734	0.601555600646354
Bw	0.463630854518908	0.668705672765006	0.62784600746022	0.822180533116628	0.656703909829807	0.746615952095715	0.53845872720083	0.653944136344191	0.50744548906346
Bw	0.730778529894583	0.727769426551892	0.715751471585062	0.875770513171037	0.747157413695763	0.828422602907589	0.725317234286736	0.761388783570891	0.702048234253116
Bw	0.438715239504147	0.918113615524856	0.62198811297318	0.883548804517856	0.773596542433851	0.681846896246511	0.736522909652593	0.545249124007316	0.650216381847509
Bw	0.481993651857044	0.842707623900231	0.823270979333369	0.759823696219897	0.776561435591942	0.790842787434233	0.577471504105603	0.687764877892531	0.663335594903606
Bw	0.648102528983269	0.877865404753519	0.826968389631445	0.728124063124535	0.729036349058134	0.830370090373692	0.669236560804691	0.64900449623343	0.82351876496478
Bw	0.600662129022063	0.733859447690273	0.800747686480506	0.776444769864932	0.805613399167495	0.834036135493823	0.586657020852613	0.751865352220052	0.706906016179288
Bw	0.731820573131992	0.83184359032745	0.734332322786076	0.755373962323387	0.756532204788704	0.893031306465719	0.667122388491133	0.749639114072926	0.73208956087233
Bw	0.573309047518799	0.822457106937125	0.694028053955255	0.76111213285783	0.737363353947164	0.804348555137402	0.62785040615393	0.728972634584084	0.605694581951727
Bw	0.477545760895177	0.802374070883926	0.71255436378573	0.867678096625634	0.728873548061273	0.740878188906118	0.647769059294736	0.654040313231836	0.603557902477592
Bw	0.446288947456398	0.727416105761034	0.645034253750022	0.810675026413047	0.752687375963513	0.767441615745298	0.535120858644698	0.659753082218825	0.546798859256823
Bw	0.482830732870964	0.774705444719381	0.794170420512139	0.780930085520999	0.676985930492645	0.845325454743182	0.520801027247053	0.695885324997392	0.584773691795814
Bw	0.546648725584775	0.798406503509065	0.837840583075674	0.766887754250543	0.738395217718795	0.78733937637235	0.612276372690763	0.664549681023104	0.730429466310993
Bw	0.447813087458164	0.605365949848915	0.800470930050971	0.680923875635148	0.668995219276222	0.624408635998169	0.519206341301575	0.601484666489573	0.641730006310549
Bw	0.461179066624996	0.723215798285967	0.723390745338141	0.55321354885121	0.743989511867846	0.59267309486613	0.546854327597615	0.614791604922139	0.642409029433357
Bw	0.665020680990717	0.768960845740307	0.725449729276967	0.700191216986324	0.708464740263456	0.893560812779052	0.564304149056023	0.744385787295313	0.656713187506425
Bw	0.592366147586866	0.745258133701629	0.613868411447214	0.775732369879565	0.792911924707857	0.811319339063825	0.603319578117955	0.713644340974874	0.611568561196504
Bw	0.634196364251469	0.744124402082441	0.680843615076584	0.839513195577326	0.704151987950977	0.84364084541463	0.639401448854041	0.656662686813702	0.688571978624414
Bw	0.61967299289059	0.773241547213197	0.708478162253646	0.711360620748164	0.667737010720117	0.839025859688387	0.581571389900667	0.684693667296321	0.644515470046767
Bw	0.600826296962962	0.631253962941923	0.724714923678963	0.806045344229936	0.691487476381107	0.823097165036818	0.551345596306558	0.716571637898965	0.626913116080974
Bw	0.571845148472745	0.77618780238656	0.710988084889413	0.784051363398649	0.777007511164068	0.759290842140651	0.651605914113682	0.717053073579465	0.646883417981637
Bw	0.473762764480177	0.835446688908784	0.69206164524949	0.845853729672466	0.845166941506837	0.758225983707667	0.635893852941639	0.719816870486168	0.59048669521723
Bw	0.512980133074201	0.765364072408271	0.698652121549076	0.66208999718442	0.747593552340689	0.664885288387459	0.612600065986256	0.581565838169976	0.714637545156613
Bw	0.810338983198861	0.811149487732215	0.714772757796121	0.954184964378226	0.760522956286653	0.940515111347312	0.779054227098622	0.792011289648051	0.730970744373312
Bw	0.577523546275662	0.680659749731042	0.60664495208339	0.858913008034352	0.677169159189056	0.847183082271578	0.572341655883494	0.701284353630789	0.546479011455043
Bw	0.530084718829604	0.803779309145313	0.590151983573233	0.82106252345348	0.707237833047475	0.776174046567237	0.639655945525199	0.681449347795637	0.536804540023662
Bw	0.647473017839573	0.781356663487313	0.865003514318623	0.730233980149942	0.721425213653727	0.741491544404044	0.694356468831675	0.737265477150344	0.74130456971639
Bw	0.482757463422095	0.803884939385601	0.836118818003561	0.775643379850895	0.774748718266674	0.661041970318551	0.679455395783961	0.591804092364863	0.778503572794908
Bw	0.669161187817202	0.914098192119228	0.703672874976749	0.916575824208744	0.78533011756505	0.857243073164579	0.793153679089341	0.717779221068647	0.717758464226192
Bw	0.514435661997336	0.700426456675523	0.625185843952452	0.696111870286852	0.656297825909891	0.827244913020739	0.480781403250088	0.641473739106896	0.552647950837573
Bw	0.614656803633456	0.83084720787046	0.698935853111521	0.898106615417668	0.72670902585466	0.777426015763186	0.765001169553198	0.668606002198551	0.688308986795987
Bw	0.605182487049806	0.728849646062064	0.799269737022296	0.638850493594181	0.76920594289099	0.834177185782448	0.51525717466567	0.74928843286981	0.690397494402374
Bw	0.608277157540953	0.796120051906605	0.815846018313278	0.743484818996047	0.711600369128854	0.78917688364989	0.641298801473978	0.674702217189642	0.740488713220117
Bw	0.513730932345764	0.740017895915764	0.73804472829759	0.653190582156319	0.615699653563521	0.84527908848654	0.467388953062999	0.656882045843955	0.577170528055633
Bw	0.563298306836082	0.674157266987569	0.77918742958448	0.808717058028727	0.702362186058727	0.681456576216581	0.667973642840581	0.611985188406338	0.745681597913248
Bw	0.433999952651141	0.881067384827312	0.708046520714214	0.863132220691576	0.669621438752106	0.814092667544328	0.586647081333247	0.675272010928715	0.516149052015675
Bw	0.516543275326005	0.91002627178252	0.593972326350519	0.640760992802894	0.614378022023596	0.724908207239119	0.619852164138562	0.635657018655146	0.517189322090983
Bw	0.609666577871837	0.723223455528085	0.71709505903915	0.778802964967361	0.740414099074853	0.728670169144197	0.67297252493239	0.717981575778472	0.656622709038195
Bw	0.604774441595633	0.749680868827418	0.852382531409412	0.713754748852754	0.684703252482535	0.832273254644127	0.566343569083347	0.790394192123023	0.631892450694317
Bw	0.663483836772857	0.952381474443639	0.654196603361206	0.789905259242318	0.694398180962328	0.795585929115814	0.790903992185118	0.685724983358116	0.655563600676031
Bw	0.498045663652799	0.792577127962473	0.677904819689336	0.796729069653383	0.785917056489409	0.799612309705813	0.578364244916406	0.692077108046009	0.596653118800636
Bw	0.701674045076207	0.785005259967402	0.648674019122412	0.784794071609337	0.712480269801827	0.85693465652216	0.667157062858003	0.662678787129159	0.71228440660654
Bw	0.509589086117654	0.678894466441968	0.745755004329493	0.79626345505077	0.714002339003049	0.765927214704449	0.552754066500697	0.693264155682905	0.604568070160778
Bw	0.509043099365869	0.605840982746681	0.799312970087082	0.752991272958542	0.625137064233179	0.764930929579667	0.493908547431405	0.64571215951884	0.621716143246225
Bw	0.605934094883095	0.78457977358629	0.749142329403256	0.77971645309015	0.852991298242375	0.777626221681627	0.663582973851748	0.725206066300608	0.732534568066227
Bw	0.625299862674454	0.718826860150506	0.821975708557393	0.866302591741952	0.774180178352124	0.784449802806784	0.679761146505795	0.723063595572983	0.748197776194149
Bw	0.425728373010821	0.615742201145604	0.765888443768951	0.825477682309044	0.694138378366553	0.701993329867254	0.51344222498137	0.619405652354908	0.599589862621345
Bw	0.474036448961612	0.606494351127357	0.649568043915317	0.726015863979385	0.679725441742994	0.731575456810952	0.480983978914002	0.556258318901645	0.633728769109083
Bw	0.652990560550574	0.913474922071387	0.747498810096559	0.828155975204769	0.69008779697962	0.829934145253944	0.752951174782787	0.746790132609499	0.648260062612388
Bw	0.463111557234501	0.802101560771028	0.726226714356899	0.923232469382123	0.82908600025005	0.79652946187366	0.615104432088903	0.748023049305817	0.570588876235579
Bw	0.418962247620269	0.714883460397321	0.702330320383238	0.771946605782986	0.648708937605719	0.645643930281471	0.583452084078583	0.535235232667647	0.619392724251059
Bw	0.714628874976572	0.761054294265181	0.656561977618239	0.771008672077238	0.732710845461754	0.929511465557787	0.602719937810517	0.763348588398794	0.642889548686597
Bw	0.58247380916158	0.65914704819674	0.838319254875344	0.813698333206639	0.750934208621151	0.767811734491098	0.599643800775237	0.683749350381273	0.749252547489866
Bw	0.552597181466376	0.898766021486177	0.711713684123345	0.730217029116181	0.610348697652161	0.786046854202402	0.646978344512159	0.626031189985224	0.616971871934451
Bw	0.630064626135977	0.827383210704521	0.696254063212704	0.741130767614564	0.712457072238077	0.791965638383129	0.669809687027032	0.61579031242205	0.747896514247686
Bw	0.57978702368324	0.761372843196103	0.745963341507587	0.981937738591612	0.671843400082928	0.785913640998114	0.728772075043863	0.653207216900828	0.671611896427347
Bw	0.46080631122709	0.891923483728844	0.748493850169136	0.763041702114274	0.652740100673329	0.733803982355341	0.629046566864832	0.574980810501728	0.64364235523445
Bw	0.476256533195738	0.614537161348953	0.607383105679223	0.641640232018157	0.644965768433576	0.712781982278144	0.460076879813071	0.585865119710363	0.557308803858328
Bw	0.561193636613066	0.738822945848951	0.716705566669854	0.684634076115971	0.689910413981576	0.71034591291879	0.608047998826207	0.719122225604858	0.591599909951352
Bw	0.405350486612148	0.716210752694046	0.660510275977379	0.708380616443792	0.687753387961628	0.673287835043378	0.517477377700584	0.610969710015065	0.529755731431089
Bw	0.530862145902421	0.901604507282504	0.833910143964387	0.811430692221729	0.808392220907458	0.872269520406509	0.610260805929343	0.799807519527958	0.63022642790027
Bw	0.542918291812688	0.679531209903914	0.735179510302126	0.796774240964438	0.807877636164394	0.764740583851251	0.578103111150903	0.690351581973571	0.681154001177858
Bw	0.480906509211785	0.793549736656886	0.711776487773823	0.770045404332325	0.741685288586575	0.780775631556824	0.566119146746194	0.659849867077119	0.60762761780818
Bw	0.69078774204355	0.834917672425072	0.855694858740379	0.815651361351932	0.724181604406362	0.857209309369151	0.70562671611491	0.758363268470269	0.748968236030994
Bw	0.459634356766729	0.810183360083398	0.733827021320455	0.766724901065656	0.684742143521476	0.812432201480325	0.533707270114451	0.658299156496201	0.571828147324119
Bw	0.447886050933513	0.717441355732907	0.542148065289108	0.531072667626546	0.685323146473128	0.655814432649029	0.469127573316058	0.587819588431548	0.514686975807204
Bw	0.554664933803449	0.842984218484401	0.7611661888135	0.760503085253847	0.778845125010879	0.850286698193501	0.59029445671948	0.758809429882006	0.627829161414274
Bw	0.680272500823881	0.819946049513807	0.644593961505215	0.702031762241852	0.707968747683978	0.794415548365544	0.673755361607603	0.747931012927447	0.613000198418739
Bw	0.592241509575826	0.689767123284416	0.761695016092983	0.853871808457323	0.474040420886305	0.7965628327833	0.622074836450199	0.557652725177817	0.641258388568434
Bw	0.455168333903681	0.730068701324293	0.706022797978813	0.902346089992245	0.612378207007931	0.717971126261952	0.623972757086317	0.566485885204655	0.597243229200886
Bw	0.547263257899005	0.680109375520344	0.691199230573369	0.86232983387716	0.680062020710854	0.775227841803783	0.604694866203929	0.609362503737839	0.663778190790513
Bw	0.702426799132137	0.874402256964722	0.7273188314116	0.733828572775167	0.805279911214899	0.762724045715207	0.770732847781779	0.746832567550255	0.740670870950119
Bw	0.521729254431825	0.699513699625577	0.733196005399397	0.639181335485836	0.677617050314327	0.781574352465106	0.484849217931182	0.706990365787296	0.575024356631494
Bw	0.47899697323841	0.874193233871671	0.766877907533416	0.845066083221408	0.605370723638581	0.793181147656445	0.630736849304766	0.593378228565217	0.618569732582863
Bw	0.517122744202857	0.776478665081137	0.671372433738994	0.746408578781963	0.668929413071188	0.762504685706917	0.587341483555041	0.600148302878735	0.629554079489895
Bw	0.517728622871848	0.831360186132696	0.721727338497984	0.932020826441126	0.611458173024693	0.74043241865239	0.734614085635127	0.553488569562668	0.675231562785582
Bw	0.737703502779741	0.830732232387031	0.758443265973311	0.906255685493517	0.803069018199562	0.918758389047191	0.735407040291173	0.835582052721512	0.702073813280828
Bw	0.55759161003287	0.861261842012276	0.640102091366163	0.744708613893601	0.603105855522097	0.806962294578211	0.62436511993889	0.618761669429318	0.580473785914385
Bw	0.537447952326782	0.939249877653132	0.68947603987258	0.818717114361365	0.695713918992505	0.780164799230664	0.71118283807706	0.654777690867429	0.618629056915975
Bw	0.384098609976452	0.773059214866913	0.733760641867673	0.677316549126463	0.691229159317262	0.811774638220153	0.42285938817748	0.731394037736833	0.459474467991383
Bw	0.739353726090911	0.864383777416725	0.608766031929836	0.906020388218408	0.666690483499968	0.866003823770451	0.80219155654123	0.756928052199939	0.592147665633959
Bw	0.496469775404334	0.859017520804792	0.882345504005125	0.724873706064103	0.820899977691229	0.679311871607128	0.673031799146985	0.669248199818089	0.755603472457739
Bw	0.514049192204936	0.818778598992764	0.734832316746848	0.696436434919712	0.607807092207776	0.722795110011816	0.610501252374138	0.597995731392203	0.627009870186486
Bw	0.651082665616155	0.551686734649073	0.818478698437702	0.908101119911744	0.787945733448144	0.88042967892167	0.538204407136714	0.772305489506021	0.726057071533638
Bw	0.576401485068718	0.777490286595649	0.715551767979516	0.867452887320633	0.812789767966696	0.720291541766076	0.739495709051741	0.67462618609939	0.715318939454534
Bw	0.695753094679374	0.674391922594996	0.77753252794553	0.718340600135179	0.672649254636925	0.784710660431808	0.61719499267547	0.683242214165063	0.745990953804736
Bw	0.543862313985266	0.791113452823165	0.794221553939473	0.990037831158408	0.712304575480317	0.752958611145734	0.751880081039672	0.61973427581952	0.735402998507466
Bw	0.55917912993263	0.772553962983262	0.549102424399841	0.698092557545541	0.650678721605236	0.767201699438866	0.586163765252094	0.543855945118169	0.628391159109734
Bw	0.666874106031738	0.688710894764371	0.807065724864781	0.847292998566265	0.65580251427099	0.812845930613147	0.655744587271272	0.620359388247843	0.805082768586101
Bw	0.550630635406134	0.786335127739402	0.756723429467559	0.749031559576914	0.553144393002117	0.789580060869688	0.597836743506253	0.590165450219255	0.636966994557031
Bw	0.613771745009312	0.897171740459003	0.794793916045642	0.749497672517012	0.689645517835533	0.858854534619199	0.645429628075053	0.682219400120132	0.709034712047776
Bw	0.662209059338123	0.958392876198085	0.904857991623417	0.87279194091885	0.814945245987802	0.879992680478773	0.766455988179354	0.848647528970442	0.73070480893022
Bw	0.512172995756616	0.824482563960387	0.744939371851149	0.823679924224185	0.725356661499879	0.722740591351058	0.684313816731091	0.629356076060567	0.674781307083431
Bw	0.590075266121079	0.588092255764486	0.646821852748397	0.698882424459049	0.708990901125127	0.754636691684146	0.515347384286041	0.673581884033823	0.62110463871096
Bw	0.571806403296398	0.649166124049384	0.596169365509995	0.827474714822838	0.704242370917978	0.821128907793344	0.554406595543501	0.651861473651066	0.592568507291713
Bw	0.466121060678968	0.629093878573324	0.763685843778519	0.880592025822852	0.841894272008534	0.753436107872492	0.53820309744728	0.688501897110929	0.650442443689917
Bw	0.494169390376449	0.653386479567721	0.723451909593399	0.821549510216638	0.627840591636167	0.767367193431406	0.538001213729572	0.667390405189569	0.553405291333936
Bw	0.487295596059768	0.723874413578124	0.759242779504619	0.837460901600399	0.859651638603652	0.768618770467549	0.57707976876252	0.712568426032601	0.653888741709019
Bw	0.592358142684422	0.850006829350678	0.781218440004791	0.860249110799237	0.66817123730768	0.856820398106833	0.668134979992893	0.700472322120831	0.652787912237568
Bw	0.495258776241816	0.873957282489802	0.638595863705677	0.88964099219176	0.844287035013639	0.81856690935193	0.646602327345766	0.720277523030633	0.575703768131156
Bw	0.491385995777877	0.794282171654502	0.760817032319998	0.743620331036798	0.626871914115343	0.774600424852722	0.56591972624624	0.613947084781361	0.619142003128587
Bw	0.463491486997459	0.613185344505619	0.807252751496731	0.706038601159741	0.680468348359891	0.614000476441086	0.558220705432548	0.610408512678121	0.658090419340946
Bw	0.613692023609224	0.716705663516417	0.737521110893009	0.651608944137018	0.807695049824956	0.756896681562015	0.574313422866419	0.733573533298442	0.696954751632908
Bw	0.587788849043413	0.567659130892325	0.523380841260356	0.816700154476639	0.750652755835978	0.77551359914715	0.541990475245306	0.641741197177323	0.586532720191281
Bw	0.52757771874737	0.689402321629077	0.888533675982989	0.771355393490275	0.745115659548291	0.746524488789692	0.574070301187056	0.676336382485423	0.733319559666908
Bw	0.343275101623895	0.561653111017843	0.584109467091342	0.806175900883213	0.671508425502323	0.712333193714962	0.405829557203919	0.596877331211577	0.440122521145694
Bw	0.361529479471053	0.709294431574034	0.718478330544395	0.87055430355822	0.621504592281202	0.728495765533499	0.505146161186171	0.580099110309207	0.511091849652169
Bw	0.565028574823788	0.705025993391751	0.586948063830378	0.752588686153654	0.723158945231592	0.814927577045593	0.549671394189125	0.709141430727556	0.544339320125607
Bw	0.528433904508893	0.8316753575406	0.722753337524291	0.768491873168197	0.653319646001973	0.691275815093897	0.701570245489312	0.529486833132948	0.748541415212979
Bw	0.520033370128849	0.770526283280229	0.831015344189342	0.818475728213977	0.750681237159453	0.781208263015887	0.608764738164205	0.679763747409419	0.694553778677097
Bw	0.531104218092058	0.890531334570115	0.782222919000264	0.808343287688611	0.854693097521987	0.866928763455528	0.607621476618376	0.812488477128756	0.617158117199125
Bw	0.501620877284951	0.801623055433837	0.749534255453083	0.580031130000386	0.615002678067178	0.732777246804244	0.517082009409197	0.622269307455456	0.6054119888167
Bw	0.541820387404938	0.713587925549525	0.78948175976174	0.7533412277121	0.592568051443838	0.75176939571643	0.584491776774078	0.591331817124999	0.677317873948935
Bw	0.441745552904523	0.724174071934049	0.586969791512956	0.710502864646253	0.605188578557429	0.727531716866296	0.511919959353705	0.587788969313392	0.494953433986401
Bw	0.541522216543293	0.790749694746723	0.889147610755983	0.720738244564423	0.857804126945277	0.830410136130422	0.549957688509659	0.779464205630527	0.711523651425129
Bw	0.504710132413743	0.763614634724905	0.735645119404583	0.608908647123154	0.702407891339439	0.741493034591035	0.51310375911432	0.700208737552565	0.582960304450701
Bw	0.485603442291892	0.747622371953618	0.651613157522701	0.840849236019795	0.586515427316539	0.827805299499863	0.547679624304652	0.603139783428921	0.539447749290375
Bw	0.464470886807375	0.623996277103621	0.688202317738574	0.881045448996459	0.650089651296777	0.719724598909336	0.559233087820187	0.58528849208067	0.599416373992034
Bw	0.610384494700807	0.709110429016043	0.728383125934422	0.821018790843755	0.735034353679609	0.826440894524276	0.607064973982734	0.717478099595042	0.661259648396576
Bw	0.575526767735523	0.853270029399363	0.79896560334458	0.785273028357935	0.654375982184362	0.733966183240274	0.721836905753839	0.668452702834576	0.671753529595331
Bw	0.496904954158315	0.687320110772466	0.70762769376331	0.805390859629772	0.667237065392809	0.712414957564408	0.593689936352673	0.564085536878215	0.674363272828675
Bw	0.47150512840546	0.805292056898456	0.820032840617471	0.806317577984683	0.68024431329469	0.750551941481756	0.605224578330035	0.611297910509584	0.671535247229529
Bw	0.480753790837436	0.73394825195021	0.55757952612438	0.689255813549046	0.556581651134243	0.788735431760757	0.4939857030583	0.565673600360613	0.497286156527415
Bw	0.632368052023649	0.84543212878741	0.811920842268128	0.853168688536005	0.708104069686694	0.859189789230802	0.689657205001762	0.731188108741575	0.69666610444553
Bw	0.466231675045921	0.751320879675484	0.705049947289529	0.770808381658008	0.773917597775015	0.682297485339161	0.612268623724166	0.620262676238817	0.647294533413156
Bw	0.625186987141096	0.763386899353193	0.747336807464486	0.671210564653155	0.673574776016322	0.751553166785679	0.622944326677138	0.680570539231884	0.679831994805152
Bw	0.459510261944874	0.647235603816832	0.707400852489215	0.732546434354802	0.692597534993063	0.656615030952271	0.551422346105934	0.620621689637918	0.596303750211106
Bw	0.452925184105996	0.779588135082055	0.628134165418379	0.677511904986428	0.7512452962656	0.614049012426334	0.627580407567222	0.517931736050509	0.690188805960653
Bw	0.471137666603558	0.756342080733474	0.555757682018585	0.82661410238243	0.653052108163387	0.814327457371491	0.54364265164499	0.670920979405418	0.459179741276623
Bw	0.512291634964319	0.861977299655019	0.679781819095271	0.910855026590858	0.822904087441209	0.796722044309553	0.683913854046291	0.710117655393158	0.612106571774384
Bw	0.584299563292285	0.826200675039273	0.802791964344304	0.876086804393866	0.788518890333967	0.881981087952059	0.638831356110548	0.760960884025338	0.677129061979976
Bw	0.555030712583775	0.827857162428063	0.679959432381845	0.885136150948303	0.753962792659194	0.798435042997406	0.68751484510073	0.678335931207733	0.637756851383789
Bw	0.42647138247791	0.732366321185818	0.535928678423273	0.6358223029037	0.642411734005028	0.739746379376552	0.460136299948759	0.604639085437102	0.460303227421598
Bw	0.549924401783315	0.773348374942296	0.7874259557927	0.732137516175094	0.7705919479292	0.779600087979634	0.589262323360465	0.784651536054547	0.613123496930393
Bw	0.404488947210546	0.688222313973198	0.79982744285568	0.852786979325748	0.661478362008117	0.689617263626254	0.555958687730393	0.62381377293075	0.57353172027516
Bw	0.432909572797051	0.915004890327472	0.608986187174793	0.79015421159213	0.802336004469411	0.83279403704452	0.553542157746266	0.655236191068057	0.541804654441361
Bw	0.656792521516435	0.790951366165501	0.702745390024052	0.6804863587407	0.705849330129725	0.833024463717242	0.600169396682735	0.697148525573324	0.67915175561965
Bw	0.61649206878109	0.819348978507122	0.815106237859257	0.810823497208453	0.654957602387747	0.82930438864828	0.665019725162656	0.671860853547953	0.709507942259313
Bw	0.584605666796742	0.85654199312429	0.738209906276555	0.723039259813521	0.720971377948271	0.716489738740941	0.708988294437338	0.609669564876297	0.753146439089829
Bw	0.480116050818118	0.847468109778545	0.587143700000517	0.672011615630722	0.692450674553149	0.801451532635027	0.525638276591478	0.702909398135713	0.478725945319981
Bw	0.579259947662629	0.689224962567416	0.690650121552268	0.813711482753816	0.756636127594549	0.774851392205051	0.609890045337279	0.677997333432389	0.664943062143405
Bw	0.464564050662979	0.747258199661766	0.494922877382695	0.684269488775273	0.773797034006885	0.810664245274276	0.473138139346836	0.730393420534462	0.433095103870649
Bw	0.451527744049663	0.719360638131696	0.668853855896429	0.820045563144389	0.615979995853111	0.830694978794811	0.498353842119392	0.580961241944742	0.560928745040366
Bw	0.407052571912012	0.686217962748218	0.537167194278491	0.705025760106298	0.650639746688806	0.706294632398627	0.479246711357929	0.592663354312645	0.459824713234008
Bw	0.630848874995899	0.771534949012402	0.694132413907412	0.92259217138791	0.769344246307182	0.851593673669293	0.688591051433116	0.755688271767056	0.640692386842293
Bw	0.520681349107565	0.759566822077571	0.685318432841976	0.809528787980172	0.735442763729332	0.795749224583621	0.588126361531149	0.702763988661116	0.583265170409582
Bw	0.407395032004563	0.856638732696702	0.687710089029236	0.612911033858505	0.699146607898203	0.748658506003499	0.477738403288512	0.644689408410954	0.523169460147998
Bw	0.474798449301708	0.833265359094923	0.645384444167137	0.773790674613172	0.768279587365286	0.7945383419159	0.571692569430921	0.673828219938349	0.565825076915736
Bw	0.637139650279618	0.821789757580348	0.766907658494232	0.611940512761897	0.817680455995368	0.682504400384083	0.68606340251273	0.749709116442664	0.723571453746792
Bw	0.467117635439355	0.814022589104098	0.831595670567729	0.782081117098429	0.675390281257625	0.796958853163	0.559036864879565	0.639983508594875	0.640363756964107
Bw	0.566049356610092	0.740156705459181	0.640938377973246	0.746079267767509	0.71536518905376	0.770554320213502	0.597730441372733	0.639222560230701	0.636522108894086
Bw	0.493498714742386	0.730398172168936	0.781067761263861	0.881969366097489	0.694288554724951	0.749965029641817	0.621095605757962	0.591564540621789	0.702006331741278
Bw	0.635960388091369	0.730151463320495	0.590734985364973	0.678281649872401	0.666034541141553	0.81018846493491	0.571368122437824	0.694861620723909	0.571454094262534
Bw	0.734899205037027	0.849311585121461	0.683731125353135	0.77956522600132	0.768552486343671	0.843004572040046	0.733840358561768	0.693548721868288	0.764623188097103
Bw	0.59425792093261	0.81784032792693	0.809463157615009	0.75127598498767	0.770493426391644	0.770403962744176	0.66309664482068	0.684247250088012	0.754074535347867
Bw	0.546349154977234	0.789511304835079	0.691259875771577	0.84524350138719	0.530389255422256	0.800880582298694	0.63724418615084	0.534877787324976	0.640053581637541
Bw	0.613576199398333	0.802961344165938	0.760722892579347	0.751712780731457	0.654905100673733	0.899609552429868	0.573265747158312	0.722103105541219	0.628419562961456
Bw	0.573835735270151	0.846021908744139	0.812945020254044	0.713278501325178	0.692065006827972	0.891553076081248	0.553101734061341	0.704377263101745	0.668126106347684
Bw	0.599533977853278	0.610711452100642	0.666123384152614	0.775540455491445	0.533474294763498	0.759548499264849	0.568784000856428	0.591552822132956	0.603014546465759
Bw	0.537689845357278	0.769015736513387	0.699744828792129	0.705847148507356	0.656333015564044	0.845140504787476	0.520622461183562	0.697092156552269	0.564642624144802
Bw	0.548217148960462	0.662118522790458	0.650839226655796	0.750223249763564	0.620195630699328	0.708700425834927	0.592820511485829	0.566277546987109	0.646061732185886
Bw	0.447265858030661	0.833414875132298	0.650000443713461	0.91776449530309	0.610081046394512	0.648090879819336	0.754749652866368	0.472010593921146	0.668794782283165
Bw	0.440541145368367	0.870801973992339	0.751215628083957	0.892035145400274	0.725183815927289	0.754613734406957	0.648336580319934	0.620686159102742	0.622196267915764
Bw	0.551969375035468	0.740136797229695	0.808049899538395	0.810079328004307	0.694950341406868	0.863520066303133	0.554069084429786	0.729240374376426	0.628059204904934
Bw	0.44784396793064	0.719284911528987	0.574181589383656	0.850868783656774	0.679446582460092	0.77600668982054	0.543744296697603	0.647893297556312	0.4823741799286
Bw	0.529349849502027	0.786809893430814	0.778565844733629	0.813522087908878	0.637432655006574	0.832643195384002	0.58370807245688	0.644196786921878	0.636741386461489
Bw	0.524431261317343	0.817196777814127	0.773308758289469	0.901908601077849	0.624085067347808	0.788453897873399	0.672990385155979	0.606516727814691	0.659701408804905
Bw	0.597201416329039	0.862897908176633	0.711766937469159	0.763882378006188	0.779112923878882	0.822171685297697	0.653293958072696	0.725001462136892	0.660237948940188
Bw	0.550281563066837	0.782525185512735	0.716142399667102	0.804900347258994	0.698892468509771	0.898476283319665	0.549174440682138	0.710456936424267	0.595834136383897
Bw	0.528377797090669	0.747346207862374	0.880423732841699	0.861782188282341	0.702087513114281	0.771828443437206	0.631522012906656	0.69840467955807	0.67906481089517
Bw	0.41873844421507	0.861649532582589	0.836420863230971	0.710919857763985	0.928082151907126	0.72086451919984	0.560027183466954	0.722480264568371	0.654349970271781
Bw	0.533615230302521	0.756694866182972	0.672358506603709	0.884900388178279	0.684989802850691	0.785846842062092	0.640753539935754	0.620976409380305	0.631830203534322
Bw	0.474632896920001	0.811903192632604	0.605032898843829	0.740006021916173	0.831026449088347	0.790086301582317	0.548348963940031	0.690240081072961	0.557400825051677
Bw	0.509810566430381	0.682790136310121	0.702008974311529	0.721080972739274	0.727466655491181	0.791716204768175	0.502593889178646	0.678028998899997	0.601351118831479
Bw	0.638531716867072	0.706431572749084	0.596159811247028	0.876794444130438	0.838549663588351	0.877108538502876	0.614299607044242	0.798196702505496	0.585157411387249
Bw	0.639934948522156	0.804550750732194	0.678335063664305	0.896512049300266	0.706927670620413	0.838661720436914	0.712158696555021	0.680973417355581	0.668097569875905
Bw	0.477665921804524	0.874529257803041	0.471707160305404	0.797636438312703	0.735669845964772	0.750293595095862	0.640576721868567	0.634781219578645	0.475367024688415
Bw	0.630842524580514	0.869172948124408	0.753059021509155	0.981094680142315	0.614314547935925	0.872356695533591	0.75822474994086	0.648139009360991	0.678826868399779
Bw	0.545908979058339	0.591866285112865	0.749578919624026	0.791360715352155	0.778162414414015	0.811352816305397	0.496518921095861	0.709744203212198	0.657007076720576
Bw	0.607679847111401	0.851921080737645	0.733221471755634	0.834024865950252	0.836123208799963	0.810631192030196	0.704712791166081	0.743676790877728	0.696203116797941
Bw	0.483856619778682	0.751670829094261	0.629917341772597	0.831619960689716	0.782723453360908	0.752378759494436	0.598884398083517	0.627164196962681	0.613325669522552
Bw	0.592799756604835	0.870172942877908	0.699628749658323	0.904642630018244	0.690031714834729	0.795560742876517	0.756229734528625	0.666441248588542	0.651630306717489
Bw	0.527738992042132	0.830754482802484	0.684998165397158	0.708141289237032	0.669711751820526	0.757823789460586	0.60502450017944	0.596661838952035	0.651032613783799
Bw	0.554398863700557	0.650459153872755	0.600317365597993	0.827338365124509	0.6142734059194	0.824783601070112	0.541348576774169	0.691755807978872	0.501676572019206
Bw	0.523202049305789	0.706779974216937	0.654613056316599	0.748425183624559	0.776114808725389	0.800290463428926	0.53066494717463	0.678225942303175	0.609554182332592
Bw	0.422557596201948	0.807415348736117	0.598334214131594	0.829572248971612	0.697196198715537	0.728840821149731	0.59146002564154	0.619297670346622	0.507641432881361
Bw	0.512893162042227	0.876768491815919	0.767613236371761	0.714421137147394	0.788075588714931	0.711706728776153	0.659087417296728	0.69909514142737	0.65557423292974
Bw	0.622668198507601	0.836040647740729	0.777940892871293	0.929508662305268	0.646799978915763	0.81921021259603	0.752366856512593	0.630443808922835	0.731704632977526
Bw	0.568543001993284	0.871774666786161	0.72387961860787	0.713662456945933	0.702032620751988	0.743729873919153	0.672499113192393	0.619941245248937	0.70497563689128
Bw	0.469008137100743	0.818837023534932	0.710524481726738	0.752949494123313	0.685268162749075	0.785647791625728	0.556588935717649	0.651215592067487	0.573704860365377
Bw	0.64336210628872	0.77609510316443	0.713916386916276	0.761650990834432	0.769473123904911	0.828182963845809	0.633808407086215	0.693181414162373	0.721136170656452
Bw	0.283198979022996	0.625322441529061	0.698736150524811	0.781991831996416	0.769092000228716	0.562029587952158	0.476254870940011	0.532858734698619	0.534946114787079
Bw	0.625093554651095	0.85533716120479	0.747094333294775	0.704767187591781	0.582338882315739	0.772659683740162	0.675196900445925	0.5825265501156	0.720579291609084
Bw	0.647674261166975	0.748729132374209	0.631263529708213	0.859302260507931	0.797808665206264	0.783962621258111	0.711633186746	0.61204468848498	0.774213829061878
Bw	0.535288146543402	0.857296090709023	0.748836539323408	0.770077854398195	0.811943171245776	0.782650252873631	0.638656994409431	0.67095741218441	0.705188524996501
Bw	0.641264872373771	0.815216256012002	0.70125696127372	0.74744710029761	0.719405048210182	0.828260250906652	0.64529803477507	0.67887651802985	0.694173383684663
Bw	0.513178202203869	0.784097997400968	0.541361118979478	0.736277001780669	0.569010989720082	0.749884178158457	0.592641868627947	0.53787916819915	0.543541305357188
Bw	0.564993192685506	0.877634427114186	0.692753317453314	0.829608619279789	0.699212350007892	0.827684208294594	0.668275303814574	0.665262730812061	0.633617872811526
Bw	0.488561806078023	0.749790426513304	0.731149003992949	0.908048237677129	0.776115847315951	0.84640022333412	0.567200292644667	0.728332092381678	0.58376563351893
Bw	0.537265145043224	0.727883655009355	0.756836603195208	0.842112643923208	0.641577871561137	0.845019830073336	0.56434798756007	0.668487377803218	0.610754819314506
Bw	0.521833976920222	0.762395711871201	0.855028925896496	0.84259530380449	0.632400959848121	0.809517580085794	0.596112556706343	0.663409168977108	0.648468648512721
Bw	0.32265234749753	0.766447593223422	0.650270204725041	0.795698005970763	0.677679141674797	0.693998706490917	0.487474289345573	0.510570426143154	0.533555433028935
Bw	0.541374961158294	0.785960161334752	0.765884720661037	0.668616278540146	0.707801226345127	0.822329302201092	0.526022915415547	0.698042063820862	0.632655071808664
Bw	0.610958952773431	0.733880872079129	0.533314056410675	0.904389047616167	0.724497309116138	0.787546439669115	0.695641940787559	0.665138244817827	0.574260978796696
Bw	0.497008989825132	0.698386567216094	0.736179521525351	0.725357420368282	0.751934836219177	0.739641696698276	0.539080224437252	0.655578367402877	0.645249248077681
Bw	0.573877111161034	0.914964181336188	0.730305199123156	0.850770645492261	0.727964122753806	0.884347973463384	0.660795601935497	0.720821513269313	0.628725547841298
Bw	0.637337407203645	0.736646344917358	0.741952703735968	0.827227789619194	0.73063294026863	0.850890855486231	0.625597761028695	0.718351666291701	0.685424277163273
Bw	0.569773722866024	0.63141959426157	0.750627471653032	0.69190779279039	0.717109162688952	0.755571197470821	0.523725517534909	0.750536072470392	0.605949630394506
Bw	0.516909890839064	0.710593829453421	0.726787676235324	0.805130850353797	0.62746555918481	0.766847212917822	0.578841487963936	0.634992338142061	0.600951893758493
Bw	0.598288893944883	0.790222174481488	0.73471602600596	0.843285281010482	0.695825823820122	0.839111561978013	0.645560194492047	0.759682267571938	0.597569846961746
Bw	0.484515403285597	0.730664982306372	0.49461668346091	0.851320410610184	0.795555389907144	0.75346342691674	0.596600723269703	0.641092969743409	0.516705994665613
Bw	0.595405279393087	0.851438804898199	0.77452604889006	0.778173619856292	0.64602789062897	0.828701422125734	0.649078164076885	0.6774318235514	0.658467570124473
Bw	0.629671956991953	0.835945706277125	0.754479207855799	0.890055308500008	0.854746926626772	0.885003582912626	0.681597386563465	0.797312512094065	0.687760988207622
Bw	0.594981078976248	0.819918425964595	0.628748489972878	0.757853780043438	0.700361207571237	0.81285583779244	0.633713004163375	0.646278334082037	0.633551414773016
Bw	0.523154814852196	0.734577398265376	0.720718252527169	0.86483519409402	0.76100994298705	0.771012438087426	0.62230894644254	0.635374020249817	0.68469096873429
Bw	0.639943931425974	0.870166396355296	0.640960260830219	0.75461990181796	0.613276467028295	0.812709021614459	0.690313835493681	0.628696774027908	0.633838070736341
Bw	0.670822203059185	0.677077077148656	0.785534910969353	0.83164529399273	0.753484944716429	0.798351284224004	0.654528287761326	0.737805495012769	0.732188854370223
Bw	0.570570159870221	0.82514295892439	0.813517167573236	0.843830420182529	0.650419161149722	0.813663865837531	0.664177140414678	0.636900643251309	0.706601218222
Bw	0.551114299609401	0.685365309062076	0.567015993408452	0.600875612154319	0.763011042320762	0.784114119349931	0.474518311194028	0.694854450572849	0.553373083553514
Bw	0.744500418559649	0.631976858921477	0.706615037814904	0.769155676286799	0.81859448410024	0.804344295889883	0.631361741500406	0.766361525530798	0.744121861687235
Bw	0.488572325148253	0.758811955825624	0.685539145124639	0.812261801088474	0.759012735498624	0.735026232362203	0.611227942061541	0.643466020255984	0.623659925495984
Bw	0.49515993576589	0.647603567536923	0.722367628150626	0.750288731215551	0.634070144397993	0.703497129204231	0.549869680082072	0.611672566863074	0.608006724079602
Bw	0.409788215002306	0.684078556604519	0.733475614250498	0.715961931372846	0.696507152255729	0.781252579037576	0.438778612965481	0.608273755614159	0.579626283618173
Bw	0.632181399101787	0.819928549890058	0.746259653998613	0.821859828045053	0.719337820090586	0.85191192259185	0.664582580536325	0.682832806387605	0.712517171239176
Bw	0.555144026035705	0.921606662879997	0.748097301098526	0.955584668896216	0.814492470613928	0.758295613030421	0.818417844237435	0.660528894833784	0.73497979648689
Bw	0.512857780906727	0.745844054815449	0.75233870640709	0.877529037302803	0.670951986084797	0.812256103877644	0.594627058493596	0.646089947849063	0.628697231100326
Bw	0.599589904447364	0.781136858259595	0.677921698805976	0.955979632725279	0.752227045390429	0.817078524203757	0.716291161458052	0.682775854839891	0.664727591438316
Bw	0.449348161373707	0.785009536139056	0.521594951894501	0.738136538701915	0.825253396006673	0.80419819510996	0.507029595029034	0.70243874438608	0.47613194584032
Bw	0.355523522212111	0.71846843043757	0.776614127684325	0.771893898539363	0.705038945022038	0.63874798794699	0.530346304269346	0.581615430996308	0.577504317620045
Bw	0.292673373403611	0.799879319561268	0.72705871289893	0.765624562599943	0.638624206186747	0.759379043268626	0.418623642454439	0.630747787157801	0.419060100461415
Bw	0.523845167153992	0.82526595861099	0.775549818728243	0.667985596434663	0.746919133683178	0.777114657981873	0.562200049953079	0.742769901793314	0.607952787766329
Bw	0.617652541185588	0.588926968402314	0.741463935136956	0.675457413174993	0.721433734863555	0.735824095467339	0.533124236098064	0.685259366152142	0.697427113127315
Bw	0.432724610814506	0.754806549248992	0.623712895839985	0.812343167228627	0.742019589148766	0.656811901388104	0.628661471666363	0.532906550673063	0.642327823711748
Bw	0.553567030457395	0.841481192856832	0.790547583325202	0.890295132451831	0.710761793044725	0.764480310924772	0.727443802292239	0.651475718873145	0.704665977605163
Bw	0.495341956174276	0.769688279292107	0.65893470754114	0.834660233504465	0.726734793826693	0.747697871362182	0.623390715081953	0.658248343438756	0.582137879551094
Bw	0.439134206315522	0.777748175723503	0.582874140538549	0.805460541061671	0.717157019994164	0.728817956398366	0.580365108478511	0.648751211591077	0.497866255135891
Bw	0.564712414706278	0.751735972289675	0.740675331436532	0.748777147271926	0.750797790552533	0.80462902723733	0.57885235401078	0.760611001883427	0.607420621140684
Bw	0.422771549727254	0.812505194779015	0.661969789047253	0.712362922769622	0.821904674439118	0.689819364276764	0.567135400519784	0.580065589130701	0.647192009157474
Bw	0.777519332115825	0.766560353041402	0.753995481726421	0.852997759312142	0.754672651414993	0.91248598643493	0.698088938493151	0.828330438242372	0.700952755132967
Bw	0.410165479646433	0.711885353473372	0.636166214927888	0.814710498496626	0.580824921712123	0.646693491751988	0.593676458255749	0.490043872181773	0.5800716900742
Bw	0.548995179262351	0.767302001766768	0.668928046868736	0.832221029812792	0.677927831400216	0.789533753903472	0.629716390142272	0.677342556436709	0.584268632150118
Bw	0.56530723447936	0.816118029078755	0.781543832521178	0.709981404959843	0.879323073204703	0.809409581686429	0.587067428004818	0.762153995165957	0.698577892953618
Bw	0.563676137035062	0.866944980643497	0.728036313739755	0.812403093656321	0.910638601698595	0.818004336421788	0.660348046030435	0.722688503413536	0.717906720790911
Bw	0.578817648773393	0.711055156209451	0.758361467170191	0.93625808286891	0.766576874934931	0.765925973744018	0.691364314475973	0.720094339720052	0.671830568778722
Bw	0.611785537621576	0.860080336799172	0.788872872236986	0.942857086269245	0.684801656278805	0.876408770336447	0.715071300824282	0.705756482571712	0.677317781843286
Bw	0.577972981365259	0.85359201510587	0.68700854151886	0.753987376202239	0.826772599066275	0.841973910990453	0.614303045910188	0.695524818893979	0.684212809123859
Bw	0.609172865176036	0.883244420769482	0.649810762136106	0.543568292357577	0.654718852092692	0.796257419588364	0.553346142356524	0.697312309508933	0.582944933733106
Bw	0.434765395698354	0.74783105209248	0.546071780827	0.816935651649676	0.675041267272936	0.715468410159685	0.577528932360906	0.585417428798097	0.503992844384798
Bw	0.427987199938718	0.838004456016961	0.689816112665708	0.868653104631708	0.682785917883477	0.699874553890687	0.656642194382575	0.546747098321446	0.628800135610085
Bw	0.570069118377784	0.812713064086179	0.832612868454768	0.780861719779231	0.747381496697926	0.871768764975776	0.582404365450831	0.712963044453483	0.702869930928456
Bw	0.660611258208438	0.838261875775977	0.799406763083733	0.907273015093289	0.690463314375818	0.904198286449869	0.698948922933497	0.760848613703983	0.670817954470947
Bw	0.55041418282792	0.885981884096291	0.633773144469483	0.762849450314006	0.740912617846884	0.761228055373555	0.67949679249223	0.65199419192949	0.622324023010804
Bw	0.444014624862978	0.671583129857919	0.676361867005091	0.781810742882461	0.643847941655489	0.671367662894557	0.564207305843509	0.555852036199659	0.601562284191902
Bw	0.573623384697773	0.815596047536509	0.52514832728376	0.817500908948034	0.756209277734402	0.806272596201438	0.653498964587025	0.673731284490299	0.55362264117009
Bw	0.557936243722671	0.748146934423132	0.716740363154168	0.762992485646916	0.777667816383736	0.748968491449472	0.62267908163502	0.711066286560179	0.645530778112478
Bw	0.660467438654005	0.873713406594078	0.786992077273986	0.901243994402223	0.697146505378984	0.901780020830281	0.717146562183386	0.729541535046965	0.696702221057816
Bw	0.441550331018282	0.847616861768084	0.755478446567089	0.725618086356587	0.792196419957858	0.640412330922566	0.654835550358019	0.621178359786638	0.662939344990693
Bw	0.575530171866846	0.781215133704916	0.62169031922109	0.91727352151918	0.638695150923368	0.786619328068364	0.704358544775446	0.641524740404758	0.582653648527238
Bw	0.524740901010417	0.670976541509461	0.701998029661304	0.645582983953007	0.676102940658405	0.727483509947909	0.511972222629042	0.618731382041978	0.639774529092993
Bw	0.57884057785166	0.736597571034721	0.575919468154857	0.617606894788963	0.778656887378029	0.773340276539639	0.531247576233938	0.679567951203835	0.598795253400047
Bw	0.514366629557244	0.794311875874172	0.732278955372938	0.85676708900173	0.723953183143948	0.799656292526994	0.621127920798924	0.697414959811306	0.602950909748394
Bw	0.566610978538021	0.834174291244177	0.762996299066475	0.806987556138857	0.64396159337948	0.841168994186705	0.625253061081214	0.715446923401226	0.595937664677969
Bw	0.56464627111224	0.706784110972016	0.733271276682837	0.695712685013891	0.684158322994222	0.696506882334873	0.611040548099497	0.667868866705065	0.645813772890441
Bw	0.531189872145333	0.958675694035669	0.814210626050895	0.72333430159095	0.809834130964929	0.799957430745189	0.642352617981595	0.689545628232765	0.720596380298726
Bw	0.646852232414922	0.824381181788757	0.734570014668855	0.770402138694564	0.696959431028635	0.889987345459323	0.620940407299602	0.735186997000379	0.651077520206806
Bw	0.571724249490106	0.72214949508889	0.793252334058845	0.724994694904836	0.734602581764734	0.811637229474138	0.551319993939752	0.668665552058046	0.718717133276525
Bw	0.333273976620889	0.716675285093843	0.828673289889777	0.744732651801905	0.725113891072294	0.638162121323639	0.495623391395523	0.644774523752097	0.530867465474059
Bw	0.673625541670045	0.921080404834718	0.780027483937288	0.712731632642453	0.802345182570903	0.890060223969082	0.65214177656238	0.788323936602215	0.713217109908886
Bw	0.481923501391713	0.830003908144334	0.854635290891417	0.800204763345894	0.737514077965249	0.751046546517003	0.62302584553089	0.622716319197298	0.725653422466807
Bw	0.577373328722504	0.839817574648382	0.69499138112347	0.845257762976823	0.720299294696344	0.763356289214887	0.722814088039674	0.65324539289314	0.669200713694141
Bw	0.47900271406452	0.691191750245857	0.682737024146654	0.864744972480815	0.733803687994983	0.677048480462476	0.641598405851733	0.594639278396748	0.649422433404721
Bw	0.541415108977675	0.766681284863223	0.797764232621225	0.919208177329341	0.701477514221761	0.813555643536157	0.646624486029467	0.693981744285691	0.650026524083962
Bw	0.360866257764393	0.724807963783491	0.686509667588929	0.87817179369911	0.81600700343917	0.618275396083695	0.606620635604512	0.566506633867267	0.608022354035133
Bw	0.518202344289717	0.811586200915889	0.807754116964456	0.783040310649341	0.669260307736384	0.78076372800784	0.610790775281258	0.638044155795456	0.671014152122581
Bw	0.601399525950212	0.818472175309596	0.757106122613182	0.707749774877493	0.873407995661756	0.860215353637194	0.575560044593327	0.788078453250094	0.686207112285204
Bw	0.568225190989323	0.758785720313001	0.569212871146601	0.879445489305347	0.776433448050713	0.834825803949379	0.627532911663286	0.721780822256629	0.551477268119187
Bw	0.679235459068275	0.734142446256418	0.809018025519342	0.868574217573828	0.789281735839907	0.873277121310394	0.655520578416605	0.707897627219848	0.809412569272417
Bw	0.469082763433524	0.625193234257816	0.694800079369479	0.674516098534093	0.660794683175367	0.676922551474424	0.50153170549004	0.565552592997186	0.635298141647792
Bw	0.551795595678316	0.817419519119892	0.714067357577102	0.676926397520138	0.667022337702959	0.756692306400967	0.59922575456088	0.626537279079024	0.654874794978672
Bw	0.526273659764575	0.705959030341017	0.771120151997237	0.764203072391337	0.747909008965653	0.779997391251642	0.553826149169597	0.670605753807784	0.67347429687995
Bw	0.512381882480452	0.686166345032258	0.839860600714836	0.782630942684842	0.622076353370576	0.739780668119014	0.57185222707923	0.616372084187288	0.673886593451186
Bw	0.569882187972008	0.756287926036958	0.7338688635663	0.876744911348082	0.628984842520078	0.858900699335177	0.608537547147337	0.623563248928628	0.658388099044939
Bw	0.627218168091343	0.680827813461757	0.661041167536124	0.820106498491197	0.776041502752244	0.813043074855945	0.611088193732084	0.681320386478627	0.68918635789838
Bw	0.570276701164137	0.788457771880361	0.688488930551841	0.741312494970993	0.672305843934595	0.877955888445152	0.547567372553304	0.667405611397926	0.616561587675636
Bw	0.603417143094199	0.693642827987175	0.787341165736686	0.776627738754453	0.597426787572515	0.807438441379301	0.585510750071076	0.653212987676685	0.661183568609594
Bw	0.637168446515247	0.739440213369279	0.700547776623156	0.812440638820117	0.567143224947209	0.804756525888732	0.655090753692456	0.554479690756422	0.721723536507698
Bw	0.513853599960836	0.720983091327134	0.669697562122819	0.892610120005113	0.750795115693585	0.818588187558163	0.584187221442529	0.653125706022464	0.621102002521013
Bw	0.547668065118211	0.856250798581979	0.775457186579127	0.867032491988504	0.786111328479762	0.798176857555519	0.68760135176151	0.735923530804901	0.653943422061719
Bw	0.653000050891576	0.847132869891121	0.845446082647285	0.916811235322228	0.628157993754629	0.906412707310075	0.701622969002166	0.722473276136987	0.68321421543291
Bw	0.552853792974264	0.836060342683224	0.713642924177614	0.917611245604605	0.636435955967867	0.776997400847887	0.726526618119124	0.661403872997296	0.60177005996367
Bw	0.5936505906095	0.6852077674541	0.653238110058842	0.875205401433213	0.751484934082057	0.847639001589441	0.592603914645122	0.722458355324194	0.608418362064668
Bw	0.568575801225446	0.706597276140802	0.697352348543694	0.75547516198899	0.524493570311346	0.77782697301025	0.580636074877519	0.565801928956232	0.620377609892783
Bw	0.54423463470489	0.892080084541205	0.765959310084315	0.802888144885261	0.880270863509611	0.754778590665755	0.706985441930972	0.689929706243068	0.742906156303242
Bw	0.52479943397047	0.738193938308776	0.513133575859356	0.846906488099878	0.625346820655963	0.766150107633084	0.620896189861606	0.579481238274706	0.526247984012048
Bw	0.443475173575361	0.804138035978533	0.794960016820949	0.855812889372262	0.70444132519886	0.728750493835653	0.622023746649108	0.641016349174406	0.616363873990051
Bw	0.509477686432658	0.758416504576615	0.734313785766857	0.839093136993744	0.648619825323182	0.781017141625569	0.604275299810936	0.633661437347247	0.61396097561911
Bw	0.605308247917355	0.713203613816714	0.787408081696534	0.753209296672933	0.831880298146646	0.841631748446112	0.56184314857638	0.768615679350868	0.702180814725838
Bw	0.577338053748672	0.789884200775711	0.64274414409618	0.809999949643479	0.71496925879185	0.828197444487236	0.621610749120117	0.654062352108017	0.631274096728408
Bw	0.547068048429326	0.71792829305989	0.702864002509166	0.815569235194205	0.713942037067413	0.733231484072291	0.638480637627981	0.625501551195046	0.675287451494507
Bw	0.622108919114812	0.916508114733408	0.821402851084204	0.738651458399249	0.880463381326707	0.775235109364519	0.724760921042593	0.760100115338931	0.772476286412554
Bw	0.559409450122798	0.763140958152055	0.650032895518382	0.853474869900022	0.77346232398607	0.820939099322635	0.62140192256709	0.673890953755208	0.637010471861813
Bw	0.570832805712236	0.823752560724949	0.558053215690739	0.789606121557526	0.675249937137402	0.82777444872681	0.62406829901124	0.589468269499014	0.609030387028762
Bw	0.534874629607527	0.804337949729025	0.740173916185637	0.786570071803795	0.709345643693183	0.756487209518722	0.641924169869709	0.652253544733251	0.657475144851338
Bw	0.494170844407441	0.792264642519147	0.710130649891687	0.759288551145096	0.69266540860582	0.747325016394041	0.596018824000665	0.596241973413214	0.653235891238859
Bw	0.380979486983266	0.693229474132545	0.731457263720881	0.744633639664319	0.683264565500298	0.736693120189965	0.459050955095589	0.645266105040896	0.512917416376538
Bw	0.477940380189017	0.843717651267205	0.809957277790188	0.962403223279918	0.73460059028068	0.691628169353382	0.769270855330633	0.580778264611048	0.744585175270039
Bw	0.534895969794213	0.886605554509379	0.821288369963489	0.823764873122846	0.681026336499658	0.775992706856425	0.688669826798051	0.651673948628298	0.686418390487029
Bw	0.655502123860894	0.492525287776868	0.555409747837929	0.908619460476769	0.889208908375274	0.815769776189832	0.541197152514492	0.802249482254709	0.587694317789276
Bw	0.635899626247382	0.767521601975898	0.767147761841314	0.798286962688973	0.727172369414776	0.817392807109748	0.652621430587079	0.72578404852143	0.690445210675322
Bw	0.52206021371667	0.887269623659408	0.773670963385251	0.772665093609274	0.776946337683205	0.711973672573658	0.7080236002303	0.618695824943814	0.746393920887175
Bw	0.53638232549077	0.732300734244894	0.718367039696384	0.761230259093647	0.611366897390813	0.803475732438494	0.556519710142679	0.71445854039672	0.533873239591599
Bw	0.614790106574849	0.832882556481639	0.738514229221322	0.879538794490761	0.735477555904372	0.871286631272483	0.67434587814849	0.746526368877111	0.644750402499642
Bw	0.608819145476603	0.821015309212143	0.78280654885915	0.935111793863031	0.675367322660285	0.89383604923481	0.673820461015298	0.772961832805911	0.607617789142204
Bw	0.534827268824524	0.744951309308963	0.699944039214071	0.923705472792371	0.739495127787633	0.763547512619984	0.672585083123247	0.677296507227371	0.627137277584853
Bw	0.715008805205275	0.849350574857884	0.879804852121928	0.805670012090855	0.718502926923198	0.862208859904897	0.720152658376926	0.802700434451467	0.733720564698144
Bw	0.529192736466645	0.784301707670064	0.703650419173551	0.809259563734601	0.668761876568149	0.788150204882044	0.613075918824641	0.666396078233077	0.593967190492823
Bw	0.492015945660742	0.666546647401937	0.686683273898664	0.80930031582906	0.802096702692083	0.682653401676585	0.604986985409981	0.587822197868216	0.712408243924493
Bw	0.422613155250235	0.825234504232301	0.648456372037192	0.862343900210407	0.686373343881852	0.640412046272	0.700929649764451	0.497536614771836	0.659828507380824
Bw	0.558906212434596	0.899398068138798	0.663532666265966	0.886829368301221	0.747754014702873	0.871399582984007	0.669684049439669	0.748566732510078	0.568079970048529
Bw	0.483868954686871	0.840758332980523	0.907016644636388	0.794811230605999	0.730730546810379	0.813910256843563	0.578804769423671	0.681963961567825	0.687024292622734
Bw	0.639793739705457	0.881649705663386	0.669464559162517	0.849398782581575	0.796551557674582	0.869429819888347	0.7042560608712	0.699749197569941	0.697769372872673
Bw	0.512127674399042	0.700704760508218	0.75935931307427	0.808032743169844	0.700715054679014	0.814585931740104	0.537804720324247	0.753299271745822	0.55796950475823
Bw	0.586151936641886	0.816494729099015	0.658718500749671	0.878476187309747	0.687441770629419	0.81039758024849	0.692517766974342	0.712504541745179	0.579664029550821
Bw	0.530269410034926	0.743854939058955	0.634201686312421	0.892381296712897	0.609724876321398	0.744560223983374	0.669561322237016	0.591835341339125	0.587540342425731
Bw	0.524027644586007	0.721482305575712	0.672961262660417	0.69646501999107	0.715666004872398	0.723253311981445	0.568018346616071	0.742250911103637	0.538045531471174
Bw	0.501944127287458	0.771704238006551	0.750451084857129	0.883084331711657	0.840302847605045	0.803955871679508	0.608377881945746	0.741873640534632	0.626054960714663
Bw	0.454103522536482	0.805997741334312	0.745752856069026	0.817613690513577	0.783431401654746	0.676536089447629	0.661302652814519	0.539846098453934	0.764828178788172
Bw	0.627991208278777	0.928228867809321	0.792976940257784	0.756585823077772	0.625889970753536	0.806874424135665	0.71807852616777	0.651257924035158	0.705865120817552
Bw	0.54958550239146	0.661694730626907	0.678308668819445	0.846937772541156	0.778199184985991	0.790326558978601	0.577062767564609	0.643151787999823	0.681379071208652
Bw	0.458035315620596	0.788388951197053	0.586490581733681	0.800052479093768	0.576200505110974	0.77002076427672	0.567548364103701	0.572006155374598	0.503989774780647
Bw	0.732142088771212	0.746173424275576	0.654957872427238	0.754782637411653	0.810803612537749	0.877477976078192	0.631347516934222	0.805329208276188	0.661468996039721
Bw	0.572869941060029	0.688085614430485	0.604199583894777	0.70131424513889	0.647777812309389	0.814153299055748	0.5212362306289	0.680098069592343	0.542671242848168
Bw	0.594663042257541	0.755541734070082	0.700817667927723	0.640166222489743	0.715927082209666	0.668161385618407	0.65212883188884	0.673379989318334	0.663085678572217
Bw	0.528444839576398	0.810481238203039	0.642340854321632	0.790185470260257	0.820041555306323	0.770277536413295	0.630474044007761	0.690521188692721	0.61738636681436
Bw	0.562629485892124	0.797692516124705	0.800048758314965	0.833700500619313	0.76704720533268	0.765879670530897	0.677982010542851	0.717951706745063	0.685507364978085
Bw	0.58343048308207	0.844686481386657	0.729370864320293	0.691838658833498	0.69758159862773	0.734008459631719	0.664903458739905	0.659051570966508	0.675204968192337
Bw	0.574404242815932	0.786973339127843	0.776358371045543	0.850296130067115	0.733782510775548	0.831571492535022	0.635719668435291	0.721713191393496	0.657961043093268
Bw	0.587708949268129	0.728532587063568	0.808166915925658	0.701674097984301	0.651218697453442	0.776281372026435	0.577845837865381	0.672566202209625	0.68002537076428
Bw	0.487425726751835	0.72289013490202	0.716262204042026	0.793876864075267	0.646267676147647	0.759635101035818	0.563055108813513	0.631683847209605	0.586717226828107
Bw	0.443724137746911	0.702216994906228	0.598651670682796	0.735103349635698	0.525761114288341	0.683472196124724	0.547731446979249	0.528933586725897	0.508919781040567
Bw	0.563489033123104	0.712563433003396	0.594678211589969	0.703821724198839	0.675648982183951	0.711339764011416	0.605392948950895	0.603858187276563	0.615163825149232
Bw	0.521035229879621	0.856922169395279	0.653648639128185	0.76838678525719	0.837417594249079	0.682507443798559	0.718044749596468	0.651037772839762	0.665522640448206
Bw	0.521974054063131	0.69941915397486	0.748719528122073	0.806969842210381	0.747907873779112	0.821709737903216	0.538820438570363	0.679315677144034	0.648344479505863
Bw	0.449411719898446	0.780908869688099	0.790388002514924	0.913876546679686	0.72421296971349	0.807313351605707	0.58038037567227	0.695061890053729	0.581938661307923
Bw	0.674918936739383	0.663705408445792	0.851379025038638	0.894726113582484	0.7024561071102	0.784010350383096	0.693355969938326	0.692847445975156	0.788300039121136
Bw	0.503047211970577	0.775239743940513	0.665732404594547	0.864058656004163	0.683611544936549	0.742629267356812	0.652058568769337	0.576034665966934	0.649675666935079
Bw	0.501845201855092	0.776901092442826	0.721948758402967	0.673575008858054	0.709477204503505	0.723606526420065	0.566733007360015	0.642092446052323	0.629620466516734
Bw	0.442672450856241	0.774665863740387	0.735738213856715	0.771404784686106	0.599123606575772	0.783051903098803	0.526254245011232	0.634525078382286	0.530191428556339
Bw	0.57135112628269	0.758178150952299	0.676566888604262	0.753862829807851	0.716595882062672	0.788619098944346	0.601326714212097	0.713904600258315	0.595230591159938
Bw	0.528665281693322	0.729132930300754	0.78218890908047	0.836108330191782	0.695106858092453	0.764212184441986	0.615109939599502	0.675589413471606	0.644683432408253
Bw	0.534251551967706	0.754979770221009	0.662077970667022	0.738856878985177	0.799373240610187	0.793603811408405	0.562199610827749	0.747303625761829	0.576464544920917
Bw	0.381956218513833	0.751365614052495	0.655130356961728	0.911094867886775	0.68807871333981	0.770065614851662	0.530996024029784	0.627412104721831	0.493287443803496
Bw	0.57708220675417	0.873282469144034	0.796575569535879	0.755570324938377	0.740633373784834	0.740517969075994	0.709429555418505	0.672771616165668	0.724732330638812
Bw	0.517585189884576	0.635761637613988	0.763366353970994	0.808779512853948	0.677470864038313	0.732166911183433	0.565102770223944	0.642725645922767	0.646216469389017
Bw	0.532629536054741	0.758680451721864	0.693419833978606	0.751409486355554	0.687949176522624	0.827163848929896	0.54615468524417	0.702807503826651	0.570797659917271
Bw	0.611047767297814	0.701262498148128	0.746301949405737	0.716234487241805	0.650122515932453	0.75559984391063	0.602164955466571	0.653899757901693	0.679952831693303
Bw	0.650249956241463	0.718662684134471	0.828893049796006	0.820776130451244	0.784087398981886	0.761358657825089	0.693368550289217	0.751201820053908	0.749673635654312
Bw	0.561132312882127	0.794013990434332	0.731172847273706	0.751186517152388	0.68532553378123	0.75536057863326	0.638175061819444	0.677737366259648	0.633276540966029
Bw	0.609979879804247	0.699648719492692	0.804684856224252	0.660717354190471	0.763693324792948	0.75045840038587	0.572990676207007	0.716881096736517	0.725203280212996
Bw	0.658992041305637	0.83904459782418	0.612671562314568	0.85304656062164	0.693612211189154	0.856978180917904	0.707058807190594	0.655094177547198	0.653400319207432
Bw	0.566458428303229	0.636495355383038	0.826597858180453	0.735261840982934	0.556832289543436	0.787275652336892	0.524175501076391	0.671275413163463	0.607981567399228
Bw	0.708925079681727	0.854023997533127	0.793222380161517	0.911209116005173	0.863521608660396	0.883270386986822	0.761550387801995	0.803370068694343	0.769006526882122
Bw	0.459021015538183	0.714837862161363	0.655822564629203	0.735105307869518	0.488264642017797	0.640334067277726	0.605136258417441	0.448576867872577	0.62088703707808
Bw	0.475049094395786	0.916184947730439	0.770083502796819	0.704333671242591	0.723047305660198	0.836247719779478	0.543665513482811	0.721742633217194	0.570925785180146
Bw	0.506193895770602	0.748373282063581	0.670746077637632	0.791023662647146	0.69419549878948	0.821834364449525	0.544877412587426	0.654523266191554	0.582969906857823
Bw	0.706248121656438	0.954694338252238	0.739540472736316	0.854421593807168	0.887674030296101	0.899733149399198	0.769512225414802	0.854042764323282	0.701405058344288
Bw	0.444419752276033	0.774770388862045	0.715718051042477	0.648324062198708	0.747815530573112	0.719492886543275	0.511460972910178	0.708274351042604	0.54202379726711
Bw	0.58515720284108	0.83059428012337	0.712865643061228	0.715634345280983	0.67211300064529	0.834295493303898	0.592809580151149	0.669688244673411	0.639649917142625
Bw	0.467148871710801	0.737802958077389	0.793954130740058	0.795507562173807	0.665907485626182	0.798170039082011	0.528767293358632	0.683170645562071	0.57620967369894
Bw	0.610711970710848	0.799362578399162	0.697609132796692	0.825053312696935	0.788644505434482	0.780522572011553	0.698751422894788	0.65056112923695	0.742902472960511
Bw	0.713835808005441	0.652465528301453	0.621684710017451	0.861421204464864	0.639351047093536	0.834427042229149	0.651917444600929	0.636700198512693	0.678167457362272
Ks_3	0.710662189883128	0.805582536741268	0.110047086497128	0.635917696673536	0.273391818854415	0.674871082165574	0.755489831441878	0.490057997170442	0.157194507744687
Ks_3	0.686837123090567	0.82969219840703	0.175048019901032	0.586938434812245	0.364586580332392	0.654738390010554	0.735937734468285	0.415909232161923	0.298911438089268
Ks_3	0.720335514594303	0.886753334991269	0.275336161226465	0.631866331041472	0.354495053865154	0.717255451996482	0.761438309909973	0.471842657037948	0.361028626772759
Ks_3	0.690549162899837	0.858890474617712	0.0771955343148347	0.624710297105848	0.217498845179003	0.692620277540827	0.74481000276201	0.400086848767281	0.128038786113831
Ks_3	0.630654343688281	0.858796659428399	0.0618325358842001	0.639078083435993	0.405836263722688	0.652813649387755	0.755152297871874	0.475496072510414	0.132564101609334
Ks_3	0.701409401721077	0.896846543569879	0.235179154268325	0.701580427299881	0.396182717716501	0.716421041475304	0.80911414089837	0.492604271921155	0.329366265449519
Ks_3	0.659116672339952	0.832716934203157	0.181988139546796	0.614500766428221	0.301993871007207	0.646274093242719	0.749729618361795	0.393574532446663	0.278168972384817
Ks_3	0.686706451452408	0.831664628880841	0.170699578422122	0.59906834001337	0.308250708933594	0.639727183046016	0.764661127692578	0.427122465702106	0.255889633215599
Ks_3	0.682486546393138	0.900889578089418	0.255760010919947	0.71352434451834	0.382963902101393	0.747129959244628	0.772775747022886	0.499511860437625	0.329744261384917
Ks_3	0.659202559402972	0.891166439829652	0	0.628011236320634	0.349564758578566	0.704280529693708	0.730383689025064	0.467069290750442	0
Ks_3	0.698787112614952	0.830314949711677	0	0.630449934046303	0.368144998346534	0.69306903350861	0.737987609726833	0.429943035533575	0
Ks_3	0.698435266563675	0.893168881719649	0.18878895026915	0.639575298212842	0.387930525069288	0.71903471857371	0.753733393270107	0.429888818489109	0.320539563873065
Ks_3	0.648241261236406	0.841428885862314	0	0.611833329144849	0.247173773171353	0.651279012178963	0.738739060974134	0.430649541881452	0
Ks_3	0.644854011117064	0.85789563822505	0	0.646409010769299	0.263451335264267	0.660410791393	0.762877284548153	0.379375588722369	0
Ks_3	0.656898752008219	0.846392240222701	0.1577402788147	0.630038417131625	0.242211212620723	0.682244386819541	0.728369004971234	0.454493110109984	0.188609205651364
Ks_3	0.646436915910678	0.804104917416082	0.0640317992065253	0.581566314933133	0.35347717886019	0.637367161718947	0.706701028626628	0.462732982654799	0.129278121745303
Ks_3	0.744354475733495	0.916849303410564	0.106653631876379	0.663726762694671	0.382190622582975	0.711358261134843	0.829130738121014	0.500119246772092	0.194513650748443
Ks_3	0.72826526263618	0.893957667861992	0.0995614955204902	0.617442213472431	0.270016745073917	0.72894580220537	0.74720540616529	0.425329958240344	0.170787138794834
Ks_3	0.708197166826381	0.867410475466701	0.241705909505674	0.613466755553561	0.339043226389435	0.690618862326732	0.755454219577255	0.45636450222967	0.328462525618707
Ks_3	0.683545630136949	0.827410139539944	0.125264396530046	0.617834956155226	0.265415705069266	0.639642425522494	0.775597896820217	0.426852699727677	0.187961897247375
Ks_3	0.732650080599672	0.874553848294944	0.14587094887661	0.671820700650733	0.345596195584494	0.724390058585115	0.78701898851861	0.467429140092761	0.23726870422032
Ks_3	0.637184917822845	0.870949878914339	0.171411017500204	0.668656626654251	0.278352733960404	0.709144967735153	0.728181280678586	0.403751559838481	0.241260150610979
Ks_3	0.719311643604165	0.850679732699205	0.122409797208458	0.646257927923574	0.353747546987481	0.69267904970532	0.777786953848484	0.469303647273515	0.210942395895115
Ks_3	0.691303159863101	0.869965592482685	0	0.555578161048076	0.336653049577538	0.669804237462406	0.718890313986107	0.45273808037686	0
Ks_3	0.678475831256121	0.84800597322774	0	0.632620821575728	0.338636268349319	0.688704671965081	0.740204102070945	0.464318801468381	0
Ks_3	0.655982951672269	0.833438860582121	0.123529536544142	0.522350509183206	0.302239118164441	0.630095033912206	0.688249900882889	0.45378622681992	0.185848067092345
Ks_3	0.741349409884186	0.913543695059855	0.238899482680007	0.661074307257451	0.381931660457242	0.694570438739494	0.842594727740432	0.426738328611894	0.389034000468342
Ks_3	0.654097763009725	0.843877050177156	0.103812051960302	0.586382427047785	0.341641390043836	0.650465743847639	0.724731983808318	0.457520124070269	0.177785803299275
Ks_3	0.743076733380903	0.941505016350863	0.23368548353264	0.628814008490359	0.354663789094106	0.722998978052435	0.800045443994555	0.497295045682702	0.313598540388947
Ks_3	0.684448547883559	0.837903775574557	0.141646859222829	0.608507383156041	0.32959992604368	0.651325093045387	0.761031664516898	0.462760814324611	0.217603894721048
Ks_3	0.630279857334347	0.798956781906571	0	0.601011634003611	0.354393258791553	0.611769753110089	0.736837514154953	0.403469178652494	0
Ks_3	0.659300019356188	0.812235889363758	0	0.583272457602384	0.250118706493564	0.630736794138524	0.729865758032657	0.396776705834357	0
Ks_3	0.665783335180665	0.848084014049013	0.171329575037499	0.631642329918986	0.282635238891163	0.657324441276211	0.765095360770614	0.447213420489106	0.226505916147662
Ks_3	0.733436623961569	0.881117780293468	0	0.647004836619785	0.340490496591033	0.711282076562824	0.786129676750348	0.439059021331792	0
Ks_3	0.742954278497286	0.866244501588162	0.169944179626746	0.58341469322864	0.24729863848893	0.712703009222217	0.73026087844273	0.44145715319329	0.224614702709549
Ks_3	0.706779306665309	0.878972178313716	0.0799526631788289	0.656211207113095	0.271996920884901	0.699522651125526	0.785959105764529	0.357886167306704	0.172733107333141
Ks_3	0.704257885902469	0.863972885157071	0.0744749562789248	0.627560947544885	0.250524928910096	0.699857862859813	0.752053346540765	0.469109840275896	0.118700916567143
Ks_3	0.682407298328426	0.830047686076823	0.141738313958605	0.652146579763038	0.3486761155012	0.673125298144797	0.764830805152929	0.437581759918858	0.238548233867389
Ks_3	0.731461123702252	0.901896956750755	0.209421731303559	0.619071822990599	0.380836128789603	0.710330476325321	0.774935738899837	0.44401573296144	0.338768014426219
Ks_3	0.730433928103172	0.920458324349917	0.123674105496076	0.63045636975665	0.273876611563527	0.739988234157559	0.762550461715595	0.460909050869387	0.184216221991139
Ks_3	0.740178992600248	0.909133887597155	0.182970392821283	0.658790864316231	0.317196182623064	0.753398975540921	0.771702228106352	0.504597237695472	0.243081635446946
Ks_3	0.687511333514314	0.836224041219288	0.0189464243856264	0.686945946942047	0.36545010558008	0.70295236406293	0.765756729145969	0.458842287668253	0.0616727583981729
Ks_3	0.665124045413025	0.850371576133503	0.102747776819624	0.614182977453575	0.30148564325715	0.689404617445936	0.716800971245992	0.457570139923263	0.164249278278711
Ks_3	0.633203597702122	0.857238541130783	0	0.549442766655026	0.289285327578199	0.653606730430013	0.682959839100427	0.422234466142925	0
Ks_3	0.653094951606544	0.847583754015023	0.178392838132209	0.645848522419653	0.351258221252877	0.669978332735345	0.751851936806893	0.452904498211424	0.262208556007097
Ks_3	0.714391031846029	0.880394278918156	0	0.618562860055947	0.338239784647897	0.699781881812584	0.761556279496662	0.461379137807883	0
Ks_3	0.768940529873841	0.846048875191486	0.256357442290736	0.64153518674429	0.358814019710762	0.728768554718925	0.76633059690524	0.510137053967192	0.335262660944994
Ks_3	0.667326072182488	0.819287902609176	0.0563857457384228	0.589122931862514	0.226553221950826	0.625456768532784	0.751259099729014	0.395700636873267	0.105459334660857
Ks_3	0.680544236300978	0.892832236873139	0	0.55027255527345	0.374969572860656	0.664835724483937	0.724583381754245	0.507848950368572	0
Ks_3	0.676570433131072	0.823684982198989	0.10169274729751	0.639961819732813	0.346904138758267	0.666237905837255	0.754842155971712	0.390135725719295	0.212483851212522
Ks_3	0.665472233291513	0.888252538830813	0.162741189137079	0.621584899593472	0.3459904637698	0.640753111911641	0.800609079007955	0.40954505802049	0.273417313955566
Ks_3	0.63468112679466	0.847584705734313	0.0699763000982483	0.68408150074779	0.278314121152135	0.678685651917516	0.756651144463791	0.43454186991953	0.123025811765588
Ks_3	0.738235934703796	0.911158256721342	0	0.643094598199622	0.308157983467169	0.715703045028131	0.799177117334536	0.408226188448755	0
Ks_3	0.710818653785836	0.85041844332736	0.182419449504149	0.642040408138763	0.353049359143682	0.69021143747264	0.770880536975822	0.437900243090139	0.292236912002319
Ks_3	0.670509493914445	0.805952747943813	0.158379569411938	0.516370340134567	0.287282868047742	0.603832064710077	0.707187153080799	0.436392193585787	0.223734129432462
Ks_3	0.686960995331538	0.855734233038872	0.187470298355947	0.634742647365596	0.356278084387141	0.686566209160793	0.754912617979186	0.467978906388241	0.273868969283611
Ks_3	0.755432388348136	0.829409874799583	0	0.629185350776119	0.479333670387635	0.704910005510404	0.762714369053989	0.578208850104482	0
Ks_3	0.71260860429014	0.853072977938051	0.047760967015534	0.630429261274276	0.388535566768567	0.682632045206078	0.772910252537239	0.412389366439058	0.135600880891278
Ks_3	0.76005656651498	0.872624958099948	0.154300346070195	0.642469578280054	0.372552920472725	0.720037644045043	0.786433865613743	0.47489209712559	0.261219493374006
Ks_3	0.677679865428434	0.808808776475238	0.144924497387327	0.630254796577188	0.2563493224834	0.649517518172126	0.757995910500775	0.417290686610784	0.205854491687435
Ks_3	0.66429213043268	0.830071498821796	0.12426535083953	0.584812303445503	0.26045349116827	0.616849971285777	0.762338508775398	0.455062668451151	0.169911073934349
Ks_3	0.669820801368969	0.888423442028786	0.182641010291302	0.629430376092036	0.348555618160507	0.665441600520933	0.780861979988794	0.430357255954281	0.283611312262085
Ks_3	0.735661421701838	0.865932538068348	0.0214559486912974	0.616406561297666	0.410631025499349	0.706709023078308	0.758773624823615	0.479701436250304	0.0724681693241803
Ks_3	0.725244407133808	0.873797906067128	0.121145012610876	0.663735699670216	0.324767537263568	0.728750678351655	0.77033814736465	0.443820144844966	0.210394645255848
Ks_3	0.666200938302156	0.841220398556065	0.176716855304685	0.55957559430944	0.339869467342687	0.616933364995306	0.748188350009748	0.416056448468397	0.281175830218361
Ks_3	0.682731619804163	0.789813709080308	0.187854905421495	0.629314911842503	0.339374338933537	0.637394950982082	0.763284633637693	0.458792876678064	0.269702127616668
Ks_3	0.645321225097318	0.840621490810371	0.155433370031032	0.585526580633645	0.245706871698365	0.641148666892672	0.726089169393665	0.43021095399192	0.196853683723659
Ks_3	0.692158828542089	0.899235387195221	0.140389535262622	0.634975327085841	0.398679466791726	0.748855173152859	0.719161065652142	0.462458606991587	0.247573056572053
Ks_3	0.705958344985618	0.890073005094441	0	0.594002315477688	0.304358760537645	0.680860789456752	0.761383694382594	0.407853942201906	0
Ks_3	0.669195601994328	0.819119925349789	0.178880148751522	0.584614047976069	0.397936504810019	0.649456051458859	0.721046781328091	0.454016843249269	0.28943255135669
Ks_3	0.684706529018749	0.872932118227056	0.160608913632951	0.582978359126231	0.364588353202214	0.669535067908159	0.739579596992602	0.378799125510875	0.309249473327719
Ks_3	0.668785742333793	0.834951569626417	0.142783314323133	0.562146817319761	0.291464204132302	0.625829083477564	0.738033864789396	0.350526193498729	0.262006852328791
Ks_3	0.696981353130345	0.854400061262637	0	0.678660329112825	0.382750440110403	0.676151754475336	0.808436195635034	0.446123515066136	0
Ks_3	0.67258997873104	0.839267535406631	0	0.542977460705585	0.302053214281745	0.638196311986242	0.712307398871225	0.458421975282306	0
Ks_3	0.708912991017873	0.799248319964372	0	0.600766383155285	0.358074558910207	0.65067997861658	0.749237345165727	0.491442572298625	0
Ks_3	0.72946788089798	0.842662963036418	0.142125859923502	0.610864073403129	0.387964281903087	0.656912718598787	0.792310550505141	0.4803087178354	0.244414450838376
Ks_3	0.754023588652316	0.906538462741802	0.124688804306843	0.63566509961351	0.393729523484267	0.740081097735376	0.775152308424111	0.475066525870696	0.233804295441338
Ks_3	0.734614832942655	0.852071841671799	0.0925530394794654	0.620707706164082	0.283559317060135	0.701102100359601	0.759452753519985	0.405201202850932	0.17744297401186
Ks_3	0.671738048677358	0.90080714195261	0	0.631949599613767	0.210583597872843	0.70918279600699	0.742878774516358	0.400700165001797	0
Ks_3	0.701526023549863	0.810398062301915	0.266602232665464	0.581737812077319	0.34662067730122	0.663871500509706	0.720381067265941	0.461323081007574	0.34981318334731
Ks_3	0.7487110600737	0.911413619281435	0.067535828244	0.672293273688278	0.269374131013539	0.769074985512462	0.773434724610292	0.510036368138812	0.111824019553891
Ks_3	0.699292729966161	0.808421535221396	0	0.567695594821251	0.264892169808633	0.640596369870528	0.731740569992615	0.340986898127042	0
Ks_3	0.67329800293204	0.867179917469695	0.237038980272028	0.604072021864618	0.362337966494197	0.651735451711018	0.765947190548008	0.463824109678644	0.322409111289957
Ks_3	0.662978012154442	0.877149591636071	0.22090605618237	0.635788589302067	0.324335334635731	0.693534752763136	0.742771876362054	0.434238238143257	0.302045667956839
Ks_3	0.650194304140145	0.871991758885703	0.200094172823977	0.617390800874067	0.267131258555581	0.669049206547007	0.742367704303512	0.461268138457327	0.230877397062339
Ks_3	0.672303258957387	0.875439180962497	0.21510778103617	0.522586343431738	0.313190296970566	0.621203258766914	0.733498296863898	0.405291137253877	0.313510903808107
Ks_3	0.611650143258315	0.859344412289833	0.123987155512789	0.583087127020597	0.342364312561888	0.631748322591697	0.719545780855313	0.426330701333552	0.205667452732287
Ks_3	0.645530922686625	0.807322914325693	0.191844164800998	0.55927212888856	0.261320238138816	0.630209161389169	0.697547241987222	0.403225240298855	0.251851621217192
Ks_3	0.672828099017361	0.889675334240759	0	0.630192202206782	0.337984665154267	0.678252712255669	0.769746266790381	0.374304361078886	0
Ks_3	0.803691117604203	0.914272861238984	0.123278443123969	0.638447199424097	0.427541510608933	0.796139616968432	0.758351854949056	0.51074288916126	0.237921708110522
Ks_3	0.621977143082119	0.807013172522588	0.130739568068124	0.544726277560503	0.289605314198793	0.632421682791321	0.666114414578089	0.454716092061258	0.180683436238305
Ks_3	0.744140992233928	0.878552813786811	0	0.716866456019654	0.292642409409665	0.727475049381683	0.829384927807036	0.426835967102103	0
Ks_3	0.693999036804332	0.849119451320269	0.0676444466849827	0.652214292571797	0.354499698377294	0.681454101163539	0.775726634413058	0.452599900676693	0.144020219988508
Ks_3	0.669647235081055	0.854356527785277	0	0.594040631878922	0.421873584760863	0.647204044813538	0.75247664687787	0.441403795464945	0
Ks_3	0.651061307395254	0.834458858312257	0.156057925150801	0.625012730663776	0.386159218570606	0.686393677447969	0.709094055657705	0.501743535226721	0.230127028035521
Ks_3	0.793588068982529	0.928694240893481	0.23484923521723	0.625155550540824	0.30711657973061	0.764471817382177	0.780325566383324	0.45297433848581	0.32788239271414
Ks_3	0.727072853407132	0.890007728415903	0.155017258040914	0.678505416580909	0.374439966214895	0.719923661172534	0.802411055495527	0.48126235577732	0.251871034552976
Ks_3	0.663367819644166	0.845284012969459	0.128548293458569	0.656754231144499	0.317419056106857	0.702597080049545	0.731251801530842	0.424871510943304	0.212183461289117
Ks_3	0.681229045360358	0.833962704663045	0	0.59137542044771	0.335847466001856	0.616194339468491	0.784303824165461	0.454040237872924	0
Ks_3	0.725663256630347	0.919342973758593	0.0589426200923469	0.664195775740514	0.329342332415548	0.744368701750015	0.780820304843234	0.463432259203768	0.125860221039607
Ks_3	0.738521495961299	0.861238101342126	0.214112167522215	0.634890740270787	0.379900312856646	0.699719081302831	0.780788117135584	0.475967376992768	0.322259384251887
Ks_3	0.735042676755016	0.861171895299261	0.124116567713305	0.675862540788227	0.387918323142602	0.714632040583172	0.794495367343455	0.445055233420393	0.24220019683161
Ks_3	0.711320568881592	0.880547674472108	0.213682717326125	0.55378180908947	0.391298725350041	0.676066096754232	0.730211711290178	0.486470170904114	0.313212618160275
Ks_3	0.694163754898425	0.902902689441266	0.279244671247584	0.722558714499682	0.396945702447779	0.750646669463188	0.785624684002591	0.516014770288254	0.350582167673603
Ks_3	0.646516599412527	0.850843973486977	0.158030494126723	0.635937097440024	0.290253121630797	0.682045875990427	0.727917662842118	0.391929093350933	0.244450435476137
Ks_3	0.707007007641101	0.890600510745043	0.24677834545314	0.667624116273624	0.245668580991791	0.73574839956829	0.762716468103757	0.477820297333926	0.256323836691771
Ks_3	0.684872662746892	0.864784866910925	0.1336366079656	0.584246310645217	0.27513876703138	0.69598323822143	0.708180254743444	0.443099325310215	0.193890688312871
Ks_3	0.718488540982841	0.903463358341549	0.229942622090576	0.575317343950411	0.337829348227359	0.69350081583671	0.747787603502951	0.46617029113535	0.313290006129703
Ks_3	0.649701952341904	0.846821822417162	0	0.542743380566805	0.280985736241815	0.638396497269871	0.699804402153592	0.432977490073746	0
Ks_3	0.649935940018695	0.871754466078386	0.232342355060906	0.613703184292491	0.321554366379486	0.649742614291916	0.761039834044698	0.439023839618911	0.303166211972965
Ks_3	0.656818729678707	0.85455500123888	0.138319493697441	0.630269966841778	0.319209341873936	0.668659906996999	0.748059525639505	0.430260407399947	0.219384003282747
Ks_3	0.697361740680219	0.867823347472684	0.187735882537279	0.527756134687853	0.360866681715123	0.671477441997572	0.695852295465733	0.501083350788724	0.260810349779773
Ks_3	0.700117286839478	0.896502659770079	0.194288845089535	0.611664835609936	0.320705003716158	0.719009562623725	0.734664855999858	0.398540014338165	0.310940770514016
Ks_3	0.676203039305246	0.833600048164884	0.0835946520385666	0.515044419456901	0.375798424617662	0.61608477875562	0.711670905214364	0.434800159050783	0.176407624187199
Ks_3	0.656561992495505	0.846952172151126	0.20566650665584	0.594511779958418	0.391338316420669	0.670683217180005	0.712873745561836	0.445565215631426	0.316045668379355
Ks_3	0.677101124846633	0.866586855452285	0	0.534495728410066	0.314037262246932	0.639849023542869	0.721432554757677	0.482249129996116	0
Ks_3	0.705133638510202	0.867313013477883	0	0.656560036783614	0.349854374242262	0.707008783643078	0.769820876638582	0.462739707347617	0
Ks_3	0.698822232433689	0.873335489985231	0.163465755038312	0.684960552778899	0.36738956943254	0.713007744927051	0.7841178519661	0.498715409553076	0.242155363457464
Ks_3	0.703394098879638	0.922904021024539	0.0375697341320452	0.554410780595376	0.328811123474101	0.728348297416482	0.694681138683971	0.485680120408083	0.0870239051170879
Ks_3	0.644200266947864	0.848324198635336	0	0.560177015265559	0.348109219010431	0.629317525054482	0.721775608350094	0.412724193399182	0
Ks_3	0.738655107314185	0.90539483118105	0	0.66020047454258	0.36144982597813	0.730679472472814	0.793554560996666	0.512022538221052	0
Ks_3	0.615647869268029	0.782909090429485	0.170845492412699	0.546957850839615	0.418944549172351	0.585170376580169	0.702612791491454	0.457128369494473	0.272912519422298
Ks_3	0.737061418534072	0.869223761465616	0.237710631951651	0.661907185550602	0.365535094501507	0.715361867018655	0.789034131788545	0.48041455318737	0.333199817375791
Ks_3	0.643695906711253	0.867203736363551	0.124876715011151	0.662242719332349	0.262457120420903	0.674131343047853	0.76407302425651	0.370063891042375	0.206317945400088
Ks_3	0.628122584776749	0.855996005455338	0.123809129359755	0.653456983375208	0.370763719372848	0.637723263523945	0.780770100858876	0.3773132426876	0.249207337123301
Ks_3	0.734338940793893	0.892053642013195	0	0.642455584209212	0.369646821238502	0.740058049665739	0.75884772825888	0.484616852279475	0
Ks_3	0.694519699694774	0.913222163501612	0.268235452872069	0.685107638541375	0.357271269214252	0.720511288521701	0.796231017271458	0.481124166362911	0.341356928151854
Ks_3	0.685906600660353	0.912279224417131	0.108930575875828	0.684805603688969	0.299054738398659	0.740637172818112	0.767422525615476	0.408631039181773	0.194138779253444
Ks_3	0.742698319664049	0.893597364313611	0.14132195402999	0.692532052452026	0.367303012727207	0.76703384069515	0.776452586702928	0.471195144805609	0.242194106130627
Ks_3	0.687118231629011	0.828583212259074	0.0396079836609556	0.569058062905465	0.350845259424571	0.616337007854615	0.765357853755797	0.412182616821035	0.109193521906876
Ks_3	0.707855452567084	0.871604189277621	0.142277739994491	0.605911153999829	0.238136706385769	0.700411861392502	0.740903648081722	0.380672205699353	0.218467792214353
Ks_3	0.805786384423278	0.88749729177843	0.236253573545867	0.647080533101934	0.396175380460277	0.753222101188082	0.794280332965233	0.484487246934395	0.368446849045674
Ks_3	0.763368516273517	0.916279777469051	0.0878404385703704	0.627813245355466	0.43988513758489	0.725076822567462	0.796791190461865	0.546111240637333	0.174809180388335
Ks_3	0.673261561974894	0.872085018468757	0.144633545055766	0.657763909605862	0.337043843598946	0.694823907622854	0.763250395437911	0.415486690022315	0.246718879684229
Ks_3	0.747531401165887	0.884424719693182	0.221119867786027	0.660267881516123	0.341607849158843	0.729919713754052	0.788373280245782	0.48067335673779	0.306201030595894
Ks_3	0.693612603712178	0.901664710644863	0.210294266208585	0.624205427098142	0.32842612741248	0.723182919034789	0.738603848292603	0.47100104560976	0.280048252385934
Ks_3	0.625111698239814	0.875106554627607	0.169484683605559	0.54991731247786	0.37568661208587	0.631523693265677	0.710920418769471	0.44066225605575	0.264547308781767
Ks_3	0.694991500252733	0.875792611705408	0	0.553546067326545	0.386215454401743	0.685977303654582	0.705851399020773	0.463492604209434	0
Ks_3	0.641851867361723	0.85243263173438	0.128869261239423	0.634072193083659	0.328024040704137	0.656797896516218	0.751722072330743	0.464350741731718	0.19445259252996
Ks_3	0.712827802341153	0.896032761976838	0.246946769545868	0.523074966574499	0.279188249075586	0.638890131135234	0.75362527817118	0.501507141897221	0.267534392973188
Ks_3	0.716546789909687	0.875807437147055	0.0459377814240052	0.533951264622739	0.393492166503492	0.685935527603785	0.703320437946135	0.449040520995697	0.122823530103762
Ks_3	0.662453630245017	0.885598464536187	0.14337909332892	0.677554975022379	0.254908184984313	0.689974556203782	0.783534594302014	0.413238596745553	0.202526808243568
Ks_3	0.736632148881424	0.843674737891706	0.222637988234232	0.648300382503987	0.419547842053551	0.70268900676614	0.776315341430026	0.520952656327469	0.322321564859719
Ks_3	0.708039984211069	0.888187561601359	0	0.666603467185666	0.345181069009425	0.724147115093262	0.773499233586213	0.385837981729273	0
Ks_3	0.650276803639356	0.843821702614896	0.16439681152907	0.645085306161055	0.268376787187131	0.662580136305943	0.755217984221406	0.381447038947794	0.245691512224897
Ks_3	0.695874325936054	0.857467819358495	0.159029753007986	0.704635198728517	0.367325485573173	0.716920196474346	0.78283668605469	0.441849072533348	0.267567211077701
Ks_3	0.668433590219257	0.87569688704274	0.229545757227892	0.568173372600105	0.401903775998005	0.695888937261204	0.689798162659497	0.469663064371532	0.332338004318651
Ks_3	0.623895250053904	0.714791162253499	0.149835702115754	0.5760273164773	0.292233452117177	0.566862220796211	0.712872357037805	0.403631638342426	0.224725700307602
Ks_3	0.728226208386539	0.837927281873913	0.134850329949149	0.587696151721865	0.363347651753103	0.665600464226255	0.758350607197733	0.447457531707787	0.242219234947803
Ks_3	0.694482832728	0.86177628656847	0.151415128345299	0.580778027195068	0.286749112905871	0.67440411281731	0.733033705045263	0.463486616788151	0.209018493270584
Ks_3	0.734071589179767	0.848978550722264	0	0.636513904712454	0.349403642456336	0.716879533905966	0.753093971055496	0.413951884830105	0
Ks_3	0.678714587837857	0.887676763465942	0.142276454699448	0.637106293528332	0.31804645223624	0.685198172423552	0.770820206894866	0.380309864092131	0.257871250374048
Ks_3	0.704515741740513	0.910283417344922	0.240176248280712	0.634381847813101	0.348300336320666	0.696005728865506	0.788858735696692	0.471885192132259	0.320932292642129
Ks_3	0.711028196878477	0.859627115913974	0.111075379072628	0.664201493459584	0.361750066267071	0.702023815676208	0.780990958918326	0.4299256610032	0.217377937452623
Ks_3	0.659458879301284	0.83850639346005	0.176941831732058	0.637585797812323	0.335160256432757	0.659967450504475	0.756192975446623	0.439566180343252	0.262113605503206
Ks_3	0.733704302979937	0.890842251271106	0.219501778484046	0.717152709382657	0.388388744523089	0.717122188830854	0.841451683812405	0.466858533520395	0.337519235411764
Ks_3	0.738542578358547	0.845263684037229	0	0.614814636205349	0.37266208632339	0.67798136624467	0.77897503557806	0.431381580292097	0
Ks_3	0.628637076447253	0.856407778827008	0.188404609471785	0.600810181408718	0.412860546407299	0.676281254303745	0.696762180671629	0.459136383862803	0.29124259346261
Ks_3	0.690274980190975	0.7923644001331	0.0858301793354692	0.606886044253979	0.29625504812594	0.626963986747759	0.764645663570651	0.489074212717075	0.138094752652351
Ks_3	0.720667628916425	0.865298490913032	0	0.635607745726433	0.324659176732023	0.680430441696416	0.793005792288403	0.373328415743627	0
Ks_3	0.667492737998012	0.892124956744318	0.143280289525392	0.674327905041741	0.38287037003545	0.702522449882791	0.774762699020676	0.393872624015984	0.279963043440335
Ks_3	0.590358241674288	0.848933851749283	0	0.60661388292663	0.379109133134156	0.602546257880932	0.750373505592022	0.390589907858728	0
Ks_3	0.74585005133051	0.877628956906455	0.0874640632112831	0.589642941522084	0.359344166789287	0.717600785172789	0.738728423791013	0.451098770206385	0.181575063652655
Ks_3	0.740635471310887	0.889706448781698	0.1628106595104	0.715932716680056	0.423632503234774	0.746318461906453	0.812003906680522	0.432836505041373	0.318073286778943
Ks_3	0.790760190883614	0.896482329240866	0.117932263400025	0.67747365259142	0.445001436151417	0.741068015819598	0.827550599435594	0.529797356781838	0.22624697194593
Ks_3	0.6879693108761	0.85912684091711	0.199241624579619	0.601476814899574	0.414147587674167	0.664854043613572	0.754809194484885	0.432616008991172	0.341428888328446
Ks_3	0.67255940871959	0.870868990584685	0.150346789135957	0.629594877252296	0.300250920146018	0.692453055851214	0.742630486309121	0.396551282648074	0.2454181883365
Ks_3	0.761130012675625	0.928202085325452	0.262878711178911	0.714204802334423	0.367699961671997	0.777683912063765	0.814978816893442	0.513144690254117	0.342162223712556
Ks_3	0.685793368583703	0.904274115368456	0.198179723275389	0.597964348424751	0.260044682500352	0.688687955538133	0.749474096253913	0.403274889958111	0.267054030131375
Ks_3	0.676379371942381	0.830906631942755	0.122467479954997	0.548502688844052	0.2860988817	0.648975547006308	0.703157414217928	0.409962687386515	0.201252151745147
Ks_3	0.593769146611321	0.884295484415498	0.149546125253095	0.639508294834695	0.395663686383703	0.649286241001723	0.744054265993819	0.397161167886543	0.270092512102383
Ks_3	0.712197441492951	0.798321762451869	0.157366763289625	0.557074275190203	0.322780924490335	0.651748813806843	0.712930844998999	0.41555368513779	0.26322090852809
Ks_3	0.639153409813986	0.867462291540397	0.0862106094062639	0.602539841280081	0.286818375967302	0.643785131389069	0.747859555727729	0.399997555268868	0.157443424757127
Ks_3	0.637146134996301	0.871010468804282	0	0.629215863453321	0.244161376021284	0.687982310214021	0.720771251032966	0.420732330390445	0
Ks_3	0.699927566028881	0.876366694663523	0	0.496785609415008	0.294234034864596	0.659411601826129	0.686723741849505	0.460667941648171	0
Ks_3	0.663247347708253	0.862265135975428	0.0185836138962815	0.585296165503395	0.381951830897381	0.657583406709175	0.733123553369246	0.464702411898443	0.0604460511994521
Ks_3	0.624519228062681	0.836051372953249	0.201143854856653	0.575046177871863	0.29790073475356	0.608227838074933	0.737204605436696	0.446614541877685	0.250505103839793
Ks_3	0.673219328613204	0.866526607683321	0.113996571562964	0.61171195113833	0.249423698508824	0.675625380923762	0.744647964899331	0.385222533600297	0.185757220592448
Ks_3	0.723674230530586	0.868509436372586	0.069371474009088	0.651279856770611	0.412464311547704	0.743410815198956	0.741585658064906	0.51479391017606	0.146478383236997
Ks_3	0.6858978201827	0.843945361808453	0.194377669309549	0.57333458138672	0.279483139083559	0.68786437644378	0.696870010815657	0.435972453818524	0.255887195045126
Ks_3	0.738213228075552	0.840414438760315	0.162711585949469	0.598087317654401	0.38297285775542	0.696282871189513	0.741607710043605	0.433854825068602	0.295915535461901
Ks_3	0.715085591486085	0.899046311373082	0	0.678970891311448	0.368731924363114	0.727955951182023	0.79047668242278	0.453256503898853	0
Ks_3	0.675013609290353	0.873857404197416	0.089136922474438	0.59100742709054	0.290555358287765	0.670895402256558	0.738316446987524	0.457596092886588	0.147203135690242
Ks_3	0.734753193798815	0.866371155736153	0.208671772061998	0.626393316673602	0.313504747446251	0.70899713810188	0.764100656790464	0.45759615057576	0.288901974413865
Ks_3	0.671011456898944	0.842982161317079	0.212358182327501	0.586440483110319	0.334590115475077	0.673899397950261	0.711082144360124	0.452874737710393	0.290333131827649
Ks_3	0.676697555140205	0.840879744056578	0.167061633364324	0.579840146864732	0.394879441318378	0.633625581726205	0.753572688993649	0.414029495964147	0.303943332527048
Ks_3	0.705518120327521	0.861400959928401	0.044262332900142	0.633588823581836	0.248179481490409	0.696237827383887	0.760191610649988	0.402109341724661	0.0973930726862496
Ks_3	0.737916325088837	0.87623313908723	0.190195736626832	0.686844949706151	0.289966445640443	0.747673134992571	0.778535747373555	0.442873868429483	0.267151144114359
Ks_3	0.770814037702073	0.910907764270714	0.0398593522974438	0.665966099640144	0.285745346115941	0.752847425427925	0.800221946778458	0.499890206156211	0.0851330221492308
Ks_3	0.616139668429347	0.865456418556075	0	0.597961238874321	0.324186360597885	0.658019046995203	0.709294305109695	0.410442768704543	0
Ks_3	0.73958626032035	0.926242195753944	0.113165562433763	0.612691966491286	0.358852426704305	0.754321410373107	0.743157080706909	0.468925557828319	0.206051336126863
Ks_3	0.751362412710554	0.881104951998189	0.136461307490854	0.634197898249237	0.414503220353955	0.718543480370897	0.780335834086106	0.511980291096568	0.237869097849924
Ks_3	0.682359295097632	0.852677468550291	0.151911928032415	0.539253069149693	0.388199993480598	0.679693903944177	0.679329240256406	0.442792432415147	0.265199978385225
Ks_3	0.730618640111143	0.892616549865617	0.186917959473637	0.653982511326875	0.363032004697405	0.734127786045388	0.771808486602106	0.449467810582312	0.30025658059142
Ks_3	0.599808627666566	0.889400784445368	0.164296629984566	0.533651769855782	0.314654483645489	0.604312771727668	0.716116489838505	0.369741808371967	0.266942853087501
Ks_3	0.701222472987247	0.873520819968211	0.169428282580902	0.619841493526035	0.298456953126215	0.70929988327003	0.73922492134673	0.384951005615514	0.280377719275666
Ks_3	0.654811188201116	0.864949663548852	0.164329635901622	0.607741519595122	0.249619852406727	0.699830150132228	0.701818113600605	0.46225086002313	0.194027375690966
Ks_3	0.73561599262486	0.893120909910717	0.267610147176074	0.713809269696987	0.422930355082682	0.760446856236286	0.793767902331003	0.467293355540614	0.40803002791256
Ks_3	0.653142429533141	0.844526761860548	0.22047274470466	0.635684916755364	0.268432295478151	0.668985423764862	0.74329091588163	0.41775962219553	0.273656175098412
Ks_3	0.699752426277268	0.865286370417151	0	0.578249741313177	0.369810807996023	0.690568604741796	0.719349012742062	0.438277391613755	0
Ks_3	0.66032371559744	0.828674085004928	0	0.629572870149311	0.245278900349839	0.675320768738687	0.727692109142188	0.455508312454779	0
Ks_3	0.722061715582317	0.853482426290997	0	0.576029471080232	0.321174322000738	0.679683552693423	0.737625026002345	0.419967814408092	0
Ks_3	0.767787300722994	0.874791918003458	0.248517059705208	0.684093073269854	0.305297733801001	0.710143394460381	0.838483526812509	0.513466282098572	0.292663488217031
Ks_3	0.698186029176619	0.847751255191957	0.186590613913185	0.630119073331184	0.24693623788061	0.696221741334297	0.744207255521723	0.435663671852969	0.232173422081097
Ks_3	0.558010860851886	0.842674625983104	0.0516785732066888	0.562080665622644	0.277476628191125	0.619375459811815	0.664936463872309	0.448505887942564	0.0891972711306216
Ks_3	0.677887983465499	0.822519210783815	0.210658388809505	0.565048890723432	0.297335872677991	0.638002083114517	0.725723597594433	0.476519424992236	0.255412447774842
Ks_3	0.745205390263246	0.865742972972194	0.148119027910596	0.648664886472276	0.374740320508101	0.741081828823358	0.754960222709205	0.471840328007653	0.253483553071486
Ks_3	0.665696873178049	0.865680955757477	0	0.604589607599638	0.346721726493127	0.678533971255721	0.729723685828913	0.465334825952195	0
Ks_3	0.636441171783386	0.819362644427064	0.142673529616705	0.595967205206116	0.359903090715521	0.625524054654468	0.733489403402972	0.413402013115998	0.24725907776897
Ks_3	0.731787837790196	0.869194781273901	0.120232293191746	0.628746674031492	0.294353378146749	0.719761292208107	0.754160030403482	0.42511629854979	0.205909225807161
Ks_3	0.701001412877057	0.907609986594723	0.184824810324682	0.62292261685251	0.296614413179803	0.729203771577155	0.739921987123353	0.407235719389565	0.279641578499765
Ks_3	0.698639109521081	0.886232148593378	0	0.636468814386884	0.394154954582795	0.725183543517538	0.741202840686091	0.471035858881225	0
Ks_3	0.71276166098749	0.86360976864576	0.226219375243728	0.630768216155965	0.33944274307048	0.696209550917888	0.764447754147579	0.448671418619035	0.321291103819913
Ks_3	0.667298489096381	0.911706989925422	0	0.653100610359668	0.393463618016954	0.701916182928113	0.769990006149487	0.449334882379075	0
Ks_3	0.75295515436084	0.897866421990369	0.206832906403871	0.663506798726852	0.407636537257559	0.745347482478265	0.786186091786302	0.51401861657446	0.309596268503341
Ks_3	0.706331933781504	0.845122665590439	0.203835967300216	0.583631654547588	0.287374328534922	0.645506847678245	0.767027201775843	0.435373220412776	0.274766242145874
Ks_3	0.706280073242082	0.868640759672748	0.155339601411894	0.592427735573065	0.386610161747464	0.686169631168253	0.742227202539056	0.453860383521183	0.267978114691334
Ks_3	0.708781185628588	0.893353946743578	0.261463797910783	0.635793952783572	0.380438338163115	0.697236049841136	0.781966693922811	0.531485056707522	0.321105410245424
Ks_3	0.696292589409351	0.807520766129097	0.18568739105134	0.527268056139421	0.256546348520005	0.64499709104857	0.689329502695296	0.408886272179765	0.252478355853385
Ks_3	0.707476911822765	0.900417314724395	0.210388072543391	0.665829560092352	0.42455025222492	0.714586441322467	0.789995618571124	0.494739909880914	0.320674712518281
Ks_3	0.741694955937199	0.823382750965704	0.159671902109498	0.620670977033716	0.319235181965615	0.66388185250454	0.788923491865064	0.487267019049038	0.231175974903086
Ks_3	0.697341471563244	0.843262637255916	0.138682171527507	0.646924383265281	0.38319285217728	0.683470256839633	0.768165789855122	0.478358002825985	0.232364247792682
Ks_3	0.776223095282743	0.857658257619317	0.233901854058411	0.601303878621787	0.42404017375693	0.692222611869141	0.784664692171227	0.502872676405827	0.35988199012899
Ks_3	0.6364514852766	0.836301727435022	0.175970087171912	0.580283078161584	0.35120859545336	0.641065038477002	0.712760094870649	0.414491930149961	0.279038061979193
Ks_3	0.667969235010019	0.875730776990687	0.239319851429998	0.596889487207965	0.287868017578488	0.685122803286476	0.723733895474396	0.458233773267031	0.280241192980257
Ks_3	0.704516367734825	0.846895746970796	0.166976119474964	0.589458372831106	0.324609322881096	0.660402873895489	0.754467434648978	0.440676450570784	0.257326462967023
Ks_3	0.733624721022722	0.899448247587301	0.0874093995202095	0.669833932350114	0.353693208224892	0.728002230436642	0.797037602837984	0.442673775671093	0.181004239965834
Ks_3	0.662530848574578	0.78993655457165	0.0364519004928263	0.599377710936032	0.334587041777193	0.575633824428694	0.802022030388955	0.452169418300568	0.0890544745717322
Ks_3	0.739881285823603	0.862020801893301	0.0488128085374789	0.660092636832486	0.358261539847216	0.715346982327153	0.78524714966549	0.473149494755339	0.116483828820044
Ks_3	0.676430036716614	0.846954093705863	0.169165250738308	0.630764966915531	0.317088226283603	0.680667293064296	0.745358709564472	0.47944835264723	0.228595463542885
Ks_3	0.676258147889345	0.827911932052214	0.151096652986113	0.601793625355395	0.376725484229496	0.65657180258921	0.737474932818564	0.379313022681979	0.300559516337476
Ks_3	0.661009917857203	0.851549278030769	0.0488800951004679	0.593498844963116	0.339457725295146	0.670883180298064	0.717648071459841	0.456566906843893	0.108121662175869
Ks_3	0.638457660290909	0.844351470029074	0.071808540064628	0.57773766965234	0.347716060695367	0.647132986394691	0.710008960624587	0.395501882044874	0.160154844054471
Ks_3	0.684895714067861	0.825971687880213	0.124493031144217	0.579712489045942	0.3848979319061	0.623012719097284	0.763316407760142	0.418716099767713	0.244806935960016
Ks_3	0.74629339682176	0.866027783387791	0.118610831583345	0.62818437493097	0.342961427711541	0.694909566016608	0.789024967021215	0.422516621773119	0.23032567542927
Ks_3	0.639674432690918	0.872180092550301	0.0979597755329042	0.582316220149665	0.317261779354323	0.643141206606304	0.734812209258145	0.425884585820865	0.1723155344007
Ks_3	0.714386845598002	0.892203047501432	0.189567002945732	0.615538806020056	0.301937689608421	0.72039995602378	0.74392310688263	0.466625324831585	0.254355251379903
Ks_3	0.597534935794423	0.870728445243846	0.230133994818426	0.597025355432152	0.430710459362841	0.626514500324642	0.732084839393739	0.453121143976394	0.335329686547535
Ks_3	0.696458472906671	0.840798986278196	0.226581847284917	0.599948895200913	0.343583405019516	0.659305135088819	0.755175660449716	0.441034775256054	0.324809590980236
Ks_3	0.673400268960992	0.810243003465554	0.128167885030326	0.579816284654876	0.280073877784743	0.6336043071075	0.73277031650986	0.328165673633203	0.254755510606901
Ks_3	0.704550553400836	0.90359791602971	0.244063680122782	0.655812929784799	0.389504379282355	0.737650707776104	0.757287532768891	0.457935825284004	0.360147568108465
Ks_3	0.671164830549732	0.852534835356499	0.093408724963699	0.596677282062529	0.294182871737809	0.698714779322752	0.699123588411638	0.393785996109516	0.177267482840215
Ks_3	0.678023332120747	0.851429046290222	0.222238796057438	0.585376309278073	0.338175588128529	0.655991200225854	0.739583956902377	0.409111944698081	0.335966276549494
Ks_3	0.643850791004609	0.854423138597042	0.24104500771315	0.593338055498733	0.31846674405971	0.669208238827828	0.708400751608159	0.478912956444845	0.281217097734816
Ks_3	0.660170734485545	0.864441518830741	0.223465933871532	0.637448930505249	0.27505375434215	0.659945396042383	0.77217698219322	0.464635702697261	0.25414263980364
Ks_3	0.683411785932324	0.832610290456282	0.119364021417964	0.693946987733533	0.399123400701618	0.68998907712734	0.780054248469993	0.477187693202648	0.213674565948098
Ks_3	0.657917182325227	0.870246597565956	0.0749078873298603	0.624568552811431	0.350434955533863	0.667338255447814	0.754946940041768	0.444418853266959	0.150341307806153
Ks_3	0.700283596597297	0.843472029768894	0.205326396180824	0.599053017591155	0.296119659414386	0.667979443832291	0.748933921769317	0.434089442896304	0.280895487465383
Ks_3	0.70592730005323	0.821784558747006	0.170275377530049	0.656479853418357	0.319730705726204	0.664350815022267	0.79085239181329	0.401410903933728	0.283710201110072
Ks_3	0.668865136493109	0.809088279226822	0.141874858844414	0.611057118561326	0.301646263165204	0.66891991874402	0.714885886559771	0.412162324098704	0.227035103056789
Ks_3	0.669711089608069	0.838806961494221	0.181783003760364	0.557599125985929	0.264568570975296	0.609964234045537	0.756153610513234	0.441955210159704	0.229055691139142
Ks_3	0.736496931697953	0.867244957766438	0	0.601458829337636	0.265676007876513	0.673784481945945	0.784316615638974	0.455176769973814	0
Ks_3	0.668674302564629	0.868343825423856	0.0717060972854888	0.583157377888111	0.377513623019296	0.655498392573029	0.741122140827521	0.418442153327772	0.16475305260716
Ks_3	0.689260147895011	0.884215101036684	0.206839882595036	0.657590132588073	0.309715117826338	0.730406691891253	0.744216874022834	0.436933849681287	0.285915398828534
Ks_3	0.730780651611164	0.92355231488761	0.196619368071486	0.666257343060431	0.18411115716309	0.745740361049383	0.787056756356575	0.448587138311138	0.197916565106627
Ks_3	0.667781744781816	0.802586610513038	0.244737100303743	0.599307174785661	0.278637589848979	0.632665950826861	0.741326442208043	0.425552778008144	0.299660344946248
Ks_3	0.71931704364383	0.874396910029327	0.142780412942661	0.592532059313604	0.272146101932488	0.692992173879495	0.747306710309538	0.476480598390038	0.193292727132332
Ks_3	0.705694973657804	0.858942260263943	0.153115557382107	0.625060838443011	0.267248761330246	0.693051095285875	0.755504291857199	0.37391090823084	0.251728986936795
Ks_3	0.652390950215789	0.876959072907249	0.0793848784863873	0.630608971343536	0.278445716227347	0.683081609449608	0.741923292749771	0.422579152365355	0.1402004586827
Ks_3	0.713889304755706	0.911362802238887	0.201320022360943	0.630779831318967	0.310236340974188	0.727559682359941	0.759040048155025	0.461566772190245	0.272420094937012
Ks_3	0.685480350918222	0.870113567862991	0.0295574587050285	0.616395658262503	0.287547382156594	0.692541757682249	0.741038974257424	0.434865964053787	0.0744547247142675
Ks_3	0.710413440700627	0.847334797330868	0.188415566165512	0.583081353327238	0.278066028672938	0.687850821397231	0.723384695232052	0.413766780513612	0.269419051083874
Ks_3	0.724365573574696	0.93741112982819	0.149882695715717	0.657895770036023	0.329440310785225	0.736695132562806	0.793247783308984	0.471032967171758	0.23046556972424
Ks_3	0.653869000910542	0.847775923097273	0.214537818002027	0.580243497348186	0.36744305318237	0.657538430621175	0.713948576347648	0.434841163167114	0.318511988758901
Ks_3	0.687538735167601	0.832331488198173	0	0.612031062112527	0.427153505432201	0.674223376616874	0.736954769168432	0.44392322827547	0
Ks_3	0.615233475924783	0.852451029169612	0.169399312845458	0.609245653473654	0.341421540600066	0.631324633165539	0.74031262601105	0.390554325019134	0.277000293058364
Ks_3	0.724795741301114	0.900173941774625	0.23209477121459	0.624620192360299	0.346903355061823	0.690668760518864	0.795857988661641	0.460124412660593	0.326977385505124
Ks_3	0.66401054004449	0.881621791986237	0.234533989412524	0.557815291367627	0.384619920764479	0.664441971426214	0.713687480737966	0.46089973571197	0.332150746613511
Ks_3	0.686186722236734	0.873475153145127	0.147982387560647	0.608104971742251	0.280328782806907	0.698948836835329	0.730021347530636	0.371753528247376	0.250779243884755
Ks_3	0.70099009036171	0.872595542442821	0.146490370885599	0.608580297100969	0.240655734806101	0.701140566552441	0.738057292657897	0.462874452394197	0.183293995003231
Ks_3	0.750287373713482	0.868884748782183	0.0642761679688451	0.649425166690885	0.448790401181526	0.720865345755474	0.782153157779539	0.534380845308507	0.1453326637744
Ks_3	0.715332340935308	0.901426503807165	0.148708626125589	0.666638891495343	0.308258751336034	0.710315290456353	0.801865244105378	0.439802953242348	0.232942187652182
Ks_3	0.75887907612828	0.904256880918336	0.220691854726685	0.649409963364762	0.297308757608402	0.730344045867257	0.798842948084347	0.487224389699896	0.277789208204332
Ks_3	0.654232908105633	0.870995070611428	0.113380009442897	0.597415036053999	0.293553562762312	0.66515008045571	0.732987395292184	0.36666158111319	0.212669599442882
Ks_3	0.635371316931792	0.860031118811436	0	0.606526858828895	0.297731547183992	0.65813287021154	0.72769203882573	0.442962210115862	0
Ks_3	0.729665253965805	0.836481016818768	0.207381121964189	0.735752275448376	0.372779073492911	0.718154942661381	0.816562489417181	0.527027042884447	0.279080851821104
Ks_3	0.685792282073047	0.839799302776765	0.253518874562842	0.613370185139671	0.371889369574206	0.657152181065266	0.760433468431431	0.46061925411964	0.349732250671131
Ks_3	0.662107266255499	0.842789168444806	0.162630535166358	0.547583989540796	0.288085157847213	0.601869623607787	0.753753952255616	0.40223061646304	0.245447772357938
Ks_3	0.669292267096573	0.798716536442755	0	0.576893403835715	0.330012558017801	0.640419996959332	0.712750975221483	0.440272422676236	0
Ks_3	0.680696791577187	0.827397364600522	0.153167418391687	0.604216434424714	0.405382411969215	0.645542903376754	0.755060589056404	0.500946591723357	0.242213626871431
Ks_3	0.717650694080599	0.848934417226764	0.223663939100741	0.598463436016333	0.286831737353461	0.675120706842787	0.755965227229516	0.44154222153502	0.290927840262657
Ks_3	0.719445624665903	0.876532611376014	0.0215404188878021	0.611876756887085	0.33872144933277	0.713972709176446	0.742343759570426	0.452737370818132	0.0667139827665819
Ks_3	0.6646299048612	0.790309569964897	0.133944423237957	0.6233334142869	0.345294666795961	0.638359180308969	0.744160435948322	0.438191940857662	0.223940101708489
Ks_3	0.639307648100658	0.823504479162458	0	0.62979344090263	0.301058018319659	0.658724677958327	0.727241631012232	0.412150036351783	0
Ks_3	0.73063207816412	0.878759572197555	0.128097128648862	0.678062316105762	0.259432303645039	0.71271038001031	0.805958212417239	0.442567774150939	0.189464712231503
Ks_3	0.699880305617305	0.858979131366192	0.192526409943231	0.652417850223967	0.35498965927827	0.6919803437429	0.774332918179295	0.445523738098799	0.295766518838065
Ks_3	0.700766431714366	0.734137948611282	0.217495760828761	0.624570860683959	0.418436914106639	0.614843482473517	0.762998846028723	0.432521419142813	0.36905840361625
Ks_3	0.686166902053828	0.890651952688447	0.148142408196126	0.59830661339883	0.454909674824945	0.699942828816096	0.730541951663091	0.481756490280011	0.267420883040344
Ks_3	0.718185184639616	0.856368772975415	0.0454284329675023	0.501516927815631	0.208285784525409	0.626223553091689	0.728997170442519	0.306007351619227	0.117242217895834
Ks_3	0.716457538799792	0.89112319967858	0.202774892731296	0.685442361606447	0.365017993590174	0.713782950936455	0.807544744543302	0.439348628163006	0.321269871166604
Ks_3	0.689924538726412	0.890198961679196	0.0971427189868461	0.69471829133113	0.296479486813797	0.711270620205559	0.796825827696031	0.444535507666521	0.165030623990146
Ks_3	0.661636726659492	0.854503808714491	0.135250743069871	0.570337134455317	0.359375386658156	0.64300313992446	0.731302532330649	0.485947288292058	0.208105024511145
Ks_3	0.71271682101012	0.881694729170844	0	0.634041673884301	0.295087903385979	0.715002776902141	0.757287827844278	0.412880762661829	0
Ks_3	0.729092000795735	0.917840166283425	0	0.605106237422347	0.377504396640265	0.73880048632088	0.740844126749736	0.448923010304573	0
Ks_3	0.654533149824049	0.8195174723734	0.104740924102746	0.657027882348201	0.350501357655209	0.674625553276629	0.73958198232326	0.416923212868593	0.199726531180591
Ks_3	0.682854462051483	0.846572456387505	0.101374234091572	0.527753255677617	0.211289542044354	0.670958718024326	0.675439318187716	0.307470821663563	0.194514471650009
Ks_3	0.743712969636176	0.912638168324153	0.144949817389557	0.6009043113347	0.41331170786896	0.711193759663416	0.77330638864016	0.515222421725374	0.243934036521223
Ks_3	0.70528124103509	0.817956517708779	0.0793636711105048	0.604314484498591	0.411442307457295	0.657304132281924	0.753593840254346	0.472548934694956	0.17129652934704
Ks_3	0.694517190914231	0.87367255687258	0.142829583442459	0.636375384924868	0.226429403671091	0.705739559657335	0.751367228719424	0.408688969918913	0.194788394577036
Ks_3	0.727973702315249	0.869181769051969	0.126280310291951	0.651115700068436	0.388045898316893	0.714164647557293	0.775278897918401	0.472507555520119	0.229340556313414
Ks_3	0.71299361033519	0.894638937275941	0.107412125847667	0.66377341561254	0.253075762651496	0.72060100838736	0.782481347037818	0.426603280844609	0.169135775215082
Ks_3	0.720997145153314	0.830783122472105	0.191429050665217	0.66605514430925	0.305713958304172	0.710925065280186	0.762307931190409	0.47980182964876	0.252605347187319
Ks_3	0.64483606069076	0.831443997710591	0.0764192028994994	0.591960664215275	0.277156006502437	0.664140425839998	0.700578591714021	0.459842910499912	0.124253295041469
Ks_3	0.778830690642968	0.878717559263611	0.117393116218816	0.732719266565617	0.445763699476904	0.795820041327595	0.793119163651872	0.526034024377098	0.225136765585732
Ks_3	0.711509626277459	0.868741467397901	0	0.657711051484111	0.364056640760585	0.714132756779167	0.768467243472595	0.469539380942079	0
Ks_3	0.725945457124889	0.853054188013249	0.238480611463455	0.589193832915508	0.348582702689585	0.675134256612887	0.756314437720422	0.414854888262562	0.370862045228805
Ks_3	0.712188809985257	0.848082266318221	0.175359643420153	0.648134265195711	0.401688148034341	0.682459124709171	0.784131249302975	0.494895115167435	0.27485019180187
Ks_3	0.711693679381753	0.844021804466521	0.160034231954705	0.516261055171059	0.244661266163204	0.650883546123353	0.703894330006718	0.424345443008782	0.216601404852677
Ks_3	0.68656175248864	0.872106547603906	0.204101828055576	0.538561758359076	0.259912772865329	0.706720279102819	0.665388907543105	0.431261478915427	0.254778091844482
Ks_3	0.694596394168003	0.868791902062418	0.16315506440224	0.615133989139811	0.395079196204266	0.669988644246346	0.770923409881427	0.48826126421169	0.258241414607828
Ks_3	0.618935492318192	0.844054076380465	0.234263775895882	0.550570588411524	0.314443805039513	0.591726757398554	0.736373079514498	0.397488213444783	0.321073743169871
Ks_3	0.679218402654733	0.861098497345277	0.0674257913424066	0.579850471253789	0.389926404053836	0.687784480266337	0.707076637778127	0.452448111750504	0.150999895685377
Ks_3	0.765750393064184	0.892888160268801	0.239043328535125	0.703050674336543	0.388668865410257	0.75114333995409	0.816941816961528	0.514956805796715	0.333419966367275
Ks_3	0.694722723414949	0.860278860501651	0.0521385738411335	0.581949522593097	0.331676630996459	0.708679217483908	0.697869713244139	0.45415331115789	0.115501564078365
Ks_3	0.642063158526593	0.735207490127224	0.177841691745239	0.680840800723118	0.298518664199491	0.616845329878058	0.760640100350876	0.43863270026975	0.239673973265925
Ks_3	0.638285229081204	0.89451386579498	0.141797735200438	0.597559494412939	0.313511727947445	0.658400603853327	0.741592156335987	0.43631239993226	0.213219881575561
Ks_3	0.653752264264123	0.895815648742837	0	0.613450274689749	0.360536001796273	0.659443447918752	0.766354866867852	0.406874684649455	0
Ks_3	0.744681951691713	0.894915687504344	0.179341154480844	0.605941683498804	0.278153170228991	0.715342289754336	0.763733695604896	0.437681680348844	0.254369381070855
Ks_3	0.674740751765571	0.884068249322806	0.118966966718994	0.643524471233276	0.257352134584581	0.702832063999831	0.751519581104424	0.404080081532419	0.186320207672505
Ks_3	0.620792080691957	0.843446936018945	0.00960099176015583	0.635739534237613	0.261946812253532	0.663183752606893	0.724249532837162	0.414088032221768	0.0325005648978952
Ks_3	0.653026317279782	0.873735597537526	0.0791860807764495	0.577753587883343	0.229752673421242	0.642229046740017	0.743040180847959	0.35941391799029	0.144865570126327
Ks_3	0.671039942322606	0.859022669453247	0.193501146140852	0.549089144595306	0.304725708218147	0.6515685571135	0.712804530242561	0.431643949907793	0.269009952306091
Ks_3	0.682215595577058	0.871584650698324	0	0.590662331220105	0.311284244652943	0.679175924848007	0.732933735168922	0.501521718883396	0
Ks_3	0.685938058876657	0.887364949927367	0.134991426073939	0.613119459909081	0.347119527856445	0.674687279942738	0.768279051798597	0.478015798617718	0.211480910129951
Ks_3	0.689469665457499	0.873966503399968	0	0.671773334155746	0.290989788630525	0.734298858260394	0.745216201499424	0.374695434524868	0
Ks_3	0.742448407817065	0.870039188978872	0.0196007059360145	0.589272784488873	0.326058600300822	0.718809425821652	0.730691220417249	0.446888924584885	0.0631862881945298
Ks_3	0.664655355436095	0.875016608924147	0.151164422103835	0.66868933981112	0.398253231360553	0.693044858444045	0.768770642938308	0.465734196721511	0.251187954403828
Ks_3	0.675225370723859	0.865471806096024	0.237633755260835	0.676596178959902	0.356681145188013	0.709196065142307	0.75960502259133	0.471947846670809	0.314676285275456
Ks_3	0.69541351727379	0.860548407744122	0.209226928620319	0.531540526289596	0.320551199677058	0.647165299226067	0.720036736010953	0.434958592237405	0.297891077486594
Ks_3	0.697156893153791	0.910694822395308	0.074220598621826	0.63290317696154	0.31576289359001	0.720920930078285	0.755334772581761	0.416945321388487	0.154429978021367
Ks_3	0.74321994066938	0.880144066138271	0	0.662971940764339	0.426372045822106	0.697536795524201	0.821379240925498	0.476718204938676	0
Ks_3	0.65485140519878	0.821797585767132	0.111774709291859	0.529674993746888	0.326214909145949	0.642182907681836	0.674454496563534	0.39478516987062	0.210038664935323
Ks_3	0.730293851377435	0.875297412038077	0	0.66600446128236	0.336471160038026	0.747704992573483	0.75687356557104	0.450689504106994	0
Ks_3	0.632754417544452	0.838178037286046	0.280562767877991	0.582214179759386	0.350916272129485	0.603983241726485	0.756387956712269	0.46589852176143	0.337303738265544
Ks_3	0.641031443015997	0.867976363819027	0.214829490479468	0.605994142474177	0.316314131019659	0.679351892537509	0.71308666578644	0.41855251413804	0.295786213838327
Ks_3	0.621828927248238	0.850498249407051	0.174667042733823	0.668020076918319	0.355951175536411	0.636823636497279	0.784759772520674	0.47259883800529	0.241929538705784
Ks_3	0.703055159279763	0.830474605118032	0.11321794176927	0.570495036613983	0.370325336120647	0.676018563993479	0.710809345274202	0.437726134293157	0.217999874547029
Ks_3	0.75131227766914	0.865424124292954	0.131248766203969	0.739294836334279	0.358760191154067	0.759606509803302	0.807835175019687	0.438635596686053	0.245683562936066
Ks_3	0.673135161419412	0.844081086135739	0.135688015015489	0.565836576712836	0.318541763459071	0.652434568083125	0.719307649418144	0.409679521606351	0.230902786996553
Ks_3	0.70599279091124	0.855753643682432	0.251527695242819	0.57906157303597	0.321873223680905	0.684646320629684	0.725186260923539	0.49534772608387	0.299550772962625
Ks_3	0.67683421676949	0.841261913534251	0.0348309360635011	0.597582201127971	0.308599618362309	0.672409164209388	0.724837244955466	0.482128129371791	0.0778752439868671
Ks_3	0.668751625241199	0.855523095550881	0.0186602427628567	0.598701122081893	0.244043703488505	0.666243097388231	0.734804348833689	0.33776660890663	0.0622037333449387
Ks_3	0.663408039712429	0.810079956796385	0.170859583468342	0.577888996868959	0.262963304596217	0.628526783204275	0.729644936483399	0.412791135433882	0.23288764677902
Ks_3	0.652023345674897	0.837119666141834	0.195773130718079	0.521389888694067	0.338552573218142	0.586195028752979	0.738074270271603	0.44243139465998	0.278344277648214
Ks_3	0.620913266054848	0.8527228426772	0.0743030147449027	0.552013453220282	0.382380206581217	0.603122471433905	0.730219604907818	0.431470707224783	0.157061787209665
Ks_3	0.766972132713162	0.900561505787349	0.23373555106864	0.598027246254228	0.460852522659136	0.755029724908844	0.734590385756208	0.550202335311434	0.344763902995272
Ks_3	0.650869393272032	0.841672156787689	0.18871677857737	0.6479358018953	0.2634848146273	0.679199794467725	0.738099616085892	0.423337864100899	0.239894075258086
Ks_3	0.760254180856722	0.873806120671919	0.125694430563229	0.643973049287959	0.380895816000061	0.726006291018034	0.782025072542049	0.414601805508702	0.264904608484167
Ks_3	0.664116891114686	0.863078575241666	0.142112710956048	0.542871686792659	0.192887222257316	0.623089598641655	0.736960483337859	0.432238393183337	0.160102187622146
Ks_3	0.70298150804619	0.843670618478194	0.093237048497144	0.606515188493385	0.246968859089711	0.660235403496839	0.76607895022726	0.377687684443453	0.169427376232497
Ks_3	0.652630296256551	0.874981295587777	0.166687907887355	0.561691889529955	0.386110573429072	0.657210500859356	0.712970577479018	0.431256800004449	0.280190060304935
Ks_3	0.658291874559611	0.84841624191552	0.166091585117909	0.610031914199238	0.258413392343014	0.66219542522155	0.736660143979303	0.443425937416038	0.209202242241461
Ks_3	0.71106071195241	0.835400196732222	0.0673222910926295	0.640264171852403	0.26327834719159	0.688708857519675	0.76220413863641	0.357804399136386	0.151358959379103
Ks_3	0.627559665499307	0.847808919603446	0	0.628343793343873	0.316092491712413	0.661232073848343	0.728472191537348	0.418514411303036	0
Ks_3	0.650722712189501	0.839629558169471	0.134866844862313	0.556987767270906	0.418219081500647	0.649443118184553	0.696645402088884	0.484310005959747	0.22804115359343
Ks_3	0.707298881761602	0.890305339790264	0	0.653058333277196	0.376148919727047	0.726273242613092	0.761428694681649	0.484302610973442	0
Ks_3	0.586344633220774	0.827707651371295	0.0963518701406904	0.546374180884007	0.385264180328701	0.615871875037804	0.670177263979477	0.40639511964378	0.19182240858077
Ks_3	0.625189217740265	0.815985800786739	0.185023693131449	0.597809009949008	0.311573099418133	0.647188112146894	0.700068430194554	0.41993768001109	0.259825043254293
Ks_3	0.66965724243997	0.873365626619211	0.199255150339114	0.630077685985736	0.360348040399733	0.684489258325107	0.750922653436483	0.470206598410319	0.281212189083271
Ks_3	0.629763034604905	0.871280759990968	0.155699491923218	0.586818445673416	0.212554645033142	0.636864279841743	0.737642287709931	0.347530956036609	0.217919693163643
Ks_3	0.727041687352714	0.839843155255437	0.231404878369989	0.58596798707541	0.375794734075366	0.670370082491487	0.751806892068776	0.449322684883553	0.353207565376379
Ks_3	0.78178683533102	0.869613088088558	0.231459840873794	0.742459530822015	0.417048209492467	0.751897779296566	0.843139305765133	0.548872899131466	0.325358173718476
Ks_3	0.634722554707078	0.878600461102192	0	0.651075050159956	0.339587204466732	0.692811044453614	0.734608819970244	0.449663476951408	0
Ks_3	0.623325112828091	0.842808473103343	0.175396917113466	0.668251101575651	0.204105285066808	0.621984760184344	0.800096535842936	0.359289535102163	0.220605322182939
Ks_3	0.729826327474791	0.840286532246093	0.125056120293336	0.622633479889026	0.441136387278764	0.673375974150195	0.781619373520382	0.42976804623064	0.273336387751627
Ks_3	0.691224024869165	0.840179826715543	0.178362714246611	0.665844107444511	0.366221744626378	0.704122269150773	0.753808464793761	0.444753519839751	0.2850965459698
Ks_3	0.745047160424735	0.843201559261088	0.0549366254980358	0.575075113045529	0.283241621151299	0.662526369871168	0.765637723793926	0.437455606977702	0.117093976709324
Ks_3	0.75728635731057	0.900272981577781	0.210797508582894	0.663821445208097	0.251532658005954	0.742192256973163	0.794219720040729	0.444007877043729	0.264092448396571
Ks_3	0.693944217110708	0.78181990819357	0	0.599640589500406	0.300205347790707	0.661300128035738	0.715291282545182	0.412671692560357	0
Ks_3	0.696305164944886	0.865915288763234	0	0.652074688346583	0.125299634658591	0.712973006161396	0.752734504126628	0.443802145542698	0
Ks_3	0.666201987731815	0.83346272480853	0.216547896489764	0.609917901006954	0.341998554903313	0.653830408258464	0.743094206982502	0.435177705630255	0.309116939493733
Ks_3	0.73655484724849	0.863332445390271	0	0.566189063083836	0.336355626691018	0.69646346893483	0.726660263650088	0.448870747375196	0
Ks_3	0.693876798735405	0.901482583300315	0.263848999610957	0.641199396872011	0.305333429781229	0.695480428823623	0.781994373010767	0.410813531790889	0.355874368138722
Ks_3	0.719250097246659	0.876386590946329	0.170775933797467	0.574898731645858	0.213069332700619	0.719771644698104	0.706181932769563	0.435798033630078	0.20227075529921
Ks_3	0.679842345582815	0.870329870024643	0.0912835472310551	0.537352595687976	0.394445345228696	0.669829332994079	0.695456770206074	0.43503066096527	0.193793186318094
Ks_3	0.752332083019536	0.917501194643429	0.0745157097734934	0.664383177090733	0.366643907023097	0.773861699437284	0.768469341884207	0.396755927328186	0.189123069498138
Ks_3	0.661198357758215	0.83145405195868	0.0650148107792518	0.619926534672748	0.314116819870765	0.643223566844462	0.75853952630855	0.357756711358356	0.158502354438502
Ks_3	0.728830275929564	0.877085733219419	0	0.631246354946385	0.338126949338688	0.723138154142053	0.755133285303785	0.393843408081562	0
Ks_3	0.668920953952698	0.841017725383557	0.0779189321397611	0.686510752055953	0.352003084688614	0.700972015310406	0.756573017673796	0.424538316120802	0.163854842743683
Ks_3	0.692410623882274	0.80470843363244	0.117708445811285	0.592188685911656	0.314752696063036	0.645627820438238	0.739592817404491	0.393823207461083	0.220864491510254
Ks_3	0.651383660664948	0.851082611872937	0.183060047977727	0.577696193969668	0.259007278049365	0.627766910520461	0.745659066137413	0.423288741837927	0.232554572139499
Ks_3	0.709325131926333	0.801882762249386	0.201518186327822	0.478510785409613	0.249438413787976	0.647033371039264	0.649090556414246	0.437834692471371	0.247422077453751
Ks_3	0.643605815193563	0.834353029401177	0.111716372045312	0.55469543072364	0.378735267988361	0.596612365005378	0.747579436160224	0.437782105234393	0.206755473610143
Ks_3	0.741450800751238	0.880879852263185	0.208445185313538	0.613720804826211	0.297543201388698	0.696429001988151	0.780614101361098	0.470803252541206	0.272631921392726
Ks_3	0.693905013285876	0.85627239755445	0.0886322165593195	0.705999916652587	0.398914578577142	0.701282566942354	0.799069774325224	0.394054639754399	0.214268296634854
Ks_3	0.698782010395849	0.864549106158424	0.233889025192194	0.666872320731452	0.40061952153026	0.699573442997516	0.779739259675021	0.480587517167119	0.338025885293928
Ks_3	0.697413667687217	0.858846276870333	0.109372005244225	0.595376702123758	0.298124188592268	0.692563569363851	0.72611516813012	0.415759574828508	0.193057629430729
Ks_3	0.690664993848347	0.831149075696141	0.134533042973249	0.672426588314916	0.297775600853704	0.678920371038563	0.780863864180967	0.442290202109187	0.206831347340561
Ks_3	0.765879299554731	0.878737594055838	0.186057186939195	0.721596139514975	0.441338154359834	0.731933900665325	0.844119559280438	0.464474303355169	0.340479116133801
Ks_3	0.755038363612321	0.885320374314736	0.114859362973304	0.627600427044913	0.357581945965655	0.732062310247745	0.765515092377601	0.427842712317378	0.23070474745463
Ks_3	0.702464556984985	0.85844556716439	0.080302210545264	0.593476205694704	0.336282389483503	0.673173012888709	0.748801944101311	0.499768034601697	0.142320967141664
Ks_3	0.79016838464217	0.852185751958266	0	0.672258142343151	0.359781034283653	0.744956868439531	0.791399061083586	0.474683632147997	0
Ks_3	0.705473427667766	0.890956326533466	0	0.612537325705429	0.3255685659127	0.698895780260751	0.757240798225962	0.455006164142148	0
Ks_3	0.719397858163969	0.809835294219159	0.105975824333257	0.661644373938479	0.327377545964956	0.697412170146809	0.759458629809515	0.43060332591134	0.198337959970239
Ks_3	0.649791300571288	0.876459001730833	0.209833569554427	0.58891038388022	0.241597929154018	0.70720116464119	0.682590395476417	0.397348087256347	0.258616910417118
Ks_3	0.658613323226432	0.857675154467591	0	0.693316599841009	0.305796328461187	0.704653183722144	0.759651747795181	0.430403557890862	0
Ks_3	0.685991683004313	0.878514859981173	0.112511509616361	0.556429479009782	0.294063120597389	0.650072565023652	0.742489341732646	0.38869417937562	0.206235237911929
Ks_3	0.697909770201557	0.809392482421163	0	0.588641248566905	0.359127102976214	0.663837352773121	0.723010168290269	0.439669686648916	0
Ks_3	0.650615199077889	0.816795383743908	0.146935949162213	0.526305406374305	0.353783493617562	0.587808153072751	0.727580863786148	0.451046092603023	0.231867011350541
Ks_3	0.652964708822336	0.865008338518199	0.155079887154521	0.583787738635231	0.295052748510494	0.648433393334095	0.736056709929172	0.458860287278046	0.209837334452642
Ks_3	0.646886888899839	0.846273637497722	0.0869620007143297	0.627283165691794	0.305685656032656	0.67599126502214	0.725427661426347	0.424891399732163	0.156799261993175
Ks_3	0.723584517595993	0.899912923454333	0	0.569614616942554	0.341461143220957	0.738453141981718	0.699075867752513	0.432007522315623	0
Ks_3	0.729864474894412	0.914944187909955	0	0.612709731771128	0.335381137272945	0.715552164933483	0.770228831010466	0.444089394947393	0
Ks_3	0.637977218871711	0.869754129127608	0.152851098930727	0.628729104107241	0.318909720767983	0.662037599113534	0.748561525393173	0.407124987582945	0.242903200730452
Ks_3	0.638212525787254	0.85278931907939	0	0.624424960680425	0.316940194112969	0.631957809970272	0.770613835426015	0.43745421668748	0
Ks_3	0.686184681097442	0.816633496647035	0	0.681642224577715	0.274797795112849	0.696212013241001	0.756150567925404	0.452981052231918	0
Ks_3	0.775391055640597	0.909065175007158	0.234560969018732	0.662139574736938	0.229717779932678	0.759140737430247	0.792600979826866	0.468403209763695	0.25705589463884
Ks_3	0.734154240784712	0.881693313417806	0.0975135313678562	0.644090863566483	0.352340818462384	0.759087828147628	0.735206442728726	0.423800300968591	0.202946785024652
Ks_3	0.682313408229755	0.868121335720627	0.235858520271101	0.622550952937704	0.335103304099125	0.661635112621583	0.777214594243711	0.44328131394658	0.322005556349836
Ks_3	0.717347858756323	0.848567002064882	0.256949509242087	0.565165099562526	0.341167385016207	0.699507191446149	0.701889378277079	0.485458629969081	0.325745064647959
Ks_3	0.631948853665587	0.8806383717266	0.289984582304974	0.632986202740636	0.302207304838112	0.665081528193135	0.74996494963197	0.436947582196802	0.332515471316161
Ks_3	0.713920702080854	0.839299447725227	0.148038227374386	0.603610662661862	0.268560796806994	0.678787530890365	0.747851475334674	0.491831563424086	0.189188434201197
Ks_3	0.688766158522391	0.859700861973512	0.168696185724569	0.60974305289027	0.325226752672426	0.670218364354529	0.756532678546125	0.422003356946067	0.266845353729394
Ks_3	0.701445311897542	0.871880991022356	0.171779201474778	0.672777380149679	0.338245004868523	0.708884913858062	0.780379533625492	0.419147686530747	0.282550958842298
Ks_3	0.695103199532376	0.866651863373774	0.20514520824345	0.628634170397094	0.346528852261744	0.704044840232158	0.743465769873791	0.438823967791982	0.30686194729133
Ks_3	0.708583675200703	0.906009526397419	0.160425158566213	0.724671491152272	0.429128516184512	0.74563922238637	0.805220167842261	0.464840426453851	0.287208158372809
Ks_3	0.710335309743785	0.835175346089434	0.16205624759277	0.634225041606115	0.299183762026509	0.674892642864052	0.772244711119519	0.432783813066815	0.244590991884686
Ks_3	0.674373681600792	0.811148181418863	0.0392769045665252	0.593592798940662	0.304158631282822	0.675215552122559	0.699654857427321	0.469359816436323	0.0856221447770933
Ks_3	0.77222135661306	0.903542959621787	0	0.677179536956066	0.416313658609443	0.738341310705602	0.821622755601152	0.403422999540855	0
Ks_3	0.664539224561851	0.854736008329705	0.135261421308413	0.594067927487807	0.329168010079086	0.655399972780164	0.739524782395432	0.411697940194384	0.232360747648753
Ks_3	0.640680462502161	0.838434114255884	0.221960429946171	0.552182487787432	0.412618262048308	0.634735723453203	0.700705874671037	0.461453270430652	0.327227097795626
Ks_3	0.670402736492995	0.816062172391854	0.152405690015433	0.582206793395308	0.360374864778384	0.648602767353874	0.719082520592527	0.375440937579887	0.294794476829766
Ks_3	0.679747607774427	0.83503399354168	0.134010942896241	0.563480720154459	0.443507709926274	0.633082267561386	0.738743694581856	0.464350658613092	0.253559576241011
Ks_3	0.597776128013061	0.849110800443911	0.192903555802546	0.587861319257179	0.291845985786081	0.616999929123271	0.723713650512216	0.418529056227814	0.249055461155951
Ks_3	0.671998960280218	0.789728059603464	0.222710098459562	0.623596364658822	0.377402675162798	0.60657907205952	0.788761566607016	0.458143206539447	0.321322452017549
Ks_3	0.661832895045454	0.836070508656093	0.0671471779643318	0.545502381578602	0.319639168975078	0.677614017671376	0.664063415500881	0.366087333131897	0.160216055675204
Ks_3	0.69865053794939	0.811785494707078	0.124954552563568	0.58649234068075	0.316115291997768	0.693015449455202	0.692733467454183	0.470171385188845	0.194229651192204
Ks_3	0.705539919267913	0.832386281541793	0	0.625560167970592	0.24583143963121	0.686735307872927	0.746943384143195	0.436100679460713	0
Ks_3	0.643536779102452	0.876949546403979	0.171655180069102	0.61355853709369	0.274258614591037	0.648641822594765	0.760205560225805	0.355918888522361	0.273050309356157
Ks_3	0.734862328871016	0.903714306729945	0.181154239409875	0.682233127228483	0.346983441316016	0.724716365765035	0.813976553488026	0.489823842391004	0.262826349905574
Ks_3	0.665798241080113	0.869543013605173	0.176593927132816	0.610569783607845	0.323842802444334	0.689513134406077	0.725053640534219	0.468400687794295	0.241630033448675
Ks_3	0.694913692838323	0.838961677826379	0.209810595594149	0.577583756652618	0.28679722468793	0.66326618367129	0.729744427077497	0.460226463384102	0.261768408661347
Ks_3	0.676671393183441	0.860959078027004	0.15260906265803	0.576364347925153	0.368529379915964	0.689430033282668	0.700725773661956	0.416392826909776	0.27171707610831
Ks_3	0.679582091557801	0.862881974000085	0	0.558623101741976	0.353725539455151	0.670000202988838	0.709250866644352	0.468713210586539	0
Ks_3	0.632367144275732	0.814384191145606	0.168929297825673	0.613980120137822	0.273618401031857	0.641430760357599	0.723578262050449	0.422300327837436	0.224694080557495
Ks_3	0.578639845060024	0.836436849533299	0.143935564843489	0.54317386440014	0.266184807200442	0.575865022632256	0.712633451924572	0.361060089845401	0.218571563179962
Ks_3	0.65143629286347	0.815433148504876	0.103052351589533	0.613433228484307	0.376669144653302	0.616865690419626	0.767646234579552	0.403381699722802	0.213571719158843
Ks_3	0.696814108714843	0.797504656124832	0.185308067626593	0.619501811858348	0.282429477682423	0.671180724504247	0.73185046567972	0.501419847352278	0.219320555262738
Ks_3	0.702289945326268	0.853405750278506	0	0.643030791132772	0.364763455949429	0.673042323729885	0.786852775778809	0.403543221663172	0
Ks_3	0.721024151464978	0.865143300005255	0	0.655352030864597	0.291472631382582	0.703863245559078	0.782564337429879	0.442514615216072	0
Ks_3	0.706842794695375	0.890306902294724	0	0.703886919663363	0.344382593079077	0.726247382173268	0.800127260228312	0.438528475261921	0
Ks_3	0.692219542899447	0.882563289747169	0	0.632516219122582	0.315918417162253	0.696324887412126	0.761895958845867	0.363136856721946	0
Ks_3	0.706570629385654	0.883291829071511	0.201488589601907	0.700741856242941	0.409701395583916	0.718673204233223	0.801703506076846	0.460620190795201	0.326517164524103
Ks_3	0.749231817012316	0.914731888504011	0.164351199576323	0.61780283873314	0.394297187648174	0.743016045624065	0.758883472557134	0.49947429633711	0.266457962515892
Ks_3	0.692572343464099	0.861011497698906	0.139823761211572	0.569211506636998	0.387198035586478	0.649743786478065	0.748898641353309	0.448819812064149	0.249601674227233
Ks_3	0.667709071677812	0.88361854191227	0.162254797944829	0.612541412658618	0.272912080890265	0.692379479947913	0.732792215532689	0.435750484309415	0.219432278083064
Ks_3	0.694208554257781	0.918267845168417	0	0.628052651318067	0.345084111779063	0.71530742802579	0.759412123072386	0.442348981035749	0
Ks_3	0.718262211449396	0.879181714218173	0.0869795088394664	0.649579443664958	0.354098986133764	0.718273575082998	0.768610068825744	0.475309227706253	0.165795799198413
Ks_3	0.664996959921225	0.853692772902098	0.140081477070159	0.578879150504669	0.379746537837485	0.675875302574313	0.704594969293885	0.420444544604139	0.256303227578038
Ks_3	0.621377387174167	0.84677706674322	0.149503524885353	0.57780197692328	0.356093587163195	0.642346987011472	0.703881167422532	0.474886106234964	0.21699907839256
Ks_3	0.653408574166203	0.878407120203672	0	0.566566125072896	0.332984751610193	0.691151461361078	0.684196670962524	0.435591686987854	0
Ks_3	0.648791028665365	0.918064381813118	0.187290940738558	0.614820424284817	0.350193532442619	0.703074127312808	0.728030751396988	0.484530003484108	0.251554723764428
Ks_3	0.720043513227408	0.892592006293807	0	0.703972187719566	0.336180536902834	0.737765840419991	0.798839654245592	0.436078394688412	0
Ks_3	0.696355540797529	0.869272224049678	0.198223221426778	0.581151133080506	0.32837582226275	0.692159252569822	0.719964787242097	0.441780895723821	0.287760311116721
Ks_3	0.675780770299604	0.877304099611526	0.0849934444953116	0.564478384847306	0.32118167273124	0.647280008963193	0.744691978250442	0.419393351427266	0.166471465235038
Ks_3	0.635869689454185	0.831479681022372	0.137561073436479	0.68141099303771	0.374664156657364	0.663853880636897	0.762687745413128	0.431942584939717	0.237088885338946
Ks_3	0.718951726585698	0.864096103853246	0	0.599792600234541	0.332693828999749	0.684838644132521	0.756113505740616	0.464648412394407	0
Ks_3	0.670264001076425	0.86537029930927	0.176930955821988	0.61571275798555	0.383465769610833	0.652546141176726	0.771387853466001	0.440473081952082	0.289244320941355
Ks_3	0.695588151851636	0.856170630957114	0	0.675119374310835	0.355455416835073	0.69625019088415	0.782402185890535	0.372414774869378	0
Ks_3	0.719475715774507	0.918770083354277	0.157070179604024	0.641366805124135	0.356812568534864	0.722952461023016	0.7806264016681	0.497083408052003	0.236557877820862
Ks_3	0.740054958994096	0.880101393831247	0.285714740274483	0.683729295209132	0.370085989571817	0.757708159184228	0.769635838856619	0.481850658569377	0.379682329743573
Ks_3	0.654261361171026	0.82125930687872	0	0.63457727837101	0.348974247530439	0.674780594575532	0.723293915814654	0.458745893886008	0
Ks_3	0.740910247479371	0.903789887491032	0.160143381208301	0.686935415168563	0.344489845761764	0.749390302902326	0.795166219370902	0.453450154430847	0.261680358525841
Ks_3	0.683652667084462	0.856606314944508	0.0956619234928714	0.505898482786225	0.202662206443442	0.634162741017515	0.700787024046246	0.400324859994571	0.139900424297595
Ks_3	0.698785470745721	0.873059089701175	0	0.723821671301672	0.363126605014549	0.716706945464279	0.80910417947998	0.409135006732608	0
Ks_3	0.680085374900509	0.893959789106801	0.0720249255073181	0.617322300466393	0.330546027743283	0.696928047431022	0.746576498174594	0.339520297227426	0.188503631587409
Ks_3	0.67062342418704	0.872836943100036	0.184735617960562	0.680033685899415	0.273751621617704	0.690362249713835	0.783822647762777	0.38707736713817	0.270682134779252
Ks_3	0.64929735329043	0.871480326806466	0.170087950647521	0.474952665533526	0.360676478190119	0.60194661471209	0.691846460346905	0.432469043961911	0.269692151582291
Ks_3	0.667071215979207	0.818775213745973	0.0837248496756586	0.590476273526947	0.35746271286702	0.649238645890837	0.724361228575227	0.420211689990052	0.17513384659649
Ks_3	0.675293126479948	0.86571168705643	0.154647265703521	0.641698291973295	0.318493040619946	0.69724705831769	0.746009408491037	0.438373786142106	0.235927430782545
Ks_3	0.67916798977965	0.860002778967912	0.140334405419219	0.649258095984454	0.352855591841806	0.686202451132281	0.763502903712898	0.447643845072563	0.232751754711994
Ks_3	0.743171344394153	0.85122321530493	0.242124517032469	0.621224530038672	0.325396384711583	0.72582049485246	0.739193456488118	0.463937110469217	0.325013338224015
Ks_3	0.745488642230121	0.875830687185187	0.135521357811862	0.63736153850448	0.297764980526997	0.705539307274241	0.790029812361546	0.454891696245659	0.212637694354868
Ks_3	0.66631163358785	0.878025769992386	0.245938163778986	0.606825221724744	0.334928393089257	0.687472079291456	0.729307125291413	0.449400795361915	0.321368290025305
Ks_3	0.737606294086549	0.90461802622389	0.191569548340532	0.657156606930253	0.452222384140514	0.739308955653607	0.780692222894888	0.449991343017369	0.355193168389946
Ks_3	0.706828732029053	0.872012362343933	0.171861006216433	0.652230332932786	0.21761916561246	0.729454434503177	0.746724471265791	0.404608605884624	0.219326281100892
Ks_3	0.716332480730384	0.837355141097049	0.152627306767888	0.602686211709316	0.302824213800227	0.643011528888456	0.789208282022325	0.438464237625959	0.235156765772694
Ks_3	0.757636776703546	0.878182936774127	0.227255087773713	0.678730564330422	0.440790408951628	0.714674419055468	0.823608326432387	0.501434179181045	0.357484540943228
Ks_3	0.725798149296375	0.84376625680858	0.138449603838467	0.554995424785946	0.374767471818706	0.650952586782721	0.748173379092155	0.482699020748927	0.232757253597156
Ks_3	0.632349705164324	0.834468297038229	0.0936314550822527	0.591825010187379	0.350891009842098	0.626413437136887	0.734817096859133	0.444645654273014	0.169962654017431
Ks_3	0.709029427679703	0.879182298123132	0.141992070259412	0.629148778078978	0.42104099511565	0.696166471696559	0.769634626827948	0.512085452884614	0.237406561620394
Ks_3	0.75444143322857	0.913895464403707	0	0.695457631197989	0.291906085241531	0.757844878004525	0.808378648068653	0.444931932750014	0
Ks_3	0.661565604476195	0.865151499683093	0.197928641611867	0.650483166366709	0.337010488379853	0.683421669463019	0.757260583007585	0.406458566794407	0.307232417231449
Ks_3	0.672454457776937	0.872679321665049	0.23357255086565	0.646311816071714	0.294704068067908	0.710072987019407	0.737910087761602	0.473354245788435	0.272350136594443
Ks_3	0.702835735266418	0.892419814477526	0.127090982405351	0.638113886406993	0.295172083865179	0.710735029466814	0.764140296503043	0.434162475440101	0.204037636355907
Ks_3	0.70706195317408	0.854295954137639	0.203716400985319	0.601884264741122	0.284619903611824	0.667765748633045	0.7628311152705	0.408052806526924	0.291373097827045
Ks_3	0.698514305181209	0.888205212490622	0.208570459140206	0.622921138715423	0.350526991134371	0.714675216057314	0.742401896045456	0.435697193057515	0.315923269892099
Ks_3	0.697937834204873	0.785021611647846	0.0808436750320626	0.601682594045985	0.397816023444515	0.625330278383323	0.763134481841018	0.424843918514487	0.187298357177564
Ks_3	0.649460091208358	0.897755834532989	0.231172020388468	0.632255659936184	0.319458635621128	0.700518425896184	0.733921129370128	0.430452262261274	0.306673737176079
Ks_3	0.73742910898476	0.844216447283498	0.175315856433187	0.666779063845671	0.43827988171481	0.694686468535028	0.801029519426275	0.515039047105711	0.286432208073432
Ks_3	0.747462763060772	0.845300580581171	0.32940142272469	0.69213647950154	0.311735350505112	0.739485124189523	0.779110164986198	0.55222876583177	0.327050661592096
Ks_3	0.651614283746269	0.86169995227937	0.132850138812777	0.597909046904217	0.304914328247806	0.655604887730385	0.736793315086848	0.409815452346972	0.216320974636364
Ks_3	0.691891717187977	0.843348057713051	0	0.579476369100658	0.348668929790383	0.656038337255542	0.739817479444654	0.447637302272023	0
Ks_3	0.685200890576038	0.861758299840473	0.242209971073751	0.650765292365585	0.37026911316296	0.689491729502295	0.766577596865884	0.445754544938286	0.349346048308098
Ks_3	0.727603790772462	0.883044520389909	0.0734571430614809	0.621219907982649	0.275940861131125	0.690727237198095	0.784829580787491	0.451985659156052	0.133057291589696
Ks_3	0.6996265472097	0.811341289799818	0.165832368581059	0.641246317231837	0.352586184426074	0.642376690679765	0.793609250118284	0.421044615331564	0.281971879554144
Ks_3	0.696946085241997	0.836227658370078	0	0.574764974421938	0.252382193767181	0.652785237369858	0.738877337111169	0.440942272487035	0
Ks_3	0.671136957634811	0.856365458220418	0.0948237375683391	0.513841596140563	0.172093848566061	0.64015873364865	0.692753445896697	0.3974514287321	0.124082819035152
Ks_3	0.694048135767086	0.877644233163928	0.219122049516444	0.557999417380002	0.339354505152576	0.679628838418869	0.716620831440795	0.446995959545895	0.310110114127657
Ks_3	0.744240340632096	0.898126954000113	0.218504322655197	0.673568418187422	0.435637313081913	0.72412872374141	0.811221266361909	0.526062560374272	0.325457896080197
Ks_9	0.685009713389806	0.758137722531023	0.716827090198541	0.990596586454798	0.74707871051285	0.801297207810746	0.801248961034622	0.668605566577068	0.766446205809076
Ks_9	0.568075616221073	0.638147389824213	0.625561064070592	0.954215235043474	0.74134376510967	0.664581479264189	0.741482252180718	0.606206318769351	0.677917022708612
Ks_9	0.590354852819699	0.623398225024742	0.668805528534994	0.917803027413408	0.647618861577512	0.627763681366424	0.772602193499543	0.612435871081402	0.657800754607775
Ks_9	0.601687560880908	0.657520181253481	0.626400682127405	0.948144109034757	0.758801855008249	0.687140453920347	0.756933041558655	0.615854038510093	0.704839063762216
Ks_9	0.587069133845916	0.607346666075135	0.572707031815606	0.933392231591594	0.714532652765681	0.642880366361877	0.747015978710124	0.548792545475577	0.704186494673723
Ks_9	0.734945927740275	0.613642799425089	0.749655839977979	0.950846903366324	0.833353864915969	0.709520908858678	0.801473596548562	0.735129737194048	0.809593829109595
Ks_9	0.603500532178601	0.712787197703375	0.683473518366474	0.96594017831219	0.7355255218963	0.721105934093279	0.772193455605621	0.649004289491078	0.695692247448754
Ks_9	0.588167237530029	0.632265642955322	0.628891708954966	0.90673382054151	0.719942522299775	0.655200809621225	0.73939934171724	0.612147664923102	0.676176623003691
Ks_9	0.586052299529195	0.582264311077378	0.602106541770761	0.915021974424738	0.715469187053102	0.654554949072613	0.703146688245205	0.599742519440168	0.66604299273044
Ks_9	0.600145687221391	0.679637862171971	0.595171651400262	0.952832492147133	0.784709855755972	0.719437983411481	0.740242209793039	0.615569257642589	0.695763700387885
Ks_9	0.565559348330566	0.616310022790076	0.428985462230177	0.948057710355963	0.700409644859584	0.669235742217511	0.714215053414568	0.471954958802348	0.650051899623923
Ks_9	0.557182815579002	0.642029676650205	0.679754410436849	0.956142858548802	0.737742564789691	0.650498622843423	0.751860645741442	0.59490409628042	0.718438228465785
Ks_9	0.609461215635016	0.707758147855607	0.669892861682602	0.998059119580474	0.74472768755346	0.77413086032487	0.736507372207438	0.686646833302556	0.65851528679832
Ks_9	0.659125839923185	0.608407955512745	0.625975392966423	0.922761912060754	0.710937091322119	0.655309005910336	0.78654296622613	0.609433774711849	0.724399256270326
Ks_9	0.573885596098998	0.670043416818217	0.631861521597136	0.937576798794412	0.673506914314401	0.682345742797981	0.742367460614662	0.580485770829166	0.673081958203076
Ks_9	0.602939902567722	0.664459375521036	0.634623928711463	0.942097321101599	0.736717976831223	0.695455861714932	0.750969987340808	0.600514368390672	0.715930868649894
Ks_9	0.536644134766817	0.627538529752017	0.612738134038459	0.939299329735652	0.729094955692533	0.651878103122219	0.712176223706894	0.563391387072025	0.684993930759771
Ks_9	0.564944822457616	0.639083813888059	0.621205214505171	0.93163591520388	0.6605212838472	0.685576484373184	0.70547907442615	0.629915866778053	0.599058746451146
Ks_9	0.65679457846945	0.674871554179073	0.717532067632099	0.973459145942981	0.801057906242668	0.714176262419876	0.79954000193194	0.69891946092529	0.747359209215315
Ks_9	0.607282521308378	0.653038548205544	0.621873003864398	0.96900744442137	0.769710995367339	0.714605447587096	0.73967025224276	0.625544895351718	0.701490239969255
Ks_9	0.633534055374657	0.706386239957984	0.686440632499003	0.963176412794239	0.804556630809948	0.710509149851082	0.803111197777168	0.6736992589041	0.737033069981373
Ks_9	0.549074601461739	0.634007398915009	0.624511862082613	0.96475974500328	0.739657869374261	0.698512689044733	0.69170715865723	0.634904715928548	0.631093053322507
Ks_9	0.554996607730161	0.675584375416929	0.703590782872476	0.96951220851667	0.686424420314407	0.709018142123919	0.718386436322835	0.635280093502528	0.654390345789873
Ks_9	0.583925378003903	0.685542991078835	0.717584861331803	0.998696057187656	0.773554846668563	0.691673553230682	0.784601408738339	0.64829825211516	0.727846228560818
Ks_9	0.535018188979643	0.645754026594332	0.652827554443864	0.954399742545255	0.75229867720912	0.67530809775841	0.706765537493957	0.614556258266407	0.667538884994464
Ks_9	0.667590849975274	0.700111444136861	0.69132676581367	0.93489035284457	0.72244933332487	0.729759939472709	0.789063827711636	0.67488439910042	0.712477858285749
Ks_9	0.649892725897516	0.638402520253874	0.692956782657422	0.994871547302431	0.635351096172482	0.684134595079863	0.810327604945807	0.629867375929632	0.689379913399194
Ks_9	0.634909334648946	0.734751153296301	0.704660087053789	0.992121559898179	0.848028208465527	0.767337391356185	0.779755097873768	0.708521195228294	0.739687494099538
Ks_9	0.5814470529906	0.628737260600541	0.64153324704648	0.907081882613637	0.698326346015653	0.652875975992661	0.733814949739018	0.600854690819256	0.678821709974747
Ks_9	0.568495665070666	0.654232363302821	0.656014435668046	0.941508428112427	0.74078107302858	0.645305484502813	0.769880948401999	0.60721227180164	0.698575066385055
Ks_9	0.573660027111152	0.634286864782858	0.609955264035829	0.921091916513166	0.804579971104483	0.668462645473457	0.721802488893254	0.620761011410266	0.691974506517991
Ks_9	0.514577754724139	0.603503713604038	0.601573626633766	0.916558797826308	0.698578804716516	0.616645684698687	0.701711337296972	0.558613921297577	0.644948513085697
Ks_9	0.575874945047686	0.646076199396198	0.638835806213554	0.972541200608208	0.709236884505088	0.663114718952018	0.76575755242672	0.587993031754378	0.694438279040189
Ks_9	0.624420407232735	0.733055994865032	0.735778521768411	0.993824526568029	0.770000115725595	0.756141490375135	0.782251185438251	0.676577492436247	0.739308632178472
Ks_9	0.571962432382072	0.699977442835282	0.597091949319104	0.939430530490928	0.735199948666963	0.691838076405747	0.753135326771979	0.598207288515818	0.665310572969336
Ks_9	0.537145672636059	0.59372607913899	0.591040729296887	0.928579042984873	0.710333138986112	0.653095257817838	0.680280767207321	0.592514862662533	0.625290450404138
Ks_9	0.565383696089492	0.61038830685734	0.615665450658707	0.958983072384002	0.747599161828471	0.67723664596057	0.706479939527883	0.615490690803967	0.662241548000228
Ks_9	0.717080809178528	0.672292498088377	0.73992460344502	0.986683795590372	0.812718702390337	0.732252911009265	0.832163124388505	0.7354522347468	0.776085214349433
Ks_9	0.612534583745429	0.665700219517603	0.646747695973342	0.941587617045943	0.772688842463824	0.705412139420725	0.748865412632739	0.630934365146146	0.719884098893427
Ks_9	0.625680520445783	0.708993413937379	0.627151154871712	0.993070965721194	0.767468201763145	0.738552659043798	0.783914348526636	0.642288018333717	0.699509601815573
Ks_9	0.560158706893518	0.629056897581267	0.665570160559628	0.914337850415986	0.729952962561214	0.670518313670658	0.700908243639004	0.621988741488934	0.67517654870362
Ks_9	0.606741413221828	0.610108303012642	0.600109505683157	0.982552680782163	0.780288380299372	0.667670718023717	0.763159443918802	0.606605475733202	0.71244804103639
Ks_9	0.616393111039584	0.644017266419654	0.644123996443452	0.926623856529387	0.794726391338585	0.682012638343261	0.752743048980764	0.637092220116881	0.727491000606306
Ks_9	0.627009493190867	0.68720423292111	0.671078275818669	0.992029821285714	0.854666501480672	0.718931884435761	0.789287760668955	0.664929848432896	0.760536666788111
Ks_9	0.637243188557547	0.693662419242374	0.664510473440864	0.979716723071652	0.760497780205973	0.77026219569294	0.74312865787425	0.658127114465638	0.71388272300014
Ks_9	0.59473314866996	0.625511365738629	0.598911935636426	0.927211634099296	0.717141142658644	0.661448159162588	0.743581089814224	0.600196041288085	0.670759308558293
Ks_9	0.603542605091515	0.575839298898996	0.612287059757781	0.936041486426598	0.717676946823499	0.642670315613682	0.736005930007801	0.593784524833068	0.69518298176658
Ks_9	0.640534048127036	0.678836984397832	0.722708217966158	0.995088343096996	0.822787023640118	0.722875553758415	0.791375677205787	0.69332333481612	0.757866331792865
Ks_9	0.66452844456311	0.678570635727934	0.718127529091267	0.972560590033456	0.797619409231435	0.725739479799435	0.795370453973539	0.664779498563906	0.790065246926346
Ks_9	0.589011685407693	0.671307187566077	0.679318320306542	0.963175382250319	0.77918187884057	0.715111604154279	0.734727952102253	0.660915435709043	0.69568316331104
Ks_9	0.606568986121176	0.670683364957283	0.688299198068764	0.936277923070171	0.78317039218472	0.717290103465735	0.732554893211674	0.66218539911291	0.716742047396795
Ks_9	0.608041468734395	0.610931907797553	0.663645640599756	0.979302530942718	0.725790057431541	0.68102454664676	0.748282905367138	0.61726727744022	0.714464056619864
Ks_9	0.635029867942001	0.686597041109268	0.678840213290024	0.957952093046287	0.779385847141628	0.699457491732697	0.798850026929139	0.650133747406613	0.743372987365388
Ks_9	0.639818337103561	0.67230460702002	0.653056955631862	0.951381838007215	0.769926958183905	0.693873483915846	0.794397970969601	0.646273051052029	0.726477440049982
Ks_9	0.59427027410116	0.683839132143565	0.695834959809761	0.980893677818512	0.741430881528368	0.689120632567415	0.785979721764677	0.622837303627585	0.73001648246968
Ks_9	0.613648218328755	0.778465740024752	0.64403220624553	0.995346375947866	0.833451210124304	0.787792452173983	0.773292263717815	0.640045924662257	0.745178575230809
Ks_9	0.664024646519058	0.7293407764963	0.641883909062118	0.969012663308926	0.775269253903543	0.764437172089911	0.789988860499946	0.680682924598549	0.70218353714258
Ks_9	0.645074015138394	0.66842136047865	0.690251786831074	0.995842099939811	0.767360784738094	0.748332285399057	0.760569813428359	0.699261605434695	0.698937125522315
Ks_9	0.674012994880681	0.725940095827102	0.723690825319937	0.946541740788832	0.722988298155169	0.728926600995942	0.821212245937837	0.688013127224769	0.725501550966271
Ks_9	0.64354609763232	0.623699470596644	0.692962528074785	0.968056580147239	0.785787183814866	0.695337692867767	0.765787159013216	0.677036183060485	0.734149244123811
Ks_9	0.530690445561815	0.71096046774996	0.585507091662093	0.955864960706039	0.766104881490277	0.694393523603734	0.729653237911956	0.563703162559188	0.681381964356076
Ks_9	0.645858526646789	0.673750136901404	0.678594741776154	0.987808395615821	0.762848585546941	0.725870781005085	0.784657270489087	0.680375891393207	0.708014098297752
Ks_9	0.614548307078906	0.676646230517346	0.705968581814016	0.929872392873265	0.750165409301862	0.695750557969669	0.76285231474391	0.67384727698794	0.702162253200204
Ks_9	0.585662690274307	0.616762071647888	0.654893459479286	0.93831234141998	0.7375868441433	0.658313364094338	0.738429591138431	0.61694738927559	0.698510252006475
Ks_9	0.546096306938548	0.629731517443664	0.601911378410191	0.957805794404566	0.732350293524694	0.662573363889984	0.719836913202018	0.588560730665224	0.657490001664351
Ks_9	0.640013449824754	0.711544581894713	0.67534592094469	0.978335173911689	0.823034753413324	0.719244058435837	0.811041306581413	0.656512857105913	0.764737643122486
Ks_9	0.604313504437353	0.601434974221932	0.61148013253322	0.946801777637397	0.615623147072745	0.651866922642657	0.75332275238038	0.558696910436614	0.66700658939112
Ks_9	0.608082553875869	0.714808998506561	0.631306438989986	0.961188360470224	0.817980710120558	0.748775834918815	0.746372366279504	0.664542306149384	0.695197041829979
Ks_9	0.612132700941619	0.661182222365689	0.598565747564837	0.960351477361983	0.781661911116376	0.687492586806552	0.774693571328498	0.602306416937555	0.721384441033385
Ks_9	0.554593071965556	0.628411997020067	0.678535734397982	0.97802529874267	0.777880828766015	0.668044052300367	0.730422645411821	0.613692361240484	0.718383095282617
Ks_9	0.656786883298405	0.680778081091411	0.723236306471009	0.979706684662509	0.817860438213048	0.71960716167071	0.801533959844349	0.706133338462138	0.753996294233543
Ks_9	0.592273177427366	0.597871350239403	0.638602487606918	0.95891896450725	0.715185581420605	0.651625070481479	0.746924477625383	0.621949274498462	0.672500557270537
Ks_9	0.647385764067397	0.721398547858655	0.731686292359014	0.938663643629791	0.791182239479149	0.707089535598448	0.816127215491769	0.667313854044144	0.778955989680229
Ks_9	0.576489555643055	0.602417862824124	0.678940441115786	0.923041899142898	0.652121652608437	0.638123169932925	0.734011085949025	0.623384196335814	0.645473930632391
Ks_9	0.640834586776053	0.723502269006127	0.741953609100799	0.995317083521997	0.750536694062951	0.768751289957482	0.77680558938073	0.724753153650816	0.694181394429327
Ks_9	0.602583513709247	0.674223730042899	0.65698912703197	0.934641532790229	0.745083954385895	0.685010745137766	0.765502922313205	0.640399412189705	0.691941694926309
Ks_9	0.668260782789579	0.65819563742259	0.722575388129802	0.957375836113159	0.774990352194043	0.69991389551001	0.802683511353748	0.686220480319399	0.756751484952535
Ks_9	0.552041610463956	0.656671216214174	0.676680134729838	0.959913548716052	0.792592982658083	0.683339456684319	0.723988130245319	0.640142367311369	0.693948228141855
Ks_9	0.654684046857252	0.696711442485608	0.713662016445087	0.985572661462198	0.797640655047253	0.736585537509573	0.796695527381691	0.677647997363066	0.764217401418153
Ks_9	0.575818707787359	0.628015140094646	0.574630069145758	0.917307611794848	0.687855658255235	0.649521608848016	0.737768854096612	0.562195961238292	0.66307079590506
Ks_9	0.635260318885465	0.729579648474835	0.758257040148473	0.985259531979696	0.801052719186461	0.735973735104995	0.805726672101235	0.688267730529487	0.770067469491006
Ks_9	0.613064957523115	0.670679294485521	0.643115976951984	0.978825736942781	0.755537519112691	0.728361769567822	0.748406192076643	0.629889215555001	0.708114866384772
Ks_9	0.609636584246065	0.721784619041459	0.683071026133453	0.949531083914416	0.794956697794727	0.765082048485092	0.730494933993073	0.685913554032304	0.697671293659377
Ks_9	0.657072625587891	0.673397448868073	0.639734565433203	0.954782061337889	0.774377866112761	0.714880695048989	0.787576033752773	0.656248905442377	0.721066782618536
Ks_9	0.62289221179999	0.606723576038983	0.63201001995916	0.970529527421234	0.762242984126148	0.680394065609115	0.753091650829137	0.633789333484945	0.707199493475452
Ks_9	0.553186763484535	0.596876086983117	0.570599067542134	0.925087138475773	0.65901869881014	0.621290189895942	0.730014083950857	0.575009054262587	0.610556276205665
Ks_9	0.563690220248796	0.66026010698289	0.60593619788195	0.919698030457799	0.681395403817875	0.682296191031637	0.717179052569997	0.581235074254694	0.650967417010905
Ks_9	0.565893013761755	0.65698839556053	0.554237953481451	0.917469361136174	0.634674592747041	0.674576354529006	0.723698967814932	0.568599192451121	0.599581512432822
Ks_9	0.568104024227027	0.64560639767779	0.61801931736401	0.944496169274708	0.661732694270686	0.667326705683032	0.739137816658781	0.595034061187961	0.63513568207469
Ks_9	0.602774175772587	0.710666034903212	0.693821964645201	0.975910622127609	0.801114906864784	0.728423213612912	0.767543592864823	0.69109787333457	0.698005385773913
Ks_9	0.653441050618282	0.68363830810597	0.684471142303455	0.992948196462652	0.827238317331145	0.742289173906158	0.783549559949493	0.693033757592157	0.743658837770874
Ks_9	0.646393926265654	0.615061045896705	0.691650845068895	0.940557462307713	0.774449085899337	0.648151703083704	0.800799663626959	0.668374210498511	0.737731537261662
Ks_9	0.677962186327271	0.712576976802312	0.739878060486264	0.941909819084022	0.747218799550649	0.734517140796217	0.805432444205712	0.693634395046438	0.749454008931157
Ks_9	0.584753890733015	0.665615143004996	0.528747592743046	0.953270653957143	0.72464735977836	0.686171633888379	0.752504205139024	0.5458383010735	0.675825879816073
Ks_9	0.634338173963695	0.662634739205039	0.619763417229588	0.937675039222915	0.802812285778447	0.700699226310779	0.767184755128855	0.669766877419787	0.692123397027114
Ks_9	0.53817615956033	0.701850077574089	0.637643758518544	0.993997481025131	0.826672504756006	0.741660787300436	0.701720358151457	0.652521941214344	0.661650921098914
Ks_9	0.656432468194201	0.699448197501886	0.709852737656477	0.999412625257994	0.82366087987946	0.720737107054622	0.825436010473965	0.687698736880109	0.767961785958761
Ks_9	0.615667739277821	0.638040104085165	0.577103909973201	0.91938994399013	0.721982716345922	0.663842663127217	0.763948805428221	0.602672727227568	0.669889655337782
Ks_9	0.575749724595537	0.649325764967059	0.63353774153649	0.937633427566258	0.70252010750135	0.669825543511534	0.74220623661195	0.59630891419513	0.676558505769288
Ks_9	0.637245198337376	0.637634856877969	0.642048390811449	0.964142100174609	0.703557718838944	0.689574343748681	0.776423522980864	0.614564789678395	0.709384512443559
Ks_9	0.642816926084512	0.615208690851383	0.697758705961178	0.95036874306311	0.777345397241274	0.696987421770221	0.74721055714097	0.659435920815879	0.751216524111965
Ks_9	0.575677981179524	0.660802200320832	0.627889641168221	0.953539660925898	0.737161100269087	0.695307371693408	0.731503496890801	0.624365475988012	0.663200253210724
Ks_9	0.551028840370144	0.656001541593546	0.59977901775577	0.935854039617654	0.796738454807888	0.68388211045134	0.709921446551687	0.597448744161803	0.687628073637995
Ks_9	0.59009161533121	0.616512350211345	0.630144865967356	0.935449784531979	0.74718081676573	0.634432251431891	0.768308934847808	0.599413903923296	0.71033556635121
Ks_9	0.627453184716071	0.583757027685449	0.619064007286729	0.971939908990013	0.793793546525026	0.658599008587312	0.762689037446354	0.632874112139041	0.721161112147116
Ks_9	0.591526034529244	0.595156250569573	0.63712860661237	0.927900511295851	0.73639150022406	0.647785266385455	0.732216962192814	0.629940631506084	0.675419407872403
Ks_9	0.616066577148062	0.698836651333324	0.695163604488729	0.981476536968956	0.759668999991206	0.723923981750148	0.777850016718852	0.65010894171513	0.727623270171795
Ks_9	0.565083604267627	0.663078231842544	0.62604988388384	0.944647357892344	0.755244974928456	0.682956049436488	0.732664875133671	0.607255567596752	0.6831270588283
Ks_9	0.610859084422238	0.664316792097684	0.678680474565814	0.96435343246358	0.744917435180697	0.70851336179009	0.755127500642754	0.648360323644447	0.704682127712485
Ks_9	0.583402244267682	0.604800957295992	0.653145359712439	0.94813192547246	0.726689542641392	0.655735049868917	0.734916208746979	0.62243121333912	0.682537532210018
Ks_9	0.595544317736366	0.58463264409771	0.614658455191586	0.932666325963265	0.666703951298833	0.648762507725867	0.728221033079167	0.587833030738437	0.664354677722405
Ks_9	0.597120643250304	0.645277583840191	0.631923498209202	0.929952662198843	0.76115258838332	0.666123776327726	0.757340883500536	0.60357673297865	0.721217721393539
Ks_9	0.620793064197562	0.706066749108129	0.677841488722559	0.9998047038942	0.811739974644733	0.734496153832272	0.785505086638176	0.679385364042324	0.719247627456055
Ks_9	0.613130062847696	0.675306327996586	0.69498467698603	0.912826400841898	0.699413262372582	0.709074726675318	0.737228997042948	0.64690100594656	0.689715483816529
Ks_9	0.560846832163517	0.63060413602052	0.62707767434881	0.936174176981062	0.657367694810448	0.673702757346357	0.710400902076916	0.590295116173972	0.63813630766327
Ks_9	0.649805448400494	0.778404085185288	0.737226739486445	0.982256120901052	0.755028503468757	0.791121832748551	0.792924972552814	0.697321288139567	0.7280014750363
Ks_9	0.577016745848427	0.69387585877454	0.645761429540322	0.919469655873123	0.71153703127578	0.6979722878855	0.735924990718467	0.613739532089534	0.672441620829002
Ks_9	0.636229877930594	0.725089764558102	0.69942865901182	0.959761397191778	0.722124817075115	0.734035160375705	0.791399695267466	0.646827111817846	0.725312152939927
Ks_9	0.62738212706861	0.678855965801463	0.690979505543372	0.958685251334117	0.702191512144115	0.696623502694041	0.790058219421469	0.644967335350018	0.701612852419553
Ks_9	0.560553306771423	0.65595466455327	0.669579915056598	0.95794552140694	0.735349073877408	0.717081927185536	0.695534899576394	0.652321636355399	0.649850525089599
Ks_9	0.554737234457746	0.707890511248224	0.631279647249934	0.988161158079729	0.797032372225318	0.721412833472928	0.737457382295704	0.613962607279938	0.695635049073761
Ks_9	0.599749027538907	0.639243699591192	0.639993626052548	0.898470793556959	0.719428153633668	0.662492138798503	0.741730127240616	0.621945842691542	0.681819133451919
Ks_9	0.536954851980836	0.650436519751281	0.599808044572367	0.951476967834181	0.627216500054024	0.680937983528208	0.704562869196756	0.604297505953924	0.569719239823659
Ks_9	0.648953561452547	0.725487138042611	0.704000976544258	0.974329206233521	0.750618787954108	0.736597337323726	0.807487660469988	0.658832035436029	0.743640155743632
Ks_9	0.586785866109478	0.68952175828908	0.632768114013438	0.960419482386692	0.757093221234881	0.711635409716502	0.748286949400495	0.649920095466822	0.660271310061463
Ks_9	0.663032057859537	0.704824678090555	0.680959664996814	0.998094330115807	0.788118385192121	0.759828694623291	0.791545324168695	0.699338450631924	0.718032622158504
Ks_9	0.564309750279508	0.689272213334988	0.725989183309949	0.992549411497649	0.727449676045638	0.68657982376237	0.772234625800925	0.618636957420246	0.721214713459317
Ks_9	0.630744109083779	0.681141513368856	0.650191066375041	0.938589592294315	0.738612813497262	0.713755520989778	0.76470637522396	0.627979089883827	0.718227741974277
Ks_9	0.626980850903757	0.732062682218966	0.73453004374815	0.944499911141281	0.77107337083361	0.70955344599227	0.807268236092809	0.674068960319198	0.743935645171514
Ks_9	0.623173266223466	0.721215227533167	0.661086622277195	0.966554044596429	0.780744201506661	0.752646963262213	0.762094070316856	0.635715320502054	0.73845033025736
Ks_9	0.702829849025943	0.697172810483425	0.762340789689785	0.997633222648158	0.860178993150251	0.76199695134856	0.814368802112972	0.738943009977819	0.807447906869015
Ks_9	0.587374107444234	0.623068173741665	0.648771003573188	0.929991005710512	0.748817404318251	0.70145852521681	0.694945497036301	0.616214130322265	0.703379629412054
Ks_9	0.550064882192381	0.624767124772502	0.620460456945815	0.938516660393418	0.698346280782957	0.656355305269459	0.716545406827386	0.590194984361555	0.651333956653973
Ks_9	0.581208281183559	0.585748306690195	0.58375405345055	0.908511750403156	0.690113507337333	0.622658133032587	0.734512612537216	0.584282577266377	0.650177421961255
Ks_9	0.621218445737246	0.678437704080192	0.656007971601736	0.94851604685663	0.775725950832156	0.699417486187915	0.775882901904038	0.639503451286692	0.725657398164924
Ks_9	0.652942392319634	0.58844975260817	0.704523448998961	0.972817502498745	0.695050746046528	0.686715412183106	0.755614511151831	0.669295307442383	0.69861854228282
Ks_9	0.569615548050088	0.670744953422732	0.612967431756253	0.986191580688861	0.803596027257379	0.727724954186709	0.716857927358175	0.609781713256761	0.702851562665642
Ks_9	0.729238660021515	0.702709913757955	0.673191512908268	0.987885155424248	0.80879748643825	0.767951170187901	0.827118769956925	0.668298367189858	0.808341742487603
Ks_9	0.575819761552922	0.632126235709081	0.628129060611257	0.929087614560436	0.776864190624781	0.649528572131481	0.747308245962959	0.615733975176422	0.696723702680927
Ks_9	0.626923168471654	0.651372073294249	0.65943741618908	0.959643056672076	0.792578662732948	0.709872593834191	0.754376892746672	0.63714398874855	0.745960670956162
Ks_9	0.646842523097199	0.663911280605248	0.652958698287279	0.997552475138977	0.762103014309922	0.71330565256095	0.796686103098356	0.658779163051452	0.712949520920925
Ks_9	0.681941846690394	0.673386623379138	0.654973177217983	0.996746813202631	0.78112671146017	0.748622269355002	0.793356491166039	0.67034404537774	0.739316628573396
Ks_9	0.598565726326665	0.682797467291926	0.634217622008759	0.974212805327693	0.718418094448327	0.691624327645137	0.782530835024136	0.602445527706611	0.698072436958953
Ks_9	0.598119754703631	0.601875104968679	0.72748444111708	0.9924038465156	0.827036426863563	0.645965724517975	0.77943368195565	0.678396979372732	0.745773746428272
Ks_9	0.604639588855816	0.687348843479113	0.630076421463895	0.950477142444876	0.739139771825143	0.728036887527266	0.739475161376987	0.639970244821774	0.671301787643059
Ks_9	0.608941420967489	0.602286425398704	0.654667802379689	0.9762159557075	0.654864862387674	0.664143078847877	0.759197339491682	0.624381124379812	0.654207761783145
Ks_9	0.578071529239923	0.673947685398393	0.60628007637006	0.925919241691572	0.736518949371546	0.690200875277401	0.734195544816923	0.610639247575885	0.66390787546664
Ks_9	0.636159554615058	0.636686605424084	0.70683222032844	0.991542254615709	0.75601982100512	0.716065101187567	0.760179501677474	0.675453422896527	0.721132346032303
Ks_9	0.532829727971373	0.623370035979148	0.570230888276397	0.932167530341932	0.719307461147575	0.643093645569839	0.711668935701306	0.558139686346602	0.650069210110735
Ks_9	0.697315849012975	0.683146569593248	0.714816803687813	0.980040814615283	0.809050331654153	0.718589535359952	0.83748590285246	0.679251786034701	0.803592295178548
Ks_9	0.616419252712222	0.701964608578624	0.595474330239656	0.977922415956672	0.746937731809932	0.716420763209807	0.786736037766277	0.60044856997362	0.702867200005771
Ks_9	0.608431474308791	0.668130535514033	0.576750356795838	0.949214423305929	0.747426783701432	0.703830060740375	0.753049866712797	0.573216875431887	0.714814191578407
Ks_9	0.538244340896107	0.665641825485962	0.655255940923375	0.957495550589714	0.733474141242673	0.679260487286815	0.72144219759813	0.642596126625233	0.631798699792314
Ks_9	0.611999227525798	0.695683133964572	0.716027475236558	0.936835203237029	0.749886090568959	0.704139714466667	0.769528768416628	0.653140589317778	0.729083437356529
Ks_9	0.569714704709197	0.668368137878962	0.60656402289163	0.934330486479373	0.721563099476438	0.704816262445947	0.712371509294653	0.596895235822571	0.663703562413103
Ks_9	0.626781227052612	0.561027579592514	0.676384479795858	0.952884347733372	0.776776501801115	0.644698848934043	0.748290149795743	0.676059623743519	0.705372942039474
Ks_9	0.595619628858337	0.705142688523807	0.608826809466909	0.988156625837696	0.83262097122198	0.752747822990649	0.739148481554987	0.638842722318374	0.704497503370815
Ks_9	0.647545969252033	0.64014964430139	0.648096709641365	0.952030912377604	0.726248373701027	0.698782260964688	0.769945946791533	0.662010049193141	0.684120304810326
Ks_9	0.694199822439154	0.662128441837713	0.712742990286334	0.967237498045619	0.707959601033939	0.744014357092297	0.782934195375639	0.69094746156029	0.719182195076831
Ks_9	0.624166819282048	0.671890610169943	0.679924408962454	0.976762371717677	0.76224189126052	0.706868540145773	0.780285362785954	0.647248676328253	0.728056211152896
Ks_9	0.595795072138641	0.685977522552716	0.683942957180087	0.943364306776935	0.728175553761087	0.664633852005594	0.797030664878572	0.616922590574234	0.721115087201443
Ks_9	0.660901379678138	0.725709352062414	0.627751862968254	0.978729622954045	0.744693908114825	0.764668439796605	0.789892957445401	0.631081080017968	0.724185491515739
Ks_9	0.559997907987868	0.555097818873836	0.682371662418723	0.936211425876575	0.759400391464016	0.604001548572887	0.727079427029259	0.630398765467738	0.695296615875398
Ks_9	0.583356059306653	0.662229168576992	0.685845955564319	0.954070644348156	0.775158638257643	0.681001673229845	0.75486077030153	0.652723758864766	0.701947292225699
Ks_9	0.66165344010106	0.726825044324495	0.709463490685226	0.965356711947159	0.852320267300709	0.750482189119303	0.798898850162803	0.712434233070784	0.762133143227825
Ks_9	0.56634817571806	0.633680587403016	0.678503578403689	0.968819581977766	0.743924781290886	0.670413619963355	0.737544761348413	0.640164969726157	0.677877486827754
Ks_9	0.617865838803961	0.63566367860521	0.750305216975428	0.991538230802905	0.729591357466987	0.719246250588417	0.741440702152656	0.642553391164157	0.755495706871403
Ks_9	0.65559606645032	0.674878472951188	0.664354080705848	0.933068419888448	0.842368512471907	0.752540770574132	0.736750155937917	0.696544362285611	0.735772015400417
Ks_9	0.653767064128883	0.673492489618994	0.693357442713703	0.972388407313928	0.808900501012502	0.716726719604634	0.792580621364613	0.679050053415131	0.754423303336543
Ks_9	0.593056892622911	0.66305356393762	0.633369503688281	0.932609451059614	0.729056672370106	0.690333521231925	0.742171420914646	0.630623942267958	0.668712449173681
Ks_9	0.662328279530439	0.672989469235627	0.648881454947645	0.956461362224863	0.736266460678588	0.725137581176488	0.781170051552617	0.605615753687587	0.766746769704692
Ks_9	0.577674333532565	0.592395512904547	0.521826946505532	0.915217679916821	0.678713605987094	0.625334587061341	0.737508514997287	0.572046338953095	0.606968578272151
Ks_9	0.630899471746907	0.687296371324093	0.697849060105961	0.944259948810073	0.737822220598969	0.689599596897898	0.799589085093986	0.661442308289895	0.714425516682304
Ks_9	0.63923772295162	0.678968669920904	0.744283632156023	0.965382377425442	0.765100206322722	0.722448262442394	0.775058078571865	0.669185985286863	0.761843825087661
Ks_9	0.632411678210987	0.60301981601981	0.668894238186102	0.944584404935284	0.586634684316033	0.646048675540544	0.783639376176253	0.590913105839697	0.66828199368935
Ks_9	0.591535397169087	0.658911124877765	0.673726929241148	0.921823643359912	0.720499983015061	0.684436638207631	0.738420419459107	0.633678886688933	0.6868520133131
Ks_9	0.603618529865814	0.615976238615158	0.643536469305125	0.973133609107237	0.718019392845007	0.694815613027584	0.730796447861832	0.637898031424511	0.669211412565788
Ks_9	0.638334314932821	0.651606586147037	0.704196882678801	0.957583100621095	0.723243592025512	0.700389229899434	0.772918959714783	0.672054371850329	0.703526043140373
Ks_9	0.557908512689746	0.677368553521697	0.695231981092294	0.976271023532889	0.777867029076904	0.725935594005044	0.708610398233787	0.664657482696243	0.676811138245877
Ks_9	0.637836425886821	0.709488068348698	0.709713783282895	0.994888270654693	0.812111431774775	0.740216911014715	0.793585054498321	0.678259584251388	0.756617150599725
Ks_9	0.62623696586223	0.640192304141541	0.664630117542084	0.989318382726659	0.73512601390206	0.706053308260014	0.764573649433547	0.620155315881729	0.732183382968447
Ks_9	0.595448536930366	0.62489511367855	0.676350749233673	0.951754491693281	0.79383925532409	0.672019091179463	0.744850739470614	0.68513101991265	0.682431222251193
Ks_9	0.593940337138945	0.631027412553803	0.614895730034562	0.93361270333273	0.681761524008266	0.675426964516698	0.735179640718062	0.594888956562541	0.66529656920767
Ks_9	0.637191931706021	0.71616595888725	0.700871778505198	0.980787724091421	0.728163221907311	0.744112687207529	0.786322313150745	0.635677753559589	0.74391167429559
Ks_9	0.518215895951004	0.627083111735542	0.58600443957057	0.920829867338347	0.709974010369042	0.640987436331383	0.697954809930742	0.565112913826861	0.636259324544646
Ks_9	0.640937162192759	0.620706784976694	0.612465746664719	0.932444079304462	0.772415046403031	0.690595567465504	0.747582926848553	0.632702573910354	0.713344068245541
Ks_9	0.678904355598855	0.705743419999195	0.702575334686716	0.939545720957053	0.812082420846668	0.724816790816439	0.81037740269169	0.698722205769782	0.760495280587278
Ks_9	0.614374873626673	0.674114559543521	0.704795455973562	0.956720993070917	0.74112014930018	0.691192001695733	0.780494056954529	0.634917081716553	0.73825505603749
Ks_9	0.622858488388789	0.717867290486594	0.712459794468332	0.993976462153336	0.779854128114067	0.731963834105448	0.795640372221252	0.67164001002229	0.733903327258687
Ks_9	0.703910238746253	0.760909231489208	0.659912202127817	0.989728242376518	0.804472813592984	0.787840127845725	0.831392243356625	0.671213593014128	0.772945961594014
Ks_9	0.602048696753859	0.540257561725908	0.665817511812093	0.93819336101631	0.751096682243412	0.616259400764013	0.735506185641453	0.653546664702154	0.6873509160892
Ks_9	0.577937779148148	0.629681911351403	0.626690329022749	0.936319834186822	0.715770668868595	0.678523975198184	0.71898387874635	0.609684335358718	0.666858380459336
Ks_9	0.522151705220642	0.623403783678144	0.557743756336498	0.950185582517239	0.775956155803511	0.673092261608422	0.679477556537487	0.572414863219488	0.648139015493971
Ks_9	0.578797466240853	0.623805577596604	0.638944223253642	0.939349055883694	0.714234617225973	0.654379760712686	0.74319947370527	0.593438351622984	0.693710125493368
Ks_9	0.679597809609795	0.691278234965165	0.728596582193829	0.990588635398189	0.787849848939459	0.753840603832974	0.79662256488675	0.711306383533666	0.750582321454046
Ks_9	0.693880602527598	0.764147665686641	0.793249212516228	0.974968947291163	0.880008998736104	0.781084499468727	0.824651642290374	0.776092627462947	0.79470775063403
Ks_9	0.635115150461625	0.7096196618319	0.672250302883764	0.987988238791539	0.802921746327067	0.790271347445072	0.737865190059773	0.703337691731355	0.69642428683361
Ks_9	0.651272526302543	0.653491528268951	0.677639625294272	0.968295584410848	0.85933975702553	0.715616491912005	0.773855915649636	0.697255534717353	0.751436582055542
Ks_9	0.612348471775975	0.64319866297808	0.636947967892066	0.940094862239171	0.742187986246518	0.678507182122937	0.759957288545938	0.63015800248201	0.694429594324796
Ks_9	0.589369739596382	0.731043129905989	0.637399093653083	0.969534705263373	0.785086980217556	0.776272179548278	0.719861212745048	0.628446737288604	0.705033182888122
Ks_9	0.522915508930453	0.667032545895386	0.638807940689075	0.91070145695647	0.737952770609168	0.678834310487471	0.685813348958181	0.618626642522099	0.635513788243294
Ks_9	0.734120017299327	0.724147204769157	0.726798422905438	0.995797884324401	0.765363475300218	0.76064929058289	0.860317884991173	0.724184465732112	0.760063678028098
Ks_9	0.648201771779582	0.626298059627352	0.593454472769908	0.979295392582947	0.80071942538985	0.701775502377437	0.770439351547858	0.639165889384143	0.713572986528433
Ks_9	0.671783040663533	0.684644225602645	0.707998098417469	0.985030139106653	0.886067618762219	0.725051067897746	0.813567777898539	0.737234654677355	0.762452723610817
Ks_9	0.578046844768301	0.625815733830221	0.630981448848938	0.998210529427939	0.751646100316996	0.669902633626945	0.756965502522064	0.592231374247566	0.712585988633029
Ks_9	0.646655063995321	0.706931174599657	0.748556584366002	0.969759099053782	0.797049621071937	0.728357426070913	0.798235859915869	0.688447442000998	0.76981138128193
Ks_9	0.493768347910766	0.640217252944858	0.610727766944909	0.918722022028969	0.635793947577669	0.689863626758666	0.635711279853307	0.629231587916562	0.528422155464124
Ks_9	0.657806343982842	0.676180893000181	0.663398910238459	0.947681226537514	0.709864401697257	0.709549221960918	0.792318186971352	0.609527549778855	0.751113324242562
Ks_9	0.644846777264438	0.690815695102793	0.696926888416746	0.96511905108517	0.759563363703823	0.732181269208164	0.778002748084554	0.686201862134997	0.71179229622688
Ks_9	0.570938294988284	0.66062089936913	0.618152771959617	0.933891991632901	0.727452413660215	0.667077544023134	0.747680007612138	0.593931739680105	0.680126747493017
Ks_9	0.583955005610021	0.68689704467513	0.672186118894123	0.970780949673569	0.817517338854696	0.728704573128659	0.731773521193407	0.659811106131351	0.710380410889517
Ks_9	0.642737657619626	0.686592671076744	0.712398536041718	0.997565421072744	0.740424104380001	0.749534688380934	0.772071984174749	0.704282437463183	0.69036380945876
Ks_9	0.674511468150149	0.665757102948898	0.713881621274774	0.97288692536717	0.745474393982086	0.710850410018408	0.809966003622415	0.659186238486844	0.766226875876015
Ks_9	0.559558083219946	0.544430554031978	0.574388973131057	0.89467640876091	0.643451130002783	0.595991689173262	0.705335207904008	0.557324921214612	0.627484150392429
Ks_9	0.600936532071302	0.621117889543604	0.671311679988184	0.968265229257918	0.767186734567343	0.667676675676167	0.759915172195943	0.662877027343583	0.690244510526415
Ks_9	0.616174554320137	0.662233579870633	0.631006525272465	0.941845343819377	0.740814841033783	0.669678448127925	0.789338670411887	0.615295367550799	0.708839445818702
Ks_9	0.614114032315875	0.707974587931123	0.623182243593676	0.983798658902809	0.766965837506356	0.755291760378113	0.751623812654955	0.619687885044993	0.712722389220452
Ks_9	0.65340525198858	0.655316393790022	0.659324777344836	0.987905933170374	0.759094673410015	0.702540362985332	0.802099447995817	0.648069999791514	0.732425388481333
Ks_9	0.63328345007696	0.659585002710164	0.698192795356527	0.964516530862417	0.811816710690308	0.680448275611973	0.801660723562075	0.678710758663445	0.744165602861972
Ks_9	0.626234961982904	0.728720695253221	0.706884450169008	0.999563656856002	0.794369588422168	0.760926503991501	0.778747267516429	0.675809202821924	0.737193442928677
Ks_9	0.596633354299987	0.56700374017953	0.627591362987395	0.918090114750992	0.717335017547369	0.615044995260706	0.745668196041149	0.587574370936654	0.70850268671457
Ks_9	0.650971500819544	0.682356673403403	0.691331705884173	0.976687956409881	0.770796943085327	0.733652960298854	0.781139908936622	0.677941675206849	0.728226743668862
Ks_9	0.577339763476215	0.653539485576997	0.63222566577192	0.952543193832806	0.749678065708053	0.695976528130614	0.726324555249374	0.608347915587141	0.692840989805857
Ks_9	0.628851989339485	0.68319082777776	0.687922518569612	0.961551016225785	0.766213796506291	0.696801833006493	0.796035764863195	0.6649553331289	0.720276891506079
Ks_9	0.598975420266638	0.626355124935879	0.711134564198496	0.95458272251006	0.701647355141186	0.691318566921714	0.729486483732819	0.659313971940511	0.677996587797295
Ks_9	0.640006470971013	0.79754972247172	0.661369712239914	0.994996353153537	0.889937490047514	0.779248110371059	0.816895788470678	0.683764970549123	0.76281390070953
Ks_9	0.558246791191967	0.593854552260051	0.62507279341252	0.963423186863613	0.720652614656666	0.666559375283053	0.700987228091935	0.599877689908118	0.664139262138011
Ks_9	0.572249423415226	0.678035911980565	0.616054786523766	0.937157179034111	0.755111469286915	0.693506912322396	0.734597654183011	0.6088598216384	0.679662322254475
Ks_9	0.570249548214473	0.691393093303067	0.711994046114792	0.958477649804943	0.768708036552024	0.721743379983078	0.724211097602812	0.675008090240356	0.681646973551079
Ks_9	0.69460009005393	0.744785075895587	0.709648953033526	0.913283191358365	0.841256508451113	0.787922120472071	0.769893909174111	0.703188019869639	0.790799579056841
Ks_9	0.614985484351879	0.676579090758412	0.685020456990197	0.956556569801452	0.817332165652913	0.713773599991577	0.758057676225086	0.657148971911333	0.747562484160659
Ks_9	0.623763852839624	0.699948855155448	0.670264754219386	0.988745794254833	0.785285804443852	0.741658546118042	0.770152568574116	0.666711377978945	0.713824892688033
Ks_9	0.65339733525386	0.678097759472884	0.696336607450401	0.969902116948886	0.759521132611496	0.727302022252628	0.782979254441364	0.662546247203127	0.74326115136991
Ks_9	0.664358436317613	0.679624437101897	0.751583935830357	0.985587738088315	0.828660137039478	0.751793621082949	0.775316782959855	0.712981068536048	0.778800572518085
Ks_9	0.607416293261526	0.666724694350154	0.667049351943246	0.978061017338406	0.710267152621985	0.713379608148897	0.756040848528188	0.630173235033101	0.691699511824303
Ks_9	0.579274633805956	0.721432733168104	0.697703578314851	0.973252819894511	0.696096280157709	0.74942695075119	0.73250069868163	0.628494635063824	0.683148220826733
Ks_9	0.648127728165009	0.728775801384066	0.679555535678183	0.988710064292108	0.838052126358635	0.740668317846497	0.812690592013178	0.661838939951879	0.777473168780988
Ks_9	0.598358948818534	0.69498328979581	0.627455203055687	0.944155326889696	0.761423053478131	0.712499388548114	0.752549788289129	0.629881721205231	0.6889504993772
Ks_9	0.562695065925272	0.69024599929144	0.607241749493421	0.91034358124848	0.742819984575636	0.681298802123818	0.733923173991019	0.592101458531693	0.6770427240186
Ks_9	0.558426322189289	0.627655689415697	0.595056912466169	0.93148437813889	0.700910625141276	0.654609553914762	0.724312997306597	0.5956831774418	0.635490921504469
Ks_9	0.654301944953262	0.724358326957033	0.714721675419433	0.991519449661223	0.813787671649129	0.736080620726353	0.821163971975588	0.688896554703026	0.762307456299043
Ks_9	0.60401166997649	0.615145054446079	0.681454171689493	0.955983293552008	0.702268581525061	0.665739392760012	0.753374975849538	0.634481307341333	0.689029766013047
Ks_9	0.615003657350901	0.649293862056183	0.652008053136164	0.934035491789488	0.761874490971426	0.692331922009373	0.748411685922077	0.650445039352477	0.697373523448703
Ks_9	0.636216128880357	0.643529248815561	0.708451803583167	0.960840355906976	0.761659061498586	0.669294300752295	0.802168629049762	0.666870081724526	0.735206207311548
Ks_9	0.588053914305478	0.635050993144628	0.654768079950389	0.961138756930079	0.715836906964275	0.662171404459899	0.762729951847839	0.641512410822669	0.660197827451531
Ks_9	0.556702378513853	0.638061426474246	0.57972301220539	0.946616897256566	0.757553014809792	0.635558417916454	0.760824351558162	0.566459661226285	0.69024315776977
Ks_9	0.624246446945579	0.695458024635359	0.599406683119967	0.985376112401032	0.738678379725747	0.730331516195485	0.777378715389224	0.599579474527414	0.707688179083544
Ks_9	0.671812448422474	0.636482011409367	0.687999465601709	0.975116729347668	0.799104584994672	0.723194971911224	0.771741392076366	0.700617467463421	0.734760080037078
Ks_9	0.670675096820876	0.745292946524636	0.669483390635154	0.991755037221382	0.841437630516703	0.759570118626908	0.824633929407832	0.673362272935413	0.776128858491913
Ks_9	0.599639697006953	0.68176369171765	0.687459012418361	0.997865827864962	0.801305789772962	0.706287979969477	0.778781778180974	0.677405536984587	0.705409929987356
Ks_9	0.548106633925097	0.662167727714718	0.663576492311861	0.95481097383566	0.724312285718516	0.685187310371802	0.720041734398011	0.632078831141681	0.650154674553271
Ks_9	0.623520976641477	0.704745460904291	0.63653971966415	0.945697070838597	0.748055950440527	0.708344151335011	0.786163037308016	0.632563065558133	0.703563459304203
Ks_9	0.652784799302811	0.644531400808841	0.729011672164972	0.916961213260594	0.808456923259326	0.678113267096865	0.781521886278048	0.661330582297656	0.799875374157397
Ks_9	0.616175311547742	0.665705942456519	0.693076531898087	0.971810778307194	0.784327009491559	0.72129574976644	0.75092907375402	0.650118988352051	0.741871898978119
Ks_9	0.591975217989786	0.608087845263852	0.584028149857785	0.927261866957451	0.620618942062663	0.67758605095463	0.710150464880476	0.606894930447466	0.590556398131448
Ks_9	0.527659888792445	0.656771778943376	0.622489619967527	0.940769940131989	0.679965556633944	0.635005675287114	0.745974057713274	0.580486306242932	0.63414722170655
Ks_9	0.548299363220873	0.663737188071448	0.555781661108315	0.934478092797719	0.713173010130604	0.650729743950953	0.7487233083445	0.535944055874222	0.674463486884419
Ks_9	0.600674956643714	0.679194152291019	0.635842617008276	0.948708622400304	0.768528867848686	0.692596282191532	0.766826980653152	0.617538431811519	0.715213283666328
Ks_9	0.573352592179363	0.661695909663115	0.626461672216423	0.933788528607364	0.69140648057054	0.69920127559966	0.716061457082935	0.601178555531437	0.657198162486422
Ks_9	0.664922926349166	0.690286042230769	0.71988314104477	0.983452819005537	0.826251189490067	0.73882274193176	0.796457056164229	0.715682749140326	0.752852198635401
Ks_9	0.651957094494445	0.74443930131861	0.731144931006901	0.994763883090063	0.766869960162807	0.788141803918169	0.780862406225202	0.705110006822136	0.725057749090977
Ks_9	0.629775804372354	0.680327528592178	0.637900559687978	0.98055942383946	0.761915600820358	0.711878821251598	0.787975201219812	0.643811399865535	0.705459172652744
Ks_9	0.632119772334215	0.639769700521446	0.682960060028047	0.93180010763973	0.781593555042405	0.673697372766002	0.774400597124741	0.641704557153232	0.755292740700286
Ks_9	0.577920339865602	0.662318141376547	0.611961538407443	0.941460041234121	0.709392708102815	0.667893813220885	0.758199675721045	0.581272617264273	0.684341200071434
Ks_9	0.585338361315099	0.69080632362211	0.644044078834399	0.968307605883482	0.791980858603646	0.695252315390577	0.769795402155786	0.621055213796734	0.719274445521006
Ks_9	0.648080063559056	0.809628394337434	0.683807529620759	0.972663543924606	0.823938951187653	0.821168317435739	0.777712660827178	0.721619948663517	0.707940110604955
Ks_9	0.574108982822133	0.677602857015353	0.579820057705124	0.952162190433541	0.712601255864913	0.702704246414128	0.733974700552145	0.596839881257164	0.642044216569961
Ks_9	0.567646844921401	0.558099708755264	0.610051493617638	0.955696584279777	0.689528936060409	0.644106970826222	0.70002793752529	0.609472062497009	0.631506284109197
Ks_9	0.638153579403981	0.647581387049029	0.647568271267766	0.97986473579727	0.795744023692191	0.687072200216038	0.796626507720898	0.651766479358897	0.730966404508745
Ks_9	0.60235032909844	0.682263426903139	0.612242909378743	0.985698184124025	0.733681320395288	0.725644219939987	0.754466092342868	0.586107738435857	0.713744536059972
Ks_9	0.657868508267518	0.737431336904559	0.705064795168719	0.995111706907521	0.834938130538189	0.794248993120115	0.774815574113689	0.717424155079726	0.740580524691701
Ks_9	0.613683495766196	0.7112418136975	0.633651714246916	0.976022577783138	0.716176805644779	0.734607545075096	0.77071239044635	0.625677632896012	0.681594760251893
Ks_9	0.618418981370204	0.614418663815895	0.718948036139121	0.958142636428795	0.705146818107411	0.659869306248219	0.772669299806065	0.686011238520935	0.672731884328922
Ks_9	0.615165654073332	0.683292090302122	0.631359959467984	0.948723209254219	0.769839336621113	0.712981241506294	0.759883874772742	0.628684501660667	0.711235439462178
Ks_9	0.615988119990766	0.597486047762556	0.634797288269235	0.945648057704049	0.742803578037388	0.655354467240197	0.754993991803038	0.631527047203183	0.694484092039385
Ks_9	0.573998892040373	0.612738581343267	0.615583464764232	0.965333249327152	0.734385732292837	0.674106849754561	0.721960810410016	0.627043705719387	0.648809212198708
Ks_9	0.513891024794741	0.561923651163045	0.626022780713163	0.940699424140967	0.689055991555746	0.592451805357096	0.70796717367113	0.581427063376413	0.629963247035421
Ks_9	0.580849704027913	0.609498416081564	0.622154076611131	0.932689515075264	0.650866179722475	0.656378854159854	0.727826254303171	0.590822977093358	0.644928509908795
Ks_9	0.650161273308692	0.689182794257039	0.624706115970975	0.965756437580002	0.785989830253223	0.729478845785319	0.784276836073936	0.634357003258885	0.736335008414663
Ks_9	0.687817459639512	0.722196245744331	0.79790204517949	0.995338451072792	0.856200352255978	0.762211911992845	0.820333418837931	0.752068334451478	0.80366455444974
Ks_9	0.529440453198781	0.627901103086475	0.646513302472781	0.955081017880086	0.657664447453577	0.645233552587052	0.721299190094198	0.550244148403354	0.672528255094756
Ks_9	0.701838312923063	0.732355798807371	0.801575474374806	0.998326737452711	0.819347038613754	0.775426386731608	0.82657200295761	0.754908925275424	0.790445068456632
Ks_9	0.611147137083737	0.676518898236356	0.654200303958305	0.917009617498621	0.760940788868677	0.69159606705948	0.757438230816609	0.663927927338246	0.681319241999643
Ks_9	0.585662346530131	0.64418464408099	0.653013782294984	0.956217912649137	0.750719690666537	0.673646768837174	0.75227645000079	0.632877486720475	0.687667751485552
Ks_9	0.622910575776392	0.599222667007608	0.64978975914337	0.966682566853456	0.735980889835771	0.687271091332085	0.737457742432804	0.659091227975043	0.676754582039022
Ks_9	0.518707081517835	0.617030733986937	0.592418346506307	0.907372046439269	0.671042847726229	0.625222216008894	0.701415208423234	0.577800026068587	0.604073422770851
Ks_9	0.626168439552118	0.720971874348458	0.736975501056908	0.991886471527493	0.764895033920989	0.750493690811473	0.779891039308025	0.672073444147101	0.743157119000783
Ks_9	0.564121813505972	0.643125888197802	0.628768668925965	0.934684093336066	0.735195872810079	0.668180461026113	0.727772072973013	0.601576406695898	0.678506119952579
Ks_9	0.620656892398521	0.670734702611358	0.606667762723	0.961162622466295	0.688462912503288	0.68564328553272	0.791956378855313	0.610680585913808	0.665745009976733
Ks_9	0.642689697326851	0.797815634585789	0.794244551137344	0.998909569396704	0.82057294322058	0.803399028911316	0.796811146021082	0.721097160242469	0.776344948218946
Ks_9	0.614893690280542	0.688287414994678	0.68254639789532	0.99319014336972	0.821276658024865	0.726651876360716	0.772221302920868	0.671039755048532	0.73259881738054
Ks_9	0.620879628668237	0.667441079044269	0.641731895373886	0.969450613411936	0.791341104820239	0.712531624200714	0.764117027849165	0.6654982036427	0.696096771760853
Ks_9	0.638747131028358	0.70277313063788	0.65768005338162	0.937772961844777	0.735051901933961	0.744191656666178	0.754761516819454	0.649275153907519	0.703632096644818
Ks_9	0.565142607465369	0.628735294436723	0.592576717319925	0.917678418805515	0.772760501107588	0.666659566823788	0.71062446895613	0.584844249506058	0.694370842739029
Ks_9	0.580346700156873	0.623973230144931	0.663371329023507	0.947019313914931	0.763425491653711	0.65740666173241	0.74525936433332	0.647779153863367	0.682412460489965
Ks_9	0.539740808772905	0.617003924589302	0.633903106204507	0.950261181578364	0.692473423293508	0.675130595899165	0.687843530709255	0.632882859101118	0.604993669275077
Ks_9	0.69682613936451	0.800028523223972	0.744607574790636	0.985726035312006	0.871608460583554	0.796753592472933	0.842041296071719	0.742249650194621	0.793777672590042
Ks_9	0.602769153397509	0.723768670392336	0.634329000217058	0.94731870154167	0.752233411433148	0.72333583406453	0.767051681423043	0.630693514803838	0.690865923046559
Ks_9	0.5858753899797	0.613651299174067	0.675824935253682	0.987734636675155	0.776460759765426	0.675292822775139	0.742596100003198	0.667094865790932	0.68283911098569
Ks_9	0.577667101476932	0.755702920449578	0.69024996721047	0.945105610999347	0.764650420823327	0.721344639281833	0.768298365651022	0.662431330397077	0.683844108347146
Ks_9	0.589464811043804	0.65831146789987	0.641151981071409	0.967476845221544	0.701985721637504	0.660477890391671	0.787943309810043	0.572819420643776	0.720798212020314
Ks_9	0.634179928519533	0.645579314724262	0.71798587275562	0.944855114876283	0.7535757694002	0.713578236789928	0.744006304438932	0.649727119853981	0.754349401605778
Ks_9	0.592782037118992	0.65022944673453	0.643413861244564	0.953373078242201	0.694709459365564	0.692141794418496	0.741232796692674	0.630062711807924	0.654749730944632
Ks_9	0.626119437023681	0.651215913877301	0.684147242784557	0.90465968735878	0.7411111859997	0.668446007213557	0.769446837958942	0.666301770821285	0.698429309436617
Ks_9	0.551008642830016	0.615254793248429	0.663029677679942	0.934669533455237	0.79485698643685	0.643354674984625	0.722432387785563	0.62684647571346	0.699561222774802
Ks_9	0.563033743866758	0.630985249075283	0.638353377575855	0.939577465289023	0.655293790104079	0.651309850241611	0.738816357196913	0.625758891678621	0.609463070275973
Ks_9	0.646832512497554	0.700309187193052	0.680955143080855	0.989583403107878	0.72023500158606	0.722382592274047	0.810815620102595	0.643310047295778	0.723051744329078
Ks_9	0.592604744501575	0.59993807690083	0.584820836967369	0.923549582643598	0.689412403933302	0.664033646721079	0.716744593625844	0.587492180657647	0.655404289542253
Ks_9	0.647361410970133	0.657087942531329	0.653143359629454	0.919929353820141	0.759274662110491	0.68276143017461	0.783575548952094	0.663954962691873	0.706150925159247
Ks_9	0.55897623742901	0.639234873992271	0.62323198076329	0.922096767565746	0.671774111110297	0.656299690807683	0.726860950380119	0.606158699966417	0.626505013017105
Ks_9	0.453304283856155	0.586819789159552	0.631291902537885	0.927111725139992	0.650537972608082	0.637819209344391	0.61657631394096	0.584667212032642	0.557638893186979
Ks_9	0.664509869765384	0.711952907562113	0.655761497050275	0.99738836783341	0.774225135598914	0.746503785086317	0.811918905993724	0.651298642859428	0.744097029594469
Ks_9	0.583863907206796	0.647101075183434	0.668321376618164	0.984190428540168	0.762150074360445	0.726311965469471	0.711954205287277	0.628375838455686	0.709042347757264
Ks_9	0.580492416298338	0.603448186978639	0.647831160452767	0.936193619577774	0.713970625487387	0.649664293930792	0.732002354296745	0.636168237648667	0.654215008884543
Ks_9	0.670554842977925	0.747264282780509	0.704034004870717	0.974417892426875	0.812776288898644	0.774068789756505	0.801043858112887	0.714966880613492	0.738550254670174
Ks_9	0.565933425312766	0.658898984027827	0.737325575769651	0.987785752995164	0.726177651072015	0.692145869340863	0.742392648353958	0.675578743679264	0.667783532569435
Ks_9	0.557578451639229	0.637099427489222	0.742631555508466	0.932961895736513	0.69722387305207	0.661594684987763	0.723868026859628	0.663357557626424	0.65849639997456
Ks_9	0.641690605863273	0.593508025819803	0.659696432998925	0.98897743016724	0.797388514573084	0.693653723022662	0.751882050474193	0.674235990179701	0.71903152353549
Ks_9	0.469531289333292	0.618497179841343	0.548480533557427	0.947454312173091	0.666083482794518	0.624833934740491	0.67703182632972	0.531455708148029	0.580901554073717
Ks_9	0.676843649840905	0.637113267027934	0.68382885419249	0.954698535562833	0.785314652841349	0.710383526759664	0.779030798029745	0.688681623209323	0.739550485591351
Ks_9	0.635482457897214	0.683436185159241	0.645918102900357	0.955427546257007	0.721135365972029	0.70332865765081	0.790996477345115	0.621838387016088	0.714256745247243
Ks_9	0.564507740742133	0.688466989347684	0.599811052814107	0.966780282490946	0.754379608628132	0.708017547273544	0.73543311900778	0.589312087964398	0.683131305852563
Ks_9	0.63880992131497	0.719663600671508	0.663749562370549	0.967727549083444	0.831285250663178	0.751888526677161	0.775085130295885	0.655414474673322	0.761321255351779
Ks_9	0.632889870317563	0.669443058115129	0.708892387749517	0.97614232697453	0.771441833391588	0.710689519455181	0.781070155207022	0.684415879474227	0.720257327049721
Ks_9	0.599752200380645	0.642878417336329	0.580936569185509	0.944187976092392	0.719640551516764	0.686773702998912	0.742379179922094	0.585476597099731	0.67915346728343
Ks_9	0.556743299395165	0.673526985336368	0.592795653463363	0.950533657009082	0.714666629724378	0.682385464456491	0.736696429853233	0.583568611137076	0.654159648575634
Ks_9	0.596736234846991	0.7435862001953	0.726027130639053	0.972492313192105	0.871258858856315	0.783532978149243	0.728801613297333	0.695576086111759	0.750891177949212
Ks_9	0.594815977790638	0.593164723972495	0.643571369781338	0.927393676500297	0.63260271227947	0.64069248696516	0.741136865396664	0.627763214166878	0.618886578177842
Ks_9	0.65228217042418	0.696728421821799	0.766818328792805	0.964130177096545	0.857390723539177	0.719204641958743	0.802116270155122	0.709205290343531	0.801861229246388
Ks_9	0.613256657674387	0.693279355889611	0.655661627150095	0.954634413953408	0.764786132360389	0.704078593978513	0.778581254928265	0.657208613528333	0.693220582231652
Ks_9	0.565563228713395	0.629508480023859	0.693266421037983	0.959359209601805	0.734436464633381	0.67566133710385	0.723180872654594	0.645651307084426	0.675396812414811
Ks_9	0.629842707481235	0.618016477511081	0.673647206996969	0.968792581288968	0.793916297528396	0.681152551332449	0.7662978171518	0.673445345718861	0.718881324784298
Ks_9	0.517489971528399	0.676138937407351	0.637082457838591	0.908346506210612	0.685434413260767	0.656358027737747	0.709554058622908	0.586801029573138	0.632244110935742
Ks_9	0.567111105469364	0.668712313640436	0.673328853684785	0.965416951870839	0.799917341804802	0.67647748232921	0.756533650531876	0.656021645310525	0.691367282991563
Ks_9	0.603690166578345	0.651043637328536	0.61966574399512	0.972716002901935	0.713512488822983	0.677609042616317	0.777369770068704	0.600689341114439	0.690132034815351
Ks_9	0.623655635123466	0.64836403640118	0.730587331725473	0.99600189649809	0.771148254070865	0.743810023838731	0.733196858629957	0.694297311474417	0.717173821346071
Ks_9	0.602980346516718	0.667932042555803	0.683406329557017	0.958437400745909	0.820802472109803	0.687284699824422	0.77137006830658	0.656814266139469	0.739102428462366
Ks_9	0.58071348062936	0.655251489293307	0.59585566310326	0.942227443069437	0.718017110566693	0.698839631903564	0.722170243305844	0.611357392494511	0.646442667780493
Ks_9	0.582837975008004	0.610691448968357	0.605610410957603	0.928425827748793	0.705257128581941	0.641655523610419	0.744919468773989	0.574700294368962	0.688574632292146
Ks_9	0.600935475452191	0.704533548716071	0.667106756153809	0.979962485149042	0.726376444394002	0.720814855242573	0.771736283452828	0.615160339459248	0.714170041207124
Ks_9	0.663325556855342	0.723412363440787	0.655106145799169	0.97803137959701	0.710862706539266	0.725805656705646	0.832063776227793	0.605448264893057	0.754754511361148
Ks_9	0.609187045976683	0.639350781996696	0.655140096147137	0.954450785320566	0.716756672499081	0.676396418672947	0.764353573937779	0.623787383422329	0.69598701392006
Ks_9	0.604667392688914	0.676495169064198	0.615998549906017	0.955254843252597	0.714445278339371	0.720181735121416	0.742149778339641	0.597612268889254	0.692294107136284
Ks_9	0.63000206649196	0.659774856647409	0.685979285871774	0.999450148940198	0.771307339723258	0.704241126196385	0.790577647939117	0.644955055461666	0.745402494745318
Ks_9	0.629647312267844	0.71561279198659	0.765233819352421	0.994526631051462	0.796703106460264	0.764238803683525	0.76624118699913	0.726982910922087	0.726553854414154
Ks_9	0.687980725448464	0.744657660662858	0.707649762983828	0.998940278424741	0.817652999510574	0.787758098210318	0.812185868150516	0.706231582189538	0.7662349880282
Ks_9	0.565182877490702	0.596320414063299	0.635020961183449	0.935283447558613	0.703267655029174	0.630841687227388	0.7342110161583	0.607754801422687	0.657158407706997
Ks_9	0.59734585332305	0.654080609056174	0.606237985218905	0.931604894766345	0.757039839953257	0.70712117250455	0.720939385017094	0.623388077744169	0.676965697666356
Ks_9	0.578992911919685	0.616225566198194	0.633123751865985	0.922852488956749	0.732784356477344	0.65977611288034	0.722714736710346	0.597580690013842	0.69667272266201
Ks_9	0.588175146104533	0.695050826020559	0.618481693887944	0.948168598308007	0.791144195701096	0.68893460415036	0.771663339436367	0.615032877127408	0.708752240234181
Ks_9	0.652588296767183	0.630121167958491	0.676340577205201	0.94235166468808	0.672780409609137	0.698309919595807	0.761148431942988	0.617711659781916	0.720553516771325
Ks_9	0.602670292018559	0.556680540698468	0.639677648457321	0.968083790234441	0.754322121998952	0.637385015556433	0.741305687921513	0.617240391002003	0.711122137317109
Ks_9	0.619026028271439	0.711356057934675	0.625954684212165	0.985523199647403	0.699717993870085	0.750605186010541	0.763654597142103	0.588819101336152	0.711434094150623
Ks_9	0.575389418351546	0.678823250719287	0.675005507799807	0.956474222740168	0.719910209352769	0.686363410645981	0.755742379011748	0.622635144431194	0.686749021408997
Ks_9	0.590720876008368	0.695680678252568	0.651454517935771	0.992748225506135	0.76588095529344	0.730433411022423	0.753078570904928	0.622099005540278	0.711910862182842
Ks_9	0.61644406135505	0.599522738256623	0.618103610198085	0.936477232749194	0.725364754424621	0.671997978316148	0.733550027003618	0.594462584929294	0.713755951910732
Ks_9	0.627049145170522	0.673856680960732	0.720032025240359	0.957954893750271	0.769916705097294	0.722948704788526	0.756894417403783	0.670716632788199	0.737098760749979
Ks_9	0.62160798037628	0.759545951006177	0.711132461657723	0.967886038883075	0.774188760816309	0.747015009587788	0.794207368101116	0.678179278231371	0.72143650791011
Ks_9	0.656293157828229	0.632387237283017	0.64467770741377	0.972590981728036	0.740757361167156	0.704158949442736	0.775657693149357	0.651623033782243	0.708078230930101
Ks_9	0.590500758716261	0.632571753104188	0.661905287631598	0.908121869465864	0.695279422621999	0.653780698123429	0.743962134466947	0.650257187583028	0.645206345245743
Ks_9	0.537801103780761	0.594173367157486	0.64552630704649	0.92991580307963	0.739446460331078	0.615427826597159	0.723561088695786	0.607987491916879	0.664355092258694
Ks_9	0.560773767852699	0.702290507832754	0.557122826346457	0.923850530902626	0.727190613993188	0.698987779452126	0.729123704422349	0.580850396959922	0.64100337223548
Ks_9	0.621150799226171	0.621430421895078	0.665627108125474	0.960376169870974	0.729146936909556	0.686140713578351	0.752097420763602	0.677902632263347	0.663225805965602
Ks_9	0.607841059664531	0.715542803913072	0.622207473535464	0.941398820697805	0.81247687387148	0.723764080756171	0.761849479489908	0.63994323315784	0.711567425816192
Ks_9	0.574264657663695	0.689662060362578	0.677629923988548	0.947447187203761	0.753229715329074	0.7282525834315	0.714365144409929	0.630032014640792	0.700366645523215
Ks_9	0.631230848971089	0.658905253768568	0.724008307837287	0.980869210175376	0.726837898567507	0.702868774170664	0.782601378933919	0.66453761403481	0.7217608448643
Ks_9	0.587573778857278	0.667816611881769	0.626018705495681	0.962867476162788	0.80146841893865	0.723814027985158	0.722044169617775	0.645028698889905	0.686717923505614
Ks_9	0.593204843540019	0.615955858948019	0.697196400653222	0.938893784887606	0.747694073359606	0.646785292236279	0.757682098672598	0.617302389666418	0.740783357891561
Ks_9	0.622411015279653	0.635463809040661	0.66861543601655	0.947162877349759	0.690934246907842	0.692913073070085	0.749980119821168	0.62534508678204	0.696638036866744
Ks_9	0.593308373819935	0.647716802963743	0.641411815851156	0.940577066692005	0.737561651891501	0.677745459506258	0.748698106188859	0.615287230859504	0.69673229159077
Ks_9	0.584818421960885	0.63141148239463	0.6295453395895	0.986469011587209	0.734736476510123	0.695953632046637	0.732876853752227	0.649828372528362	0.643656910976017
Ks_9	0.582014488707932	0.685771124193082	0.632492273434516	0.952013151162653	0.698568461428486	0.6954276591628	0.754371603940107	0.601169430596808	0.6726695593196
Ks_9	0.634176460163732	0.658082341814683	0.684924381218197	0.971363360295621	0.758985795155614	0.721297400148444	0.759393744326249	0.677975128666609	0.703899244055597
Ks_9	0.622297279516405	0.678592700148183	0.686208147711679	0.950848106431141	0.758052692034033	0.70291866427362	0.774296113657267	0.680290886951989	0.693012058527839
Ks_9	0.622937460236133	0.70076742225881	0.699142444556122	0.982792462286713	0.834357211913868	0.722565324135113	0.787244550704608	0.66293573940731	0.768133420365428
Ks_9	0.625354344118914	0.619475441855225	0.616932155934912	0.934312375831529	0.696146056456992	0.682143349195074	0.744536389027108	0.610530378744031	0.681818349957977
Ks_9	0.584753301269913	0.666336103175796	0.609155748181653	0.963194989859422	0.83362016660772	0.692547012382682	0.751284163830744	0.644103099390692	0.691020246221138
Ks_9	0.608454995473538	0.701149628434768	0.677469423730476	0.987052368577593	0.71092810501479	0.751204667324307	0.747873190840199	0.643874171134324	0.685217151524468
Ks_9	0.551648172610085	0.64309791177197	0.600812999495083	0.920340790353532	0.72226026711029	0.685260086711877	0.691942276090126	0.619940511142437	0.621889850192945
Ks_9	0.599958932320374	0.632089487628668	0.629508004429126	0.945881773283371	0.803948813062006	0.674975787127404	0.747945186147827	0.648281145891001	0.696846935759875
Ks_9	0.712404351266617	0.724394729323906	0.708268296644149	0.94487470645209	0.905976265721544	0.780502791423492	0.793736317127112	0.724115016958409	0.819508074005363
Ks_9	0.603114024391781	0.714048652285211	0.667249673622304	0.957033295159358	0.763571879267406	0.721970139810622	0.767096997796262	0.649342927004704	0.701268558808084
Ks_9	0.621026774652063	0.778806416401998	0.729245440543457	0.978149095071518	0.873618520693432	0.780738205279914	0.777662522910457	0.725675690269619	0.742667943251848
Ks_9	0.621084744746835	0.678104257439833	0.728220882866408	0.985143345633974	0.836568362333599	0.710745089432786	0.78267952557007	0.702783190101992	0.744370099612825
Ks_9	0.563053963571978	0.668971078089978	0.643763744084603	0.908827365443131	0.711822296482613	0.654644482290453	0.747515713979768	0.611398061044385	0.662889831632196
Ks_9	0.579204931998201	0.627939370377259	0.552351540237305	0.906066459281715	0.724347807669014	0.664746191405327	0.717713014051426	0.582197623563527	0.648026678134851
Ks_9	0.630141239042497	0.678222820357902	0.681069335323143	0.947169895764738	0.839974373189773	0.717599808975975	0.762564313233047	0.671216272312302	0.754630522893878
Ks_9	0.560586230189647	0.691673567423863	0.631161104693229	0.968489530529596	0.749183075048428	0.696360984670962	0.747465684870567	0.601251167931539	0.686316554250706
Ks_9	0.599471679785874	0.630156162262037	0.624110835412282	0.946832002033875	0.676775281988313	0.655029802451694	0.769246386115385	0.599333059031317	0.667802982190802
Ks_9	0.626734224739315	0.722297402371413	0.721303112754801	0.988618686230465	0.80306385278637	0.726037627176026	0.805860231206771	0.637442897454552	0.798349229889007
Ks_9	0.612385657874182	0.678417603847845	0.636360430530421	0.93970758674511	0.70723315912267	0.687048685645498	0.77747969452292	0.596893760848729	0.709518116551377
Ks_9	0.654081777064099	0.726935283863608	0.694632843970505	0.951037328646424	0.777717277035568	0.732192571072778	0.804621420411457	0.659799349173202	0.757520152435199
Ks_9	0.595354078096389	0.642783058671094	0.644428481315135	0.927954437266982	0.700920684550829	0.697083516520528	0.719381820062766	0.615774118206014	0.67658836649506
Ks_9	0.612043478089134	0.658470474013812	0.618301642630231	0.957943109456467	0.713101002805259	0.689207899012558	0.769287399880402	0.610681771126791	0.683818519103572
Ks_9	0.622424802635477	0.730043880382244	0.705904067622374	0.987626453633615	0.802191713480712	0.745038802685792	0.786756163809892	0.642157776451463	0.777019798183204
Ks_9	0.638846524399254	0.765836820998561	0.689254815787361	0.979007191109485	0.794090155666495	0.768231328856746	0.796869296378533	0.681256339904931	0.728540246219764
Ks_9	0.697897902378425	0.651565508309444	0.659784322822621	0.976074825783351	0.795231332759903	0.745081913197576	0.780940668099894	0.675404406154955	0.757811205375429
Ks_9	0.615181829723772	0.581319168374327	0.591082202504309	0.948956536717042	0.682554202965522	0.665803746052682	0.73074088840027	0.591177863958608	0.668047773847127
Ks_9	0.612606870085489	0.62318976976117	0.719570553261414	0.95497854496125	0.704419893127738	0.652819244644477	0.781755442245502	0.617952883406593	0.742054623487014
Ks_9	0.662326088748843	0.745007108179125	0.646329527279905	0.980582858123768	0.79452625408296	0.75456495537562	0.816797536238781	0.669982543603757	0.727264831829639
Ks_9	0.593218519739935	0.6673899373272	0.645574582267959	0.942516169007075	0.700315860660004	0.678816261770252	0.763548342111614	0.605539011877376	0.68679627269427
Ks_9	0.480336298713893	0.640422734274075	0.603935998819417	0.952139418348605	0.76751369447004	0.679766384380373	0.648806876918799	0.6254622575823	0.587327763006367
Ks_9	0.616404839039692	0.659683867818069	0.6995878744481	0.933265301096358	0.817102194027923	0.694298194909145	0.754962381538115	0.682080660124244	0.731398486729193
Ks_9	0.599160071990197	0.60970151134167	0.685486962761151	0.931548545541711	0.718700253263042	0.660502701963398	0.737965094073078	0.627309847193608	0.706715260610577
Ks_9	0.617934815675819	0.672978275373413	0.65851190051611	0.941376692251564	0.687313507130107	0.70379069003782	0.760375152373722	0.609318422841489	0.701880437987745
Ks_9	0.619379770231682	0.602790374928322	0.710218011381418	0.972139275885453	0.73249366123854	0.676190818203276	0.752486317574022	0.667176529218191	0.704467485529716
Ks_9	0.620250340303188	0.706976609884352	0.679049252179584	0.945710489822801	0.639760488604579	0.73620811681685	0.755358129021666	0.645647383240287	0.646142645663266
Ks_9	0.656383751406575	0.70831676541436	0.67417791215622	0.997424646345447	0.780225323850965	0.760232762937813	0.788068031350713	0.649550300201033	0.757685194882766
Ks_9	0.612970243566202	0.686707325210647	0.704398357858676	0.971719384063842	0.688150817904799	0.709090292116225	0.777081230950835	0.593641740076307	0.750072325818089
Ks_9	0.578741425259895	0.696033012493175	0.617896870083677	0.96227895739503	0.716337646236633	0.719849565109367	0.738530640117349	0.597957016559648	0.67454189323817
Ks_9	0.668329166572344	0.673407758820064	0.610589426192845	0.990691911054499	0.749845674981892	0.711825495107629	0.819906934379831	0.610535950973936	0.743754856005305
Ks_9	0.663699856304586	0.672246850567803	0.619477158468782	0.966596099136823	0.794999479744961	0.719062839970724	0.793834884337319	0.659865094012165	0.719096908610195
Ks_9	0.625522660353925	0.636812936907004	0.668591389034987	0.969287507184427	0.79824357731913	0.697351716676239	0.760360975185784	0.668562599051563	0.719809258582958
Ks_9	0.576215495839961	0.587266506798551	0.592511363285304	0.939068993776654	0.7041522520618	0.654362001265039	0.711640035857111	0.603646721519992	0.640495299480137
Ks_9	0.643657180598993	0.604001403424537	0.629321848191043	0.940822608640013	0.683944274567319	0.66157149790067	0.773078190082429	0.617910164091868	0.68776503297134
Ks_9	0.607435196112175	0.633302074472713	0.672358808239545	0.976212383949887	0.785237095158144	0.720162031770655	0.722780725866952	0.669960081550857	0.699335614498017
Ks_9	0.565010381845785	0.64931910024442	0.610434724387538	0.957715456515538	0.696159136724797	0.657056562321603	0.757817525345177	0.585113844425202	0.660230753166596
Ks_9	0.624728882419268	0.706502187750612	0.686753176924047	0.98726881761446	0.744175275039607	0.746961109367692	0.769477076882451	0.655155862661341	0.713017792565797
Ks_9	0.521259910835567	0.505254332472607	0.621001248359978	0.929713301349906	0.663669734173003	0.570300054822892	0.686286618137092	0.55512163209749	0.646166426929094
Ks_9	0.52463346896751	0.6782022959	0.636579757113894	0.957756165149598	0.788003521243803	0.689517892959974	0.707567585751248	0.615522586418237	0.667186611960579
Ks_9	0.68647296787127	0.665287690959961	0.688663218840083	0.984998698615423	0.799590963425658	0.72322280054415	0.81178361388733	0.679599537662596	0.769270471465345
Ks_9	0.592054912154199	0.681188257132344	0.593528722618393	0.928433712425995	0.773490185256321	0.716418203727112	0.725137029145365	0.633723439545536	0.662123883712522
Ks_9	0.591434451000214	0.583815045562011	0.671169621674791	0.970432859193765	0.755082998529515	0.634510297024544	0.760313886093469	0.629638671044056	0.711318887928253
Ks_9	0.616595257735808	0.618069006257918	0.697701020816817	0.983423245036239	0.734672776483611	0.681088101720696	0.763217729269177	0.666530764295912	0.696127500876204
Ks_9	0.571169061454196	0.6763045595484	0.669448540176342	0.984286593212895	0.717588468654851	0.695975289441021	0.754093538876372	0.627052485224688	0.673391540945059
Ks_9	0.524180990975511	0.643268106804454	0.639782508278582	0.950687074844283	0.672123135739964	0.672970193618816	0.69600349700028	0.59489882498111	0.622584836125989
Ks_9	0.671402738197855	0.681756968401404	0.645462845071639	0.976846398045933	0.716916370598276	0.734456223476505	0.796147251727651	0.647476384748209	0.708475172958316
Ks_9	0.561910218464839	0.684562682968647	0.654543908495281	0.977517853208131	0.757792737017017	0.716473592975535	0.727114900235947	0.62798509635202	0.679445717433791
Ks_9	0.637511613362122	0.71561400215789	0.708891610868403	0.991745244500093	0.829818851563301	0.764505049678552	0.770899350216361	0.683960020847969	0.760332298169842
Ks_9	0.557907237801607	0.693118176857802	0.687024408040299	0.959956309699813	0.778595154387103	0.688347502902307	0.750365330060461	0.643924277230451	0.693525509364528
Ks_9	0.597346268047796	0.637263445740585	0.652237115693838	0.97925150554527	0.705552252781455	0.67983571702508	0.761884191557749	0.614122885988892	0.688417574435409
Ks_9	0.646023433662673	0.680821091146827	0.642175695963736	0.997613516011865	0.830984753801152	0.754326653684223	0.765484283012315	0.66614990930159	0.73805969368238
Ks_9	0.677978697582457	0.704911357093216	0.680608904420333	0.977722775995298	0.730861314588392	0.732056132184365	0.822557896444527	0.681013554031027	0.711448297095053
Ks_9	0.60667177750998	0.726548239948368	0.73832381036161	0.993748937412268	0.819076560349921	0.747750760437466	0.771329164788329	0.673554996364638	0.760869859579
Ks_9	0.635659673620449	0.737874443578507	0.663811290761058	0.996991456795152	0.820526895150166	0.788957946537959	0.763622159418365	0.670178913977921	0.735728057164297
Ks_9	0.581316983067502	0.731863435750845	0.608398707745557	0.979681220699191	0.779523324236071	0.728885468574291	0.765524810917288	0.621609774459635	0.681452784722053
Ks_9	0.56161744424696	0.678493960639764	0.63560873484361	0.95741155007017	0.737559900782099	0.733406968432696	0.6961643713554	0.632750366723387	0.649211328866258
Ks_9	0.607004918847997	0.695804281694592	0.645103586336133	0.95963775317283	0.737022540493849	0.710306965733646	0.771042554873036	0.62856624890159	0.694785212995336
Ks_9	0.578841821471286	0.634743754806164	0.616308717719986	0.918252316190218	0.681146847421543	0.64913176645841	0.7465875057995	0.588210246688088	0.662013313020866
Ks_9	0.605258743348203	0.690655427617776	0.702258386674129	0.981150763282681	0.727397171324885	0.748076137766054	0.737926368802432	0.677965737123213	0.674422415919935
Ks_9	0.59118851919913	0.643367752885319	0.709037961441943	0.958088269544407	0.741337611249234	0.703476146159459	0.725233449680771	0.670522991829425	0.684217222291542
Ks_9	0.673304285544794	0.662714151813029	0.716181761427787	0.975731198440145	0.771793738223836	0.719048893561882	0.798889637058847	0.690561331544523	0.749241229986126
Ks_9	0.579832024315002	0.666830904883072	0.637522727300295	0.932098379119645	0.71242148904516	0.683483026159468	0.740955364072071	0.625541255462486	0.656801238243509
Ks_9	0.547630925123218	0.672736343015065	0.608426224130637	0.979735228449977	0.699786981601263	0.697821783712669	0.726468069357713	0.595816336691284	0.635812056225094
Ks_9	0.63904432588711	0.750637947868414	0.601425627019312	0.985242676131956	0.732908693456341	0.756367372321671	0.802177278630068	0.617653233292477	0.695713565106693
Ks_9	0.632398381458284	0.591122756295034	0.653207496939002	0.973964725414173	0.727107592000372	0.642793199606899	0.793237366611053	0.655001051850514	0.684728485879049
Ks_9	0.643692115686233	0.67019207004656	0.611091345688475	0.981518882195531	0.76838323663892	0.755215835199854	0.746643006011815	0.617761449035303	0.72904443633312
Ks_9	0.541513461819901	0.677711789806471	0.596530365081703	0.96132669360012	0.759804901362483	0.686701814003042	0.727079676732854	0.590650263339889	0.663690397008614
Ks_9	0.623951437483502	0.649740596547434	0.635541618336849	0.941124185135237	0.750717552734556	0.6877873527769	0.764840656156137	0.628290675374827	0.709610918769687
Ks_9	0.683977386190549	0.628343617448835	0.679386915383115	0.966131872949038	0.791911286989047	0.702125367948721	0.792687925442675	0.698625959644599	0.735042161273309
Ks_9	0.619821218296654	0.739628798043963	0.694372336588286	0.963850228268158	0.798139759367191	0.7258432906072	0.799251887916232	0.662987727887746	0.739809165472202
Ks_9	0.654956256945634	0.629896633434482	0.701361214996967	0.926852568833743	0.80204501666886	0.667932919072199	0.788730518732752	0.695671278283076	0.738750493627161
Ks_9	0.556978397948267	0.659858890139379	0.650933224551881	0.954946119316774	0.703972252975309	0.679292580448185	0.732468001663915	0.602593167557665	0.667722512004939
Ks_9	0.542595608414426	0.641694502404358	0.585029676556258	0.962662837826386	0.691538038972085	0.669881283850959	0.720313170873377	0.5680115056762	0.640653245640312
Ks_9	0.605062384858585	0.626775178733811	0.585737919118788	0.992700160016445	0.676357854047341	0.680793047913937	0.765840351463404	0.553966967755021	0.696577569713124
Ks_9	0.717403110904777	0.760214413363706	0.716769241673537	0.986231692582401	0.89020960088453	0.794936185532133	0.831993512309254	0.727993198712111	0.815885605991372
Ks_9	0.558607293229006	0.547186062027356	0.605025792513359	0.934523540970215	0.70712783324584	0.586990161268165	0.738908099930354	0.579861296706082	0.664142836546844
Ks_9	0.598969230614366	0.651525835926703	0.598753287171143	0.953870844405913	0.780544667931716	0.689434114521448	0.750569738365319	0.598497091278315	0.714997866614727
Ks_9	0.635681773063314	0.672705891610272	0.697768831701204	0.956310134959947	0.784526654256596	0.706794518206916	0.779499773509131	0.64836636149227	0.763048619612843
Ks_9	0.640654093943548	0.652893707827655	0.677192279191489	0.983893089394533	0.783051643057552	0.73593027988571	0.751806357165693	0.653897792299903	0.744573316419672
Ks_9	0.610700676127921	0.703461067388804	0.590454268002567	0.979866270951338	0.699679531808615	0.710978597273291	0.790011943011916	0.562974732343236	0.709229820533017
Ks_9	0.665906255461356	0.674534473191872	0.709958120409721	0.979024155263178	0.72544667641215	0.728628831855461	0.793659249888508	0.646703661344476	0.757638834928045
Ks_9	0.69445758436054	0.741095907892226	0.677941470332941	0.947366401483361	0.643172276949232	0.753981625253283	0.821607983229594	0.689050212437445	0.654424109749427
Ks_9	0.610259674093822	0.686044314870709	0.681909470224948	0.967539683399854	0.792783415089197	0.707765010008579	0.773513677727869	0.664748355194384	0.718246242195347
Ks_9	0.650321198912801	0.676561447657085	0.646330129179478	0.943258675041789	0.798925799621611	0.705193598750252	0.788985368294239	0.641047458542021	0.7536487612277
Ks_9	0.580920546896404	0.635679422779126	0.656137949552098	0.941014460523728	0.745347641761468	0.67879732606097	0.728160868086705	0.648746395271866	0.666150298018134
Ks_9	0.599813123113128	0.656221260681246	0.631519785988077	0.958732766660625	0.728961468648749	0.706363219377341	0.73928939528379	0.63718379647319	0.665488071845945
Ks_9	0.558023563031028	0.58295705605875	0.63416654077817	0.932157850604352	0.666090778021868	0.622437937779837	0.725141877353487	0.608087334753215	0.627519025367018
Ks_9	0.602517941662143	0.630688913783853	0.658099694200717	0.942268608183648	0.766590547372121	0.676088055683291	0.745824545838395	0.638252903373188	0.708310950376401
Ks_9	0.589751220552509	0.695954514187537	0.655050358297927	0.962413478816505	0.716713546327052	0.72327457357515	0.744339505531379	0.602649232702968	0.7049010518782
Ks_9	0.657799739251174	0.716389872156362	0.711893234597459	0.996022548935468	0.850181988841472	0.760130411347473	0.794547920129162	0.701593294036045	0.771367871436771
Ks_9	0.588038613742614	0.701739921975465	0.680190759782811	0.951852315436397	0.78895593421043	0.71443461153768	0.750709503470294	0.645305638348726	0.718280517614186
Ks_9	0.610810090355353	0.686701517501992	0.674331430178086	0.959550293274541	0.697527035918222	0.705641833502047	0.77252103775666	0.650356196201529	0.669487518547681
Ks_9	0.589847416056326	0.630450141191138	0.661380288371337	0.932946144319373	0.683628282956875	0.667542458904088	0.739637815140746	0.646084274107179	0.641285563513961
Ks_9	0.570721796869448	0.58813305122941	0.665537584542366	0.96656535230091	0.765195911528331	0.656191662416965	0.719543086104717	0.649089380240142	0.675992618865795
Ks_9	0.62759329555298	0.652660586937444	0.71304388344627	0.973559159254595	0.885230346767786	0.72131196570057	0.751096174005612	0.709311272873881	0.760437811451797
Ks_9	0.677568331096188	0.605675500673351	0.717169316489655	0.988519660267107	0.731081611699891	0.71660724703016	0.764723463942049	0.675126485167814	0.742976871292008
Ks_9	0.550141538190245	0.635298860833235	0.661731659401037	0.963948871789568	0.723936202535725	0.699632884596996	0.692044669723433	0.642290700615211	0.639989422928543
Ks_9	0.557694271088914	0.642422578823266	0.630335087255127	0.95517089173313	0.783886128458997	0.690359944978637	0.708690243206405	0.631263391390294	0.670815608518933
Ks_9	0.551560189874003	0.635099905936352	0.598494958139687	0.916467223640125	0.711670759925987	0.642358181769767	0.729889874353616	0.586293733761951	0.649391253477814
Ks_9	0.611593081892074	0.640167724711738	0.644350989171475	0.946290068641607	0.741411384985703	0.68093334340659	0.757557867877997	0.624485958549862	0.705082926655172
Ks_9	0.610247800650878	0.63955902500649	0.672940699596187	0.986249828064791	0.819415711039695	0.706525656762049	0.748953048205877	0.665038722679883	0.727463604013482
Ks_9	0.55393052206606	0.663229293985621	0.665194569250108	0.984351964767804	0.770077858562112	0.717147907030942	0.707789643565003	0.62330750408677	0.692771579611355
Ks_9	0.635620914374495	0.720137494144761	0.647416419861199	0.995079430793991	0.772130123849235	0.758690263737241	0.780278648680699	0.65682670482406	0.708920369015483
Ks_9	0.586255339543171	0.583746021289753	0.605362020571452	0.941218761182073	0.68698584546101	0.661878870918499	0.709941171172481	0.600158017042739	0.650280756059163
Ks_9	0.567817321309204	0.583118709525803	0.625943156379674	0.897547631353086	0.70937678957803	0.623497253758653	0.714245534142946	0.62684545319358	0.63667802096968
Ks_9	0.622911910456469	0.682871625152192	0.666550210928283	0.957449907203397	0.768769308000636	0.706032645032752	0.778209258816229	0.656555633966137	0.711375376756346
Ks_9	0.640546018776655	0.671039664638408	0.666107798467656	0.960341900568801	0.791503655656639	0.725860473592318	0.763770926953134	0.664008333959522	0.730339835625842
Ks_9	0.593724626807427	0.618605572657757	0.555145605698307	0.930373996024263	0.737280044097511	0.663264016795195	0.736915796757675	0.566218045483778	0.687753157345757
Ks_9	0.586386893361766	0.631768851582327	0.606800033340634	0.952104574246633	0.77584932283231	0.678171108665426	0.736114648191211	0.606339058165883	0.699234120690544
Ks_9	0.596934215884277	0.634059305699791	0.6524642249317	0.937956487041475	0.653211025423534	0.677998130307202	0.739487551141966	0.580154259432826	0.692066196988573
Ks_9	0.636081193004418	0.746464911387476	0.710213125806852	0.975608232443247	0.718095453897323	0.750885347515501	0.797305285429719	0.668497430544016	0.70624579576248
Ks_9	0.662585664108834	0.728245570957783	0.709617393364473	0.992978754107336	0.799182097273553	0.781542050256857	0.78346730786487	0.690493244141248	0.754134116904933
Ks_9	0.569744701057338	0.692164163663333	0.666602644110101	0.993278499965303	0.783519977810345	0.704771285376485	0.759612481312327	0.605897732669187	0.735640459011564
Ks_9	0.642922533673024	0.724929717359859	0.64236156749491	0.992579581680852	0.783294110759563	0.730752870046217	0.818545318361416	0.625365604659942	0.753543013256795
Ks_9	0.65666722067408	0.732502017157626	0.708289732856959	0.983420263134579	0.789879003850438	0.732022067521135	0.829350358607382	0.642697892940015	0.798125205861582
Ks_9	0.458802799552526	0.536455292929451	0.626343783640836	0.940518212182549	0.686932780310672	0.57958758883929	0.650477269932004	0.590913464357808	0.573735199867115
Ks_9	0.622400598307655	0.607763931089455	0.658032872408417	0.918557668562142	0.779604936116106	0.638046848060156	0.774619335199818	0.642571936999865	0.727008841904331
Ks_9	0.64079923752051	0.581516748349565	0.593096847611959	0.957269536874927	0.739802810440307	0.65780048384651	0.764630198757731	0.583178570068563	0.735937323887111
[truncated: 7,501 more rows]
