# Supplementary material for: Causal networks of phytoplankton diversity and biomass are modulated by environmental context
Source: Nat Commun. 2022 Mar 3;13:1140. doi: 10.1038/s41467-022-28761-3 (PMC8894464; doi:10.1038/s41467-022-28761-3)
Supplement: Supplementary file 4 — Source data [file 41467_2022_28761_MOESM4_ESM.zip › Souce_Data/SouceData_FigS7_SEM.csv]

	Gv	Bw	Ks_3	Ks_9	Me	Mo	Mu	Ng	Wc	Ft	Sh	Ib_a	Ib_b	Ib_c	Vo	Od	Mg	Kn	Wd
BD<->EF	0.111904065633145	0.0825324799988493	0.0397586523021087	0.0432516294272248	0.177818790852717	0.142341119282333	0.135776885964091	0.0983506170720937	0.14177139501362	0.0876524045463853	0.0765177922808392	0.0416971780670654	0.0373849020836452	0.0767194630909985	0.121549940650358	0.249676914464173	0.13186686071089	0.0642415865916117	0.122797175938967
BD<->NO3	0.100912079491844	0.0793844236136436	0.0314968615241069	0.0465655907249163	0.203369990830345	0.0901128688624153	0.0598806717547555	0.166865974895437	0.230384800157642	0.063130987969408	0.0475048562069455	0.0270625804391906	0.0208475479722393	0.0531830123652812	0.148783398072703	0.127038686088346	0.245756153409189	0.074693178894807	0.187999994553269
BD<->PO4	0.0939415518576648	0.0786034574685305	0.0810524502328039	0.047264447598547	0.214477948300454	0.176250067312551	0.0853123604986197	0.130067473777267	0.175194370503946	0.100091000737952	0.0798785585311089	0.05580234752116	0.0635581321633387	0.0724685275083336	0.162250861717283	0.103299858201707	0.11340275142531	0.0823679632893725	0.15675679613876
EF<->NO3	0.095970791956074	0.0794381660001547	0.0463811725979944	0.0243203390822207	0.209216800452327	0.214200790220415	0.13403521907904	0.181822643472592	0.18714160170716	0.110289868028755	0.0719593231035013	0.0347188697637426	0.051779776734715	0.0917083752913741	0.150441290179752	0.0948756286825835	0.130161450265737	0.0904108127418786	0.135061188941132
EF<->PO4	0.0849448600530938	0.0745110368797768	0.0546724558675862	0.0513266682519957	0.325753100695596	0.185164198377098	0.108091319820771	0.155671845131168	0.227222794639328	0.116192347286652	0.0773019787098855	0.0545856475092479	0.0450806770534633	0.0781117099096513	0.167244830496025	0.119070139620709	0.125964812074589	0.0862611792523843	0.15156623082518
Type I-N	0.0986836216130778	0.063367792279907	0.0398917365260907	0.0408496990818887	0.164389099618915	0.130417724716673	0.0903817956548219	0.222411906121419	0.215602824858396	0.135826437186982	0.0682497111636395	0.0314876717638853	0.0433571665730325	0.0586002959625527	0.120520527144753	0.163924585418503	0.125303132042274	0.0645000932164339	0.176740075787523
Type II-N	0.109202861737499	0.0746756751850036	0.0331918452115974	0.0343600989019881	0.205883880542613	0.161251030759315	0.164204342741611	0.141407599317125	0.234192856191428	0.156335923149722	0.0607957024703327	0.0344054952809399	0.0330891215327683	0.0910940229537123	0.169532807724523	0.157660005458926	0.208342356420028	0.0695373008032628	0.170134933025999
Type I-P	0.0858153296044986	0.0682907678640779	0.0394254784092678	0.0416500258112046	0.215533407043711	0.146149843932237	0.0908743892781474	0.137368149474885	0.161767333651136	0.0882164098753565	0.0740323984388733	0.0692606148334807	0.0596643813468185	0.0715554222008277	0.190172408885962	0.182337638284117	0.125853840996135	0.0758261710596216	0.135212271294134
Type II-P	0.116806344732966	0.0707358620617936	0.111589669325307	0.044190817550328	0.232225142767237	0.151089252140244	0.162022768451972	0.149805952909155	0.204025221263383	0.118483468149588	0.062978868673381	0.0576127232528986	0.0526985748431993	0.0909238830803737	0.150685836327748	0.171683523145505	0.122331927793917	0.0678297735857341	0.0917803363279297
