# Supplementary material for: Causal networks of phytoplankton diversity and biomass are modulated by environmental context
Source: Nat Commun. 2022 Mar 3;13:1140. doi: 10.1038/s41467-022-28761-3 (PMC8894464; doi:10.1038/s41467-022-28761-3)
Supplement: Supplementary file 4 — Source data [file 41467_2022_28761_MOESM4_ESM.zip › Souce_Data/SouceData_FigS9.csv]

	PC 1	PC 2
Gv	0.205957898309917	-0.0336129396499345
Bw	0.0241935179658549	-0.02857881735442
Ks_3	-0.310794913983363	-0.132638043893952
Ks_9	0.0556455856254279	-0.106541007091614
Me	0.278478065022361	0.30154945458357
Mo	0.251706848246854	-0.241467628827375
Mu	0.0170540494533619	0.348020173718905
Ng	0.109489976698616	-0.31912015096535
Wc	0.277330934107897	0.0810786095380774
Ft	-0.305970905014407	0.594939403693837
Sh	-0.0393114153474297	0.0716468946914854
Ib_a	-0.388813902617511	-0.217835273506678
Ib_b	-0.359598581779643	0.0578958955628771
Ib_c	-0.262961253907213	-0.0314714578735382
Vo	0.0701244176670995	-0.301880610766459
Od	0.197885177471433	0.187498882066088
Mg	-0.181224655563638	-0.184741249415408
Kn	0.0382799434961853	-0.117351813885056
Wd	0.322529214148198	0.0726096793749456
BD<->EF	0.00892837406746335	-0.461525303031542
BD<->NO3	-0.577783791876066	0.598808329025152
BD<->PO4	0.414931918459332	0.239452253153175
NO3<->EF	-0.153345759082372	-0.499438232112493
PO4<->EF	0.417961789041124	0.214552258206674
Type I-N	-0.193953587211491	-0.190474008934402
Type II-N	-0.267707004568988	-0.19388046725672
Type I-P	0.210376766738755	-0.0403119310640383
Type II-P	0.377050765584054	0.0109244480428602
